# Supplementary material for: Single-atom Mo-tailored high-entropy-alloy ultrathin nanosheets with intrinsic tensile strain enhance electrocatalysis
Source: Nat Commun. 2024 Mar 13;15:2290. doi: 10.1038/s41467-024-45874-z (PMC10937678; doi:10.1038/s41467-024-45874-z)
Supplement: Supplementary file 3 — Source Data [file 41467_2024_45874_MOESM3_ESM.xlsx]

## Sheet: Figure 1c
2θ	Intensity
degree	a.u.
10	21337.5
10.02	22012.5
10.04	21450
10.06	22612.5
10.08	21450
10.1	20812.5
10.12	22875
10.14	21112.5
10.16	22050
10.18	21150
10.2	21712.5
10.22	20400
10.24	21487.5
10.26	22725
10.28	21975
10.3	22725
10.32	21412.5
10.34	21675
10.36	21450
10.38	22050
10.4	22312.5
10.42	22800
10.44	20962.5
10.46	22762.5
10.48	23175
10.5	22312.5
10.52	21375
10.54	22987.5
10.56	22237.5
10.58	22237.5
10.6	22312.5
10.62	22500
10.64	22687.5
10.66	21937.5
10.68	23287.5
10.7	23325
10.72	22012.5
10.74	23100
10.76	22312.5
10.78	21337.5
10.8	22050
10.82	21262.5
10.84	20775
10.86	21300
10.88	21375
10.9	20512.5
10.92	20775
10.94	22762.5
10.96	22500
10.98	21450
11	20737.5
11.02	20287.5
11.04	22200
11.06	20962.5
11.08	22725
11.1	21862.5
11.12	20925
11.14	21075
11.16	22687.5
11.18	20362.5
11.2	21075
11.22	22537.5
11.24	22875
11.26	21562.5
11.28	20625
11.3	21600
11.32	21600
11.34	21712.5
11.36	21375
11.38	21037.5
11.4	21862.5
11.42	21637.5
11.44	20887.5
11.46	21712.5
11.48	21150
11.5	22462.5
11.52	22087.5
11.54	21787.5
11.56	20550
11.58	20437.5
11.6	21787.5
11.62	22687.5
11.64	21450
11.66	21262.5
11.68	20887.5
11.7	22875
11.72	20887.5
11.74	21225
11.76	22425
11.78	20737.5
11.8	20550
11.82	22687.5
11.84	19837.5
11.86	22087.5
11.88	21900
11.9	21337.5
11.92	21187.5
11.94	20287.5
11.96	20962.5
11.98	22312.5
12	22012.5
12.02	20400
12.04	21675
12.06	20662.5
12.08	20850
12.1	22200
12.12	21637.5
12.14	20587.5
12.16	19800
12.18	19575
12.2	20887.5
12.22	21487.5
12.24	20100
12.26	20850
12.28	22237.5
12.3	20775
12.32	19987.5
12.34	21262.5
12.36	21000
12.38	22912.5
12.4	20175
12.42	20287.5
12.44	20625
12.46	22162.5
12.48	21000
12.5	21825
12.52	21300
12.54	21187.5
12.56	21862.5
12.58	21300
12.6	19462.5
12.62	20287.5
12.64	20775
12.66	22500
12.68	21825
12.7	20550
12.72	19612.5
12.74	20962.5
12.76	20175
12.78	20550
12.8	19837.5
12.82	21187.5
12.84	20587.5
12.86	20962.5
12.88	21450
12.9	21450
12.92	20325
12.94	21825
12.96	21112.5
12.98	21675
13	22050
13.02	20962.5
13.04	20212.5
13.06	19875
13.08	21487.5
13.1	20812.5
13.12	21337.5
13.14	22200
13.16	21412.5
13.18	21412.5
13.2	20737.5
13.22	21862.5
13.24	21600
13.26	22237.5
13.28	21525
13.3	21450
13.32	21225
13.34	20287.5
13.36	20850
13.38	19425
13.4	19575
13.42	20512.5
13.44	21300
13.46	20362.5
13.48	22725
13.5	21037.5
13.52	19425
13.54	19462.5
13.56	21187.5
13.58	22200
13.6	20625
13.62	19050
13.64	21525
13.66	21375
13.68	21562.5
13.7	20775
13.72	20287.5
13.74	20475
13.76	20550
13.78	21525
13.8	21787.5
13.82	21525
13.84	19237.5
13.86	20662.5
13.88	18937.5
13.9	21450
13.92	21037.5
13.94	20662.5
13.96	20925
13.98	20925
14	19950
14.02	22050
14.04	20700
14.06	20587.5
14.08	20550
14.1	22237.5
14.12	22200
14.14	22500
14.16	22575
14.18	21825
14.2	20925
14.22	21375
14.24	20925
14.26	20925
14.28	21037.5
14.3	20850
14.32	21262.5
14.34	21000
14.36	21225
14.38	20437.5
14.4	22050
14.42	20700
14.44	19762.5
14.46	23137.5
14.48	19312.5
14.5	21487.5
14.52	21037.5
14.54	19837.5
14.56	21337.5
14.58	20362.5
14.6	21825
14.62	20137.5
14.64	21450
14.66	21600
14.68	21150
14.7	20700
14.72	21150
14.74	21600
14.76	21112.5
14.78	22125
14.8	23175
14.82	21000
14.84	21225
14.86	22387.5
14.88	19687.5
14.9	20662.5
14.92	21112.5
14.94	21600
14.96	20250
14.98	20175
15	20662.5
15.02	19837.5
15.04	21375
15.06	21150
15.08	20775
15.1	20025
15.12	20887.5
15.14	21150
15.16	20100
15.18	19875
15.2	20250
15.22	21037.5
15.24	19950
15.26	20362.5
15.28	21637.5
15.3	21637.5
15.32	20700
15.34	21000
15.36	21375
15.38	22350
15.4	20737.5
15.42	21112.5
15.44	21375
15.46	20925
15.48	20175
15.5	20587.5
15.52	20962.5
15.54	21000
15.56	21675
15.58	22050
15.6	21675
15.62	20700
15.64	20512.5
15.66	22875
15.68	21712.5
15.7	21412.5
15.72	20662.5
15.74	21412.5
15.76	21000
15.78	20400
15.8	21412.5
15.82	20925
15.84	19987.5
15.86	21300
15.88	21525
15.9	21112.5
15.92	21562.5
15.94	21562.5
15.96	22762.5
15.98	21412.5
16	21337.5
16.02	20737.5
16.04	21825
16.06	21412.5
16.08	22125
16.1	20362.5
16.12	21075
16.14	21037.5
16.16	18487.5
16.18	20662.5
16.2	21975
16.22	21337.5
16.24	21937.5
16.26	21975
16.28	20025
16.3	22125
16.32	19762.5
16.34	22050
16.36	22312.5
16.38	20625
16.4	22912.5
16.42	19762.5
16.44	21487.5
16.46	21150
16.48	21675
16.5	22012.5
16.52	21525
16.54	21900
16.56	21637.5
16.58	21075
16.6	22162.5
16.62	21337.5
16.64	21600
16.66	22087.5
16.68	21075
16.7	19800
16.72	20812.5
16.74	20662.5
16.76	21000
16.78	22425
16.8	20850
16.82	20587.5
16.84	22725
16.86	21712.5
16.88	23100
16.9	21300
16.92	20400
16.94	20475
16.96	22050
16.98	21000
17	22237.5
17.02	21862.5
17.04	21600
17.06	21937.5
17.08	21487.5
17.1	23287.5
17.12	21525
17.14	22012.5
17.16	21600
17.18	22387.5
17.2	22125
17.22	21375
17.24	21675
17.26	22087.5
17.28	22237.5
17.3	21525
17.32	20362.5
17.34	21900
17.36	22312.5
17.38	22800
17.4	22350
17.42	22500
17.44	22687.5
17.46	23662.5
17.48	21262.5
17.5	21750
17.52	21862.5
17.54	23250
17.56	21862.5
17.58	19950
17.6	21000
17.62	21712.5
17.64	22575
17.66	21900
17.68	22462.5
17.7	22575
17.72	21262.5
17.74	21300
17.76	22087.5
17.78	21787.5
17.8	22387.5
17.82	22425
17.84	21112.5
17.86	22500
17.88	22575
17.9	21712.5
17.92	21600
17.94	21750
17.96	20700
17.98	20850
18	22537.5
18.02	22125
18.04	19800
18.06	21562.5
18.08	21562.5
18.1	23362.5
18.12	22312.5
18.14	23250
18.16	22387.5
18.18	22837.5
18.2	24525
18.22	22425
18.24	23475
18.26	21900
18.28	21600
18.3	22387.5
18.32	22762.5
18.34	22237.5
18.36	22912.5
18.38	22387.5
18.4	23212.5
18.42	23250
18.44	23250
18.46	22875
18.48	22387.5
18.5	22012.5
18.52	23062.5
18.54	22500
18.56	22612.5
18.58	23475
18.6	24412.5
18.62	22537.5
18.64	22687.5
18.66	23437.5
18.68	22087.5
18.7	22800
18.72	22950
18.74	22837.5
18.76	22575
18.78	23850
18.8	23250
18.82	23437.5
18.84	22950
18.86	22462.5
18.88	22387.5
18.9	22387.5
18.92	23550
18.94	23700
18.96	23625
18.98	22762.5
19	24525
19.02	22687.5
19.04	21750
19.06	22162.5
19.08	24187.5
19.1	23962.5
19.12	21825
19.14	22237.5
19.16	23137.5
19.18	23625
19.2	23025
19.22	24000
19.24	21412.5
19.26	22762.5
19.28	21937.5
19.3	22350
19.32	23550
19.34	23212.5
19.36	23100
19.38	22125
19.4	22087.5
19.42	22575
19.44	24337.5
19.46	22462.5
19.48	23662.5
19.5	22350
19.52	22837.5
19.54	23100
19.56	22575
19.58	23850
19.6	23325
19.62	23587.5
19.64	24637.5
19.66	25462.5
19.68	23475
19.7	24562.5
19.72	22012.5
19.74	23775
19.76	23062.5
19.78	23212.5
19.8	24750
19.82	24825
19.84	23475
19.86	24075
19.88	24562.5
19.9	23925
19.92	23625
19.94	23925
19.96	22650
19.98	23062.5
20	22387.5
20.02	24487.5
20.04	23775
20.06	24075
20.08	21937.5
20.1	23362.5
20.12	25687.5
20.14	23437.5
20.16	24637.5
20.18	23812.5
20.2	25237.5
20.22	23625
20.24	23625
20.26	24375
20.28	24600
20.3	22650
20.32	23887.5
20.34	23137.5
20.36	23250
20.38	23250
20.4	26362.5
20.42	24375
20.44	24712.5
20.46	23737.5
20.48	24825
20.5	23737.5
20.52	24712.5
20.54	24337.5
20.56	22200
20.58	24412.5
20.6	24262.5
20.62	25125
20.64	25537.5
20.66	25387.5
20.68	22650
20.7	25462.5
20.72	25387.5
20.74	25837.5
20.76	24562.5
20.78	24712.5
20.8	25350
20.82	24600
20.84	23475
20.86	23325
20.88	24562.5
20.9	22575
20.92	23475
20.94	24750
20.96	25050
20.98	24600
21	25950
21.02	26625
21.04	23062.5
21.06	24262.5
21.08	24525
21.1	23062.5
21.12	24450
21.14	25012.5
21.16	25537.5
21.18	24150
21.2	25575
21.22	24150
21.24	24600
21.26	24862.5
21.28	24150
21.3	23587.5
21.32	22500
21.34	24412.5
21.36	23962.5
21.38	24375
21.4	25762.5
21.42	25950
21.44	24825
21.46	24075
21.48	23850
21.5	24562.5
21.52	24337.5
21.54	25312.5
21.56	23737.5
21.58	23062.5
21.6	25462.5
21.62	25612.5
21.64	25912.5
21.66	25125
21.68	26475
21.7	24862.5
21.72	26400
21.74	24675
21.76	24075
21.78	25200
21.8	25875
21.82	24487.5
21.84	26437.5
21.86	24937.5
21.88	25537.5
21.9	25912.5
21.92	25350
21.94	25537.5
21.96	25087.5
21.98	26775
22	26550
22.02	26250
22.04	24150
22.06	26625
22.08	25425
22.1	25950
22.12	25462.5
22.14	25087.5
22.16	25125
22.18	24937.5
22.2	26400
22.22	24825
22.24	24675
22.26	26550
22.28	25612.5
22.3	25650
22.32	26137.5
22.34	26925
22.36	25200
22.38	24037.5
22.4	25125
22.42	26362.5
22.44	27075
22.46	24900
22.48	25762.5
22.5	26062.5
22.52	25725
22.54	24225
22.56	26287.5
22.58	25275
22.6	25837.5
22.62	26100
22.64	25087.5
22.66	24675
22.68	24675
22.7	26250
22.72	25725
22.74	24000
22.76	24600
22.78	25912.5
22.8	25425
22.82	25762.5
22.84	24225
22.86	25500
22.88	25725
22.9	26700
22.92	26250
22.94	25200
22.96	25912.5
22.98	25462.5
23	26512.5
23.02	25725
23.04	24375
23.06	24450
23.08	26025
23.1	23550
23.12	24112.5
23.14	24862.5
23.16	23362.5
23.18	25312.5
23.2	25800
23.22	25687.5
23.24	24750
23.26	24487.5
23.28	24637.5
23.3	24150
23.32	25612.5
23.34	26250
23.36	25200
23.38	25537.5
23.4	25312.5
23.42	26250
23.44	24562.5
23.46	24937.5
23.48	25612.5
23.5	26437.5
23.52	25762.5
23.54	24450
23.56	25162.5
23.58	25800
23.6	25425
23.62	23812.5
23.64	23962.5
23.66	26100
23.68	25875
23.7	24450
23.72	23250
23.74	24225
23.76	25987.5
23.78	25987.5
23.8	26775
23.82	25650
23.84	25387.5
23.86	24675
23.88	24150
23.9	25312.5
23.92	23887.5
23.94	25950
23.96	24712.5
23.98	26400
24	25462.5
24.02	26662.5
24.04	25387.5
24.06	24637.5
24.08	24225
24.1	25425
24.12	25875
24.14	25275
24.16	23587.5
24.18	26100
24.2	25425
24.22	25800
24.24	24562.5
24.26	27300
24.28	25612.5
24.3	24712.5
24.32	26025
24.34	25312.5
24.36	25687.5
24.38	25950
24.4	24000
24.42	23962.5
24.44	26587.5
24.46	25200
24.48	26175
24.5	24300
24.52	25050
24.54	25350
24.56	24712.5
24.58	23625
24.6	26062.5
24.62	25575
24.64	24075
24.66	24637.5
24.68	24937.5
24.7	24975
24.72	26175
24.74	25012.5
24.76	25875
24.78	26700
24.8	24900
24.82	25687.5
24.84	25050
24.86	25050
24.88	25875
24.9	24150
24.92	24862.5
24.94	24862.5
24.96	25200
24.98	25387.5
25	25575
25.02	25350
25.04	25537.5
25.06	25912.5
25.08	24262.5
25.1	23475
25.12	24675
25.14	26175
25.16	25162.5
25.18	25462.5
25.2	24300
25.22	22125
25.24	24225
25.26	24300
25.28	25500
25.3	25987.5
25.32	26175
25.34	23175
25.36	25125
25.38	24675
25.4	24675
25.42	25350
25.44	24937.5
25.46	24262.5
25.48	24675
25.5	24900
25.52	23850
25.54	25875
25.56	24600
25.58	25312.5
25.6	23250
25.62	24862.5
25.64	23700
25.66	23887.5
25.68	25162.5
25.7	25012.5
25.72	24600
25.74	23700
25.76	23962.5
25.78	23662.5
25.8	23812.5
25.82	24937.5
25.84	23250
25.86	25087.5
25.88	24562.5
25.9	25125
25.92	24412.5
25.94	26662.5
25.96	25162.5
25.98	24637.5
26	24975
26.02	25612.5
26.04	24412.5
26.06	24525
26.08	25350
26.1	25200
26.12	24337.5
26.14	24937.5
26.16	22612.5
26.18	23887.5
26.2	24375
26.22	25500
26.24	24675
26.26	23437.5
26.28	25725
26.3	23662.5
26.32	22837.5
26.34	25275
26.36	26025
26.38	24675
26.4	22987.5
26.42	23400
26.44	25050
26.46	24900
26.48	24525
26.5	25012.5
26.52	24225
26.54	25950
26.56	23700
26.58	24337.5
26.6	24825
26.62	24525
26.64	24675
26.66	23962.5
26.68	23400
26.7	22237.5
26.72	22462.5
26.74	24000
26.76	27075
26.78	26512.5
26.8	24262.5
26.82	24637.5
26.84	24487.5
26.86	22687.5
26.88	23962.5
26.9	24225
26.92	24300
26.94	25612.5
26.96	24000
26.98	23212.5
27	25050
27.02	24225
27.04	23025
27.06	23512.5
27.08	23850
27.1	25125
27.12	24075
27.14	23587.5
27.16	24300
27.18	23325
27.2	23437.5
27.22	25162.5
27.24	23625
27.26	24037.5
27.28	23962.5
27.3	24675
27.32	24187.5
27.34	23287.5
27.36	25575
27.38	24375
27.4	23550
27.42	24300
27.44	23287.5
27.46	24225
27.48	22462.5
27.5	23362.5
27.52	24450
27.54	23700
27.56	24262.5
27.58	22912.5
27.6	24112.5
27.62	24037.5
27.64	24075
27.66	24562.5
27.68	23962.5
27.7	23662.5
27.72	23212.5
27.74	23700
27.76	25612.5
27.78	25275
27.8	24300
27.82	24750
27.84	24037.5
27.86	24225
27.88	23850
27.9	24075
27.92	23512.5
27.94	22575
27.96	23662.5
27.98	26325
28	22950
28.02	26400
28.04	25725
28.06	24787.5
28.08	24825
28.1	23737.5
28.12	25012.5
28.14	23512.5
28.16	23587.5
28.18	23137.5
28.2	24337.5
28.22	24187.5
28.24	22200
28.26	22912.5
28.28	24375
28.3	22875
28.32	22987.5
28.34	23512.5
28.36	23437.5
28.38	22387.5
28.4	22162.5
28.42	23212.5
28.44	22762.5
28.46	22500
28.48	22125
28.5	24075
28.52	23775
28.54	24037.5
28.56	22725
28.58	23700
28.6	22800
28.62	23062.5
28.64	24300
28.66	22725
28.68	24337.5
28.7	22725
28.72	23662.5
28.74	24112.5
28.76	24187.5
28.78	24637.5
28.8	21825
28.82	24637.5
28.84	24487.5
28.86	23137.5
28.88	25050
28.9	24187.5
28.92	25500
28.94	23962.5
28.96	24262.5
28.98	25425
29	23287.5
29.02	22987.5
29.04	23587.5
29.06	24225
29.08	22762.5
29.1	22125
29.12	24112.5
29.14	25950
29.16	23400
29.18	24337.5
29.2	21787.5
29.22	23062.5
29.24	24525
29.26	24975
29.28	25200
29.3	23587.5
29.32	22725
29.34	24525
29.36	25125
29.38	22087.5
29.4	22612.5
29.42	23512.5
29.44	23287.5
29.46	22500
29.48	22162.5
29.5	24862.5
29.52	24187.5
29.54	23400
29.56	23662.5
29.58	22575
29.6	22575
29.62	25537.5
29.64	23550
29.66	26475
29.68	24000
29.7	22950
29.72	24037.5
29.74	23287.5
29.76	23212.5
29.78	23175
29.8	22687.5
29.82	23325
29.84	23625
29.86	25387.5
29.88	23250
29.9	23437.5
29.92	22350
29.94	23250
29.96	23775
29.98	24150
30	24037.5
30.02	22912.5
30.04	23812.5
30.06	22575
30.08	24000
30.1	22350
30.12	23925
30.14	24412.5
30.16	24150
30.18	23700
30.2	23625
30.22	22012.5
30.24	24375
30.26	24825
30.28	21750
30.3	23062.5
30.32	23700
30.34	23287.5
30.36	22950
30.38	21900
30.4	24375
30.42	22500
30.44	24300
30.46	22125
30.48	24075
30.5	24412.5
30.52	23437.5
30.54	23400
30.56	23475
30.58	22950
30.6	22950
30.62	22725
30.64	22387.5
30.66	22575
30.68	22462.5
30.7	21487.5
30.72	20325
30.74	22987.5
30.76	22762.5
30.78	23625
30.8	22875
30.82	22762.5
30.84	22912.5
30.86	22950
30.88	23400
30.9	22762.5
30.92	23437.5
30.94	23062.5
30.96	22350
30.98	23062.5
31	21150
31.02	22725
31.04	21787.5
31.06	22987.5
31.08	23325
31.1	23625
31.12	23100
31.14	22125
31.16	23550
31.18	21600
31.2	23512.5
31.22	21112.5
31.24	21562.5
31.26	23887.5
31.28	23287.5
31.3	22987.5
31.32	22500
31.34	24637.5
31.36	23175
31.38	23475
31.4	23062.5
31.42	22425
31.44	24150
31.46	23700
31.48	24487.5
31.5	24150
31.52	23962.5
31.54	22200
31.56	23100
31.58	22200
31.6	23362.5
31.62	23287.5
31.64	23812.5
31.66	22012.5
31.68	23287.5
31.7	22950
31.72	22950
31.74	22875
31.76	24187.5
31.78	23887.5
31.8	23025
31.82	23550
31.84	22575
31.86	24037.5
31.88	21375
31.9	23587.5
31.92	22950
31.94	22612.5
31.96	21262.5
31.98	24450
32	22200
32.02	22612.5
32.04	21787.5
32.06	23362.5
32.08	23025
32.1	23212.5
32.12	22237.5
32.14	22950
32.16	25575
32.18	24975
32.2	22762.5
32.22	22612.5
32.24	24975
32.26	24600
32.28	23925
32.3	24487.5
32.32	23062.5
32.34	24375
32.36	23025
32.38	23400
32.4	23887.5
32.42	23475
32.44	23137.5
32.46	23962.5
32.48	22575
32.5	24187.5
32.52	24075
32.54	21487.5
32.56	23175
32.58	23400
32.6	23812.5
32.62	23812.5
32.64	21675
32.66	20025
32.68	22837.5
32.7	23175
32.72	21337.5
32.74	23062.5
32.76	25275
32.78	22462.5
32.8	22237.5
32.82	22312.5
32.84	22800
32.86	23250
32.88	23100
32.9	22950
32.92	21412.5
32.94	21712.5
32.96	22725
32.98	23287.5
33	24150
33.02	21937.5
33.04	24487.5
33.06	23287.5
33.08	24037.5
33.1	23137.5
33.12	22312.5
33.14	24150
33.16	22687.5
33.18	23100
33.2	23062.5
33.22	23625
33.24	22987.5
33.26	22800
33.28	23137.5
33.3	23250
33.32	22875
33.34	24637.5
33.36	23287.5
33.38	22350
33.4	23137.5
33.42	23625
33.44	21600
33.46	24300
33.48	23400
33.5	23925
33.52	23550
33.54	22087.5
33.56	24562.5
33.58	23962.5
33.6	24075
33.62	25125
33.64	24562.5
33.66	24600
33.68	23587.5
33.7	23550
33.72	23512.5
33.74	22162.5
33.76	25950
33.78	23700
33.8	24487.5
33.82	22762.5
33.84	23925
33.86	22687.5
33.88	23737.5
33.9	23737.5
33.92	23737.5
33.94	24375
33.96	22725
33.98	24262.5
34	24187.5
34.02	24412.5
34.04	23287.5
34.06	23587.5
34.08	24562.5
34.1	24637.5
34.12	24637.5
34.14	23662.5
34.16	24750
34.18	24487.5
34.2	23662.5
34.22	25275
34.24	23325
34.26	26137.5
34.28	24225
34.3	24525
34.32	25500
34.34	24225
34.36	24112.5
34.38	25087.5
34.4	25462.5
34.42	24075
34.44	23962.5
34.46	23812.5
34.48	24600
34.5	24900
34.52	23212.5
34.54	23400
34.56	25837.5
34.58	22912.5
34.6	24187.5
34.62	24825
34.64	24187.5
34.66	24375
34.68	22950
34.7	24262.5
34.72	24487.5
34.74	23737.5
34.76	23625
34.78	23550
34.8	23887.5
34.82	24037.5
34.84	23887.5
34.86	23512.5
34.88	23475
34.9	23887.5
34.92	24300
34.94	24750
34.96	23512.5
34.98	25687.5
35	26100
35.02	25687.5
35.04	24187.5
35.06	24375
35.08	25237.5
35.1	26325
35.12	25050
35.14	25050
35.16	24150
35.18	24900
35.2	25462.5
35.22	25162.5
35.24	25200
35.26	25387.5
35.28	25125
35.3	25725
35.32	24787.5
35.34	25837.5
35.36	25162.5
35.38	25125
35.4	25275
35.42	25875
35.44	24900
35.46	25912.5
35.48	25762.5
35.5	24862.5
35.52	24562.5
35.54	28125
35.56	25875
35.58	25125
35.6	24000
35.62	27750
35.64	26737.5
35.66	24187.5
35.68	25725
35.7	26737.5
35.72	25837.5
35.74	26287.5
35.76	26625
35.78	27825
35.8	25350
35.82	27787.5
35.84	24600
35.86	26887.5
35.88	26287.5
35.9	25725
35.92	26887.5
35.94	25312.5
35.96	26925
35.98	27187.5
36	25012.5
36.02	26100
36.04	26025
36.06	27337.5
36.08	27262.5
36.1	26625
36.12	27037.5
36.14	28500
36.16	28125
36.18	28387.5
36.2	24825
36.22	27787.5
36.24	28425
36.26	27487.5
36.28	27375
36.3	26437.5
36.32	29437.5
36.34	27300
36.36	26925
36.38	28650
36.4	27937.5
36.42	27525
36.44	28800
36.46	29400
36.48	26700
36.5	27412.5
36.52	27450
36.54	28275
36.56	26625
36.58	28987.5
36.6	29737.5
36.62	27412.5
36.64	27150
36.66	28687.5
36.68	26812.5
36.7	26812.5
36.72	27750
36.74	27825
36.76	26775
36.78	27450
36.8	27825
36.82	28687.5
36.84	27637.5
36.86	27937.5
36.88	30112.5
36.9	28575
36.92	30150
36.94	28875
36.96	27562.5
36.98	28125
37	29362.5
37.02	28050
37.04	28650
37.06	30150
37.08	29812.5
37.1	29175
37.12	28950
37.14	30787.5
37.16	28800
37.18	28387.5
37.2	29625
37.22	28950
37.24	28012.5
37.26	31500
37.28	28687.5
37.3	29962.5
37.32	30975
37.34	29625
37.36	28950
37.38	30487.5
37.4	31312.5
37.42	29137.5
37.44	28500
37.46	32212.5
37.48	30750
37.5	31837.5
37.52	31762.5
37.54	30000
37.56	31762.5
37.58	33487.5
37.6	32962.5
37.62	31237.5
37.64	31650
37.66	32025
37.68	32812.5
37.7	32625
37.72	32887.5
37.74	31387.5
37.76	32812.5
37.78	33562.5
37.8	32925
37.82	32362.5
37.84	32662.5
37.86	32362.5
37.88	33750
37.9	33562.5
37.92	34087.5
37.94	34350
37.96	34537.5
37.98	35550
38	34237.5
38.02	34912.5
38.04	34350
38.06	34050
38.08	36112.5
38.1	35362.5
38.12	33412.5
38.14	33750
38.16	35212.5
38.18	35287.5
38.2	37200
38.22	38025
38.24	37350
38.26	38925
38.28	35325
38.3	37425
38.32	37987.5
38.34	39337.5
38.36	39712.5
38.38	39037.5
38.4	38025
38.42	41812.5
38.44	40575
38.46	41287.5
38.48	39975
38.5	40575
38.52	40762.5
38.54	41362.5
38.56	41325
38.58	41325
38.6	41812.5
38.62	43800
38.64	44887.5
38.66	43987.5
38.68	45112.5
38.7	45037.5
38.72	44587.5
38.74	45450
38.76	48037.5
38.78	46425
38.8	46275
38.82	46912.5
38.84	46275
38.86	46912.5
38.88	49575
38.9	50325
38.92	50850
38.94	51787.5
38.96	52312.5
38.98	51562.5
39	52462.5
39.02	51975
39.04	53775
39.06	53700
39.08	57637.5
39.1	55950
39.12	57300
39.14	55837.5
39.16	57675
39.18	58987.5
39.2	59550
39.22	60450
39.24	62662.5
39.26	64012.5
39.28	63187.5
39.3	63150
39.32	65362.5
39.34	66412.5
39.36	68962.5
39.38	66975
39.4	70050
39.42	70200
39.44	70162.5
39.46	71812.5
39.48	72600
39.5	76275
39.52	75262.5
39.54	74925
39.56	77700
39.58	78337.5
39.6	78075
39.62	76537.5
39.64	79912.5
39.66	82612.5
39.68	82500
39.7	82500
39.72	82987.5
39.74	82462.5
39.76	86737.5
39.78	87975
39.8	88687.5
39.82	87787.5
39.84	90487.5
39.86	89512.5
39.88	93412.5
39.9	91762.5
39.92	95025
39.94	98212.5
39.96	95062.5
39.98	97725
40	96637.5
40.02	98887.5
40.04	98775
40.06	102600
40.08	101775
40.1	101813
40.12	103125
40.14	105488
40.16	103350
40.18	103538
40.2	108300
40.22	109575
40.24	108600
40.26	109800
40.28	108938
40.3	108300
40.32	106538
40.34	105938
40.36	110888
40.38	106350
40.4	109875
40.42	107438
40.44	106350
40.46	105338
40.48	104138
40.5	106350
40.52	102225
40.54	102750
40.56	105525
40.58	100500
40.6	98625
40.62	98850
40.64	96487.5
40.66	95362.5
40.68	95212.5
40.7	92512.5
40.72	93900
40.74	93037.5
40.76	92175
40.78	89062.5
40.8	88012.5
40.82	85237.5
40.84	89212.5
40.86	83737.5
40.88	81862.5
40.9	82387.5
40.92	84937.5
40.94	79950
40.96	80962.5
40.98	78975
41	76837.5
41.02	74812.5
41.04	77887.5
41.06	75300
41.08	74812.5
41.1	74025
41.12	73125
41.14	72000
41.16	71550
41.18	70987.5
41.2	68962.5
41.22	67687.5
41.24	68175
41.26	65475
41.28	65962.5
41.3	66337.5
41.32	64800
41.34	62925
41.36	64275
41.38	64762.5
41.4	62850
41.42	61425
41.44	60975
41.46	59587.5
41.48	59325
41.5	58350
41.52	56775
41.54	57750
41.56	54637.5
41.58	54412.5
41.6	56025
41.62	52650
41.64	53175
41.66	56062.5
41.68	56512.5
41.7	53325
41.72	54262.5
41.74	51525
41.76	50250
41.78	51675
41.8	51487.5
41.82	49725
41.84	51187.5
41.86	48825
41.88	49875
41.9	48450
41.92	48225
41.94	47137.5
41.96	47475
41.98	48187.5
42	46687.5
42.02	45000
42.04	48787.5
42.06	46237.5
42.08	44662.5
42.1	43200
42.12	45525
42.14	46237.5
42.16	46575
42.18	44587.5
42.2	43087.5
42.22	45712.5
42.24	43162.5
42.26	42862.5
42.28	43537.5
42.3	43275
42.32	40762.5
42.34	40950
42.36	39112.5
42.38	40162.5
42.4	41475
42.42	40200
42.44	42337.5
42.46	40500
42.48	41437.5
42.5	39375
42.52	39000
42.54	38250
42.56	39712.5
42.58	39187.5
42.6	38250
42.62	38737.5
42.64	38025
42.66	40387.5
42.68	37837.5
42.7	37200
42.72	36825
42.74	36825
42.76	35962.5
42.78	36375
42.8	35137.5
42.82	35362.5
42.84	37687.5
42.86	38400
42.88	35925
42.9	37425
42.92	35587.5
42.94	35812.5
42.96	35400
42.98	34312.5
43	33412.5
43.02	32925
43.04	34537.5
43.06	34162.5
43.08	35587.5
43.1	35400
43.12	33712.5
43.14	36037.5
43.16	34837.5
43.18	33750
43.2	33075
43.22	33150
43.24	33562.5
43.26	34050
43.28	32850
43.3	34275
43.32	32475
43.34	32250
43.36	33000
43.38	32962.5
43.4	32362.5
43.42	31500
43.44	31837.5
43.46	31687.5
43.48	32925
43.5	30412.5
43.52	31725
43.54	31237.5
43.56	30637.5
43.58	31725
43.6	31350
43.62	30787.5
43.64	30600
43.66	32100
43.68	34087.5
43.7	30412.5
43.72	30487.5
43.74	30712.5
43.76	31312.5
43.78	31800
43.8	32737.5
43.82	31275
43.84	31012.5
43.86	30637.5
43.88	30450
43.9	30975
43.92	31387.5
43.94	30375
43.96	31237.5
43.98	30937.5
44	33487.5
44.02	30562.5
44.04	29550
44.06	31387.5
44.08	31050
44.1	32025
44.12	30900
44.14	30337.5
44.16	32212.5
44.18	31725
44.2	30975
44.22	32025
44.24	30450
44.26	32100
44.28	32400
44.3	32512.5
44.32	31912.5
44.34	33600
44.36	31200
44.38	31837.5
44.4	32250
44.42	31087.5
44.44	32400
44.46	35100
44.48	33825
44.5	32587.5
44.52	33337.5
44.54	31425
44.56	34875
44.58	32550
44.6	33975
44.62	32250
44.64	31500
44.66	32962.5
44.68	33412.5
44.7	32925
44.72	33900
44.74	34425
44.76	31987.5
44.78	35400
44.8	33750
44.82	34800
44.84	35775
44.86	34650
44.88	33900
44.9	36187.5
44.92	35475
44.94	36825
44.96	35287.5
44.98	35775
45	36487.5
45.02	35887.5
45.04	35700
45.06	36787.5
45.08	36487.5
45.1	37087.5
45.12	38662.5
45.14	37687.5
45.16	36562.5
45.18	36712.5
45.2	35475
45.22	37462.5
45.24	37275
45.26	37725
45.28	36187.5
45.3	38287.5
45.32	38475
45.34	37087.5
45.36	36037.5
45.38	39300
45.4	38475
45.42	37950
45.44	39637.5
45.46	40650
45.48	39337.5
45.5	41025
45.52	39675
45.54	39600
45.56	41325
45.58	40575
45.6	40500
45.62	40762.5
45.64	40087.5
45.66	41400
45.68	41625
45.7	44362.5
45.72	41137.5
45.74	41662.5
45.76	41100
45.78	43237.5
45.8	41737.5
45.82	41550
45.84	42525
45.86	44437.5
45.88	42487.5
45.9	42187.5
45.92	44400
45.94	44175
45.96	44100
45.98	43425
46	44212.5
46.02	44962.5
46.04	43875
46.06	45000
46.08	45637.5
46.1	45037.5
46.12	45037.5
46.14	45525
46.16	45900
46.18	45637.5
46.2	45000
46.22	47212.5
46.24	45000
46.26	47850
46.28	47550
46.3	49087.5
46.32	47962.5
46.34	48225
46.36	46537.5
46.38	48862.5
46.4	47962.5
46.42	46012.5
46.44	47212.5
46.46	50287.5
46.48	49687.5
46.5	48525
46.52	49387.5
46.54	48337.5
46.56	48337.5
46.58	49237.5
46.6	50962.5
46.62	48787.5
46.64	49950
46.66	48450
46.68	48112.5
46.7	48262.5
46.72	48900
46.74	49762.5
46.76	48487.5
46.78	51337.5
46.8	50212.5
46.82	47887.5
46.84	49875
46.86	49950
46.88	48037.5
46.9	48150
46.92	50475
46.94	49575
46.96	47437.5
46.98	49912.5
47	48525
47.02	49237.5
47.04	47587.5
47.06	48600
47.08	46875
47.1	49837.5
47.12	47025
47.14	46912.5
47.16	47362.5
47.18	45487.5
47.2	46575
47.22	46612.5
47.24	48150
47.26	48150
47.28	44775
47.3	44775
47.32	44175
47.34	45375
47.36	44850
47.38	44850
47.4	45225
47.42	43575
47.44	43237.5
47.46	43612.5
47.48	42862.5
47.5	43687.5
47.52	41775
47.54	42150
47.56	39675
47.58	39862.5
47.6	40537.5
47.62	40912.5
47.64	39675
47.66	39225
47.68	41587.5
47.7	37987.5
47.72	40350
47.74	39225
47.76	38662.5
47.78	38250
47.8	39112.5
47.82	38887.5
47.84	37237.5
47.86	39300
47.88	39862.5
47.9	36337.5
47.92	35700
47.94	37875
47.96	35287.5
47.98	35625
48	36112.5
48.02	34275
48.04	35250
48.06	33412.5
48.08	35400
48.1	33562.5
48.12	35475
48.14	33637.5
48.16	34425
48.18	32362.5
48.2	34387.5
48.22	32325
48.24	31987.5
48.26	31687.5
48.28	32850
48.3	31087.5
48.32	32325
48.34	30075
48.36	30525
48.38	29287.5
48.4	30375
48.42	31012.5
48.44	31275
48.46	32700
48.48	29437.5
48.5	29175
48.52	29775
48.54	29887.5
48.56	29100
48.58	28987.5
48.6	28687.5
48.62	29287.5
48.64	28875
48.66	30487.5
48.68	30412.5
48.7	28612.5
48.72	28912.5
48.74	26362.5
48.76	28800
48.78	27975
48.8	28050
48.82	29362.5
48.84	28237.5
48.86	27262.5
48.88	27150
48.9	26025
48.92	27450
48.94	27787.5
48.96	26887.5
48.98	26625
49	27037.5
49.02	26212.5
49.04	27075
49.06	28875
49.08	27375
49.1	26925
49.12	25162.5
49.14	26250
49.16	26512.5
49.18	26812.5
49.2	26587.5
49.22	25387.5
49.24	25612.5
49.26	26550
49.28	26025
49.3	25387.5
49.32	25762.5
49.34	25312.5
49.36	25687.5
49.38	25050
49.4	25687.5
49.42	26325
49.44	24525
49.46	25575
49.48	24262.5
49.5	25050
49.52	23137.5
49.54	23887.5
49.56	24450
49.58	24300
49.6	24825
49.62	24525
49.64	23925
49.66	22687.5
49.68	23550
49.7	22725
49.72	24037.5
49.74	24300
49.76	24675
49.78	22312.5
49.8	25912.5
49.82	23925
49.84	21712.5
49.86	23925
49.88	22800
49.9	22725
49.92	22237.5
49.94	23550
[truncated: 2,003 more rows]

## Sheet: Figure 1d
Energy	Intensity
keV	a.u.
-0.2475	0
-0.2425	0
-0.2375	0
-0.2325	0
-0.2275	0
-0.2225	0
-0.2175	0
-0.2125	0
-0.2075	0
-0.2025	0
-0.1975	0
-0.1925	0
-0.1875	0
-0.1825	0
-0.1775	0
-0.1725	0
-0.1675	0
-0.1625	0
-0.1575	0
-0.1525	0
-0.1475	0
-0.1425	0
-0.1375	0
-0.1325	0
-0.1275	0
-0.1225	0
-0.1175	0
-0.1125	0
-0.1075	0
-0.1025	0
-0.0975	0
-0.0925	0
-0.0875	0
-0.0825	0
-0.0775	0
-0.0725	0
-0.0675	0
-0.0625	0
-0.0575	0
-0.0525	0
-0.0475	0
-0.0425	0
-0.0375	0
-0.0325	0
-0.0275	0
-0.0225	0
-0.0175	0
-0.0125	0
-0.0075	0
-0.0025	0
0.0025	0
0.0075	0
0.0125	0
0.0175	0
0.0225	0
0.0275	0
0.0325	0
0.0375	0
0.0425	0
0.0475	0
0.0525	0
0.0575	0
0.0625	0
0.0675	0
0.0725	0
0.0775	0
0.0825	0
0.0875	0
0.0925	0
0.0975	0
0.1025	0
0.1075	0
0.1125	0
0.1175	0
0.1225	76
0.1275	58
0.1325	49
0.1375	60
0.1425	48
0.1475	40
0.1525	46
0.1575	40
0.1625	46
0.1675	38
0.1725	50
0.1775	46
0.1825	47
0.1875	52
0.1925	49
0.1975	65
0.2025	48
0.2075	50
0.2125	65
0.2175	66
0.2225	81
0.2275	112
0.2325	153
0.2375	206
0.2425	269
0.2475	337
0.2525	451
0.2575	577
0.2625	671
0.2675	725
0.2725	847
0.2775	854
0.2825	757
0.2875	668
0.2925	578
0.2975	470
0.3025	380
0.3075	279
0.3125	211
0.3175	134
0.3225	82
0.3275	61
0.3325	36
0.3375	23
0.3425	27
0.3475	27
0.3525	18
0.3575	22
0.3625	27
0.3675	27
0.3725	22
0.3775	28
0.3825	20
0.3875	27
0.3925	21
0.3975	25
0.4025	18
0.4075	20
0.4125	22
0.4175	11
0.4225	20
0.4275	15
0.4325	16
0.4375	21
0.4425	16
0.4475	12
0.4525	19
0.4575	15
0.4625	20
0.4675	17
0.4725	24
0.4775	24
0.4825	21
0.4875	26
0.4925	40
0.4975	37
0.5025	40
0.5075	48
0.5125	48
0.5175	54
0.5225	57
0.5275	76
0.5325	59
0.5375	71
0.5425	60
0.5475	51
0.5525	37
0.5575	33
0.5625	34
0.5675	16
0.5725	19
0.5775	18
0.5825	15
0.5875	11
0.5925	12
0.5975	8
0.6025	14
0.6075	14
0.6125	10
0.6175	10
0.6225	10
0.6275	8
0.6325	14
0.6375	9
0.6425	11
0.6475	11
0.6525	10
0.6575	17
0.6625	27
0.6675	19
0.6725	22
0.6775	26
0.6825	30
0.6875	22
0.6925	23
0.6975	21
0.7025	15
0.7075	12
0.7125	15
0.7175	17
0.7225	16
0.7275	8
0.7325	16
0.7375	17
0.7425	24
0.7475	18
0.7525	22
0.7575	18
0.7625	16
0.7675	11
0.7725	18
0.7775	16
0.7825	12
0.7875	12
0.7925	18
0.7975	21
0.8025	18
0.8075	35
0.8125	32
0.8175	43
0.8225	40
0.8275	53
0.8325	46
0.8375	58
0.8425	69
0.8475	61
0.8525	76
0.8575	87
0.8625	76
0.8675	83
0.8725	83
0.8775	61
0.8825	85
0.8875	75
0.8925	64
0.8975	73
0.9025	61
0.9075	65
0.9125	63
0.9175	83
0.9225	77
0.9275	59
0.9325	72
0.9375	102
0.9425	91
0.9475	66
0.9525	84
0.9575	72
0.9625	52
0.9675	45
0.9725	52
0.9775	47
0.9825	44
0.9875	48
0.9925	44
0.9975	48
1.0025	53
1.0075	52
1.0125	39
1.0175	53
1.0225	42
1.0275	47
1.0325	41
1.0375	37
1.0425	37
1.0475	32
1.0525	30
1.0575	33
1.0625	23
1.0675	20
1.0725	10
1.0775	20
1.0825	10
1.0875	14
1.0925	7
1.0975	4
1.1025	10
1.1075	10
1.1125	11
1.1175	9
1.1225	7
1.1275	5
1.1325	6
1.1375	9
1.1425	11
1.1475	4
1.1525	4
1.1575	5
1.1625	8
1.1675	4
1.1725	2
1.1775	3
1.1825	7
1.1875	5
1.1925	7
1.1975	2
1.2025	10
1.2075	5
1.2125	6
1.2175	8
1.2225	3
1.2275	4
1.2325	7
1.2375	6
1.2425	5
1.2475	3
1.2525	3
1.2575	13
1.2625	3
1.2675	3
1.2725	13
1.2775	2
1.2825	1
1.2875	1
1.2925	6
1.2975	3
1.3025	2
1.3075	5
1.3125	6
1.3175	5
1.3225	5
1.3275	1
1.3325	6
1.3375	7
1.3425	7
1.3475	2
1.3525	8
1.3575	4
1.3625	5
1.3675	4
1.3725	5
1.3775	8
1.3825	8
1.3875	2
1.3925	6
1.3975	8
1.4025	3
1.4075	5
1.4125	7
1.4175	1
1.4225	5
1.4275	3
1.4325	9
1.4375	7
1.4425	5
1.4475	5
1.4525	8
1.4575	7
1.4625	4
1.4675	7
1.4725	3
1.4775	7
1.4825	3
1.4875	4
1.4925	7
1.4975	6
1.5025	3
1.5075	3
1.5125	6
1.5175	4
1.5225	8
1.5275	5
1.5325	6
1.5375	8
1.5425	4
1.5475	9
1.5525	2
1.5575	4
1.5625	11
1.5675	10
1.5725	9
1.5775	5
1.5825	7
1.5875	7
1.5925	10
1.5975	7
1.6025	8
1.6075	10
1.6125	5
1.6175	4
1.6225	9
1.6275	6
1.6325	11
1.6375	6
1.6425	7
1.6475	4
1.6525	14
1.6575	4
1.6625	5
1.6675	2
1.6725	11
1.6775	6
1.6825	4
1.6875	7
1.6925	6
1.6975	4
1.7025	10
1.7075	6
1.7125	6
1.7175	8
1.7225	8
1.7275	8
1.7325	12
1.7375	4
1.7425	6
1.7475	5
1.7525	7
1.7575	3
1.7625	8
1.7675	3
1.7725	4
1.7775	2
1.7825	2
1.7875	3
1.7925	7
1.7975	3
1.8025	6
1.8075	5
1.8125	1
1.8175	9
1.8225	1
1.8275	5
1.8325	3
1.8375	6
1.8425	2
1.8475	4
1.8525	4
1.8575	2
1.8625	3
1.8675	8
1.8725	2
1.8775	3
1.8825	5
1.8875	6
1.8925	6
1.8975	3
1.9025	1
1.9075	4
1.9125	6
1.9175	2
1.9225	5
1.9275	4
1.9325	7
1.9375	8
1.9425	3
1.9475	5
1.9525	4
1.9575	9
1.9625	8
1.9675	7
1.9725	9
1.9775	6
1.9825	14
1.9875	17
1.9925	11
1.9975	15
2.0025	22
2.0075	22
2.0125	28
2.0175	36
2.0225	30
2.0275	44
2.0325	50
2.0375	44
2.0425	47
2.0475	44
2.0525	56
2.0575	56
2.0625	54
2.0675	59
2.0725	78
2.0775	56
2.0825	58
2.0875	46
2.0925	58
2.0975	39
2.1025	47
2.1075	48
2.1125	58
2.1175	39
2.1225	57
2.1275	57
2.1325	39
2.1375	38
2.1425	39
2.1475	39
2.1525	39
2.1575	42
2.1625	25
2.1675	30
2.1725	19
2.1775	29
2.1825	17
2.1875	15
2.1925	15
2.1975	16
2.2025	18
2.2075	10
2.2125	16
2.2175	8
2.2225	14
2.2275	13
2.2325	12
2.2375	16
2.2425	8
2.2475	20
2.2525	11
2.2575	13
2.2625	13
2.2675	9
2.2725	9
2.2775	12
2.2825	10
2.2875	15
2.2925	19
2.2975	17
2.3025	21
2.3075	20
2.3125	12
2.3175	19
2.3225	17
2.3275	23
2.3325	20
2.3375	14
2.3425	10
2.3475	13
2.3525	17
2.3575	11
2.3625	10
2.3675	6
2.3725	15
2.3775	12
2.3825	8
2.3875	7
2.3925	12
2.3975	9
2.4025	6
2.4075	4
2.4125	8
2.4175	11
2.4225	9
2.4275	4
2.4325	6
2.4375	4
2.4425	3
2.4475	3
2.4525	3
2.4575	2
2.4625	3
2.4675	3
2.4725	4
2.4775	7
2.4825	6
2.4875	2
2.4925	10
2.4975	7
2.5025	7
2.5075	7
2.5125	7
2.5175	8
2.5225	10
2.5275	6
2.5325	3
2.5375	9
2.5425	7
2.5475	1
2.5525	5
2.5575	5
2.5625	4
2.5675	10
2.5725	2
2.5775	7
2.5825	6
2.5875	5
2.5925	3
2.5975	6
2.6025	5
2.6075	5
2.6125	3
2.6175	2
2.6225	5
2.6275	1
2.6325	5
2.6375	9
2.6425	2
2.6475	7
2.6525	3
2.6575	8
2.6625	5
2.6675	3
2.6725	4
2.6775	9
2.6825	5
2.6875	7
2.6925	7
2.6975	9
2.7025	9
2.7075	2
2.7125	5
2.7175	6
2.7225	4
2.7275	2
2.7325	4
2.7375	7
2.7425	5
2.7475	7
2.7525	3
2.7575	12
2.7625	13
2.7675	15
2.7725	12
2.7775	17
2.7825	21
2.7875	31
2.7925	18
2.7975	35
2.8025	35
2.8075	39
2.8125	50
2.8175	47
2.8225	60
2.8275	55
2.8325	54
2.8375	59
2.8425	66
2.8475	72
2.8525	79
2.8575	62
2.8625	59
2.8675	57
2.8725	61
2.8775	46
2.8825	59
2.8875	52
2.8925	46
2.8975	46
2.9025	28
2.9075	41
2.9125	19
2.9175	23
2.9225	30
2.9275	17
2.9325	23
2.9375	14
2.9425	13
2.9475	14
2.9525	11
2.9575	13
2.9625	27
2.9675	31
2.9725	23
2.9775	17
2.9825	20
2.9875	29
2.9925	23
2.9975	23
3.0025	27
3.0075	21
3.0125	27
3.0175	34
3.0225	21
3.0275	26
3.0325	16
3.0375	18
3.0425	14
3.0475	20
3.0525	8
3.0575	19
3.0625	11
3.0675	12
3.0725	14
3.0775	13
3.0825	13
3.0875	8
3.0925	11
3.0975	18
3.1025	13
3.1075	9
3.1125	9
3.1175	9
3.1225	8
3.1275	8
3.1325	8
3.1375	12
3.1425	6
3.1475	7
3.1525	10
3.1575	6
3.1625	7
3.1675	8
3.1725	8
3.1775	7
3.1825	4
3.1875	7
3.1925	8
3.1975	4
3.2025	8
3.2075	7
3.2125	6
3.2175	5
3.2225	5
3.2275	5
3.2325	9
3.2375	4
3.2425	5
3.2475	6
3.2525	1
3.2575	3
3.2625	4
3.2675	2
3.2725	4
3.2775	8
3.2825	3
3.2875	3
3.2925	7
3.2975	4
3.3025	3
3.3075	2
3.3125	4
3.3175	1
3.3225	6
3.3275	4
3.3325	2
3.3375	4
3.3425	5
3.3475	5
3.3525	3
3.3575	2
3.3625	3
3.3675	5
3.3725	4
3.3775	2
3.3825	2
3.3875	2
3.3925	2
3.3975	2
3.4025	3
3.4075	6
3.4125	0
3.4175	2
3.4225	1
3.4275	2
3.4325	2
3.4375	0
3.4425	1
3.4475	0
3.4525	1
3.4575	4
3.4625	3
3.4675	1
3.4725	1
3.4775	3
3.4825	6
3.4875	5
3.4925	3
3.4975	1
3.5025	2
3.5075	7
3.5125	0
3.5175	5
3.5225	3
3.5275	3
3.5325	5
3.5375	4
3.5425	0
3.5475	1
3.5525	1
3.5575	3
3.5625	4
3.5675	3
3.5725	4
3.5775	6
3.5825	1
3.5875	0
3.5925	1
3.5975	2
3.6025	3
3.6075	5
3.6125	4
3.6175	1
3.6225	1
3.6275	1
3.6325	2
3.6375	6
3.6425	1
3.6475	1
3.6525	1
3.6575	5
3.6625	2
3.6675	2
3.6725	2
3.6775	6
3.6825	4
3.6875	0
3.6925	2
3.6975	1
3.7025	3
3.7075	6
3.7125	4
3.7175	2
3.7225	4
3.7275	4
3.7325	3
3.7375	4
3.7425	3
3.7475	2
3.7525	3
3.7575	3
3.7625	4
3.7675	0
3.7725	3
3.7775	2
3.7825	1
3.7875	2
3.7925	2
3.7975	0
3.8025	1
3.8075	6
3.8125	3
3.8175	1
3.8225	1
3.8275	3
3.8325	5
3.8375	2
3.8425	2
3.8475	0
3.8525	2
3.8575	3
3.8625	4
3.8675	2
3.8725	3
3.8775	1
3.8825	0
3.8875	2
3.8925	1
3.8975	3
3.9025	2
3.9075	1
3.9125	0
3.9175	1
3.9225	4
3.9275	2
3.9325	1
3.9375	1
3.9425	1
3.9475	3
3.9525	1
3.9575	3
3.9625	1
3.9675	1
3.9725	2
3.9775	1
3.9825	2
3.9875	4
3.9925	2
3.9975	2
4.0025	1
4.0075	1
4.0125	1
4.0175	4
4.0225	0
4.0275	2
4.0325	2
4.0375	0
4.0425	3
4.0475	0
4.0525	5
4.0575	1
4.0625	1
4.0675	1
4.0725	1
4.0775	1
4.0825	4
4.0875	0
4.0925	0
4.0975	1
4.1025	2
4.1075	1
4.1125	2
4.1175	1
4.1225	0
4.1275	0
4.1325	0
4.1375	1
4.1425	1
4.1475	2
4.1525	0
4.1575	2
4.1625	1
4.1675	1
4.1725	1
4.1775	1
4.1825	0
4.1875	2
4.1925	2
4.1975	0
4.2025	2
4.2075	1
4.2125	1
4.2175	0
4.2225	0
4.2275	2
4.2325	0
4.2375	0
4.2425	3
4.2475	1
4.2525	2
4.2575	3
4.2625	0
4.2675	0
4.2725	1
4.2775	5
4.2825	3
4.2875	0
4.2925	4
4.2975	2
4.3025	0
4.3075	1
4.3125	2
4.3175	0
4.3225	0
4.3275	0
4.3325	0
4.3375	2
4.3425	2
4.3475	0
4.3525	3
4.3575	4
4.3625	1
4.3675	3
4.3725	3
4.3775	2
4.3825	1
4.3875	0
4.3925	0
4.3975	0
4.4025	0
4.4075	1
4.4125	2
4.4175	0
4.4225	0
4.4275	2
4.4325	1
4.4375	1
4.4425	2
4.4475	0
4.4525	1
4.4575	1
4.4625	1
4.4675	3
4.4725	2
4.4775	1
4.4825	2
4.4875	1
4.4925	3
4.4975	0
4.5025	2
4.5075	0
4.5125	0
4.5175	2
4.5225	1
4.5275	1
4.5325	3
4.5375	1
4.5425	2
4.5475	0
4.5525	5
4.5575	2
4.5625	1
4.5675	6
4.5725	2
4.5775	1
4.5825	1
4.5875	2
4.5925	2
4.5975	2
4.6025	2
4.6075	1
4.6125	3
4.6175	4
4.6225	1
4.6275	0
4.6325	2
4.6375	2
4.6425	1
4.6475	3
4.6525	4
4.6575	2
4.6625	0
4.6675	2
4.6725	1
4.6775	0
4.6825	2
4.6875	1
4.6925	1
4.6975	2
4.7025	0
4.7075	2
4.7125	2
4.7175	1
4.7225	0
4.7275	2
4.7325	2
4.7375	4
4.7425	0
4.7475	2
4.7525	1
4.7575	2
4.7625	0
4.7675	4
4.7725	1
4.7775	1
4.7825	1
4.7875	1
4.7925	0
4.7975	1
4.8025	3
4.8075	1
4.8125	1
4.8175	0
4.8225	1
4.8275	2
4.8325	1
4.8375	0
4.8425	1
4.8475	1
4.8525	1
4.8575	1
4.8625	1
4.8675	2
4.8725	0
4.8775	1
4.8825	1
4.8875	1
4.8925	2
4.8975	2
4.9025	2
4.9075	0
4.9125	1
4.9175	0
4.9225	2
4.9275	1
4.9325	1
4.9375	3
4.9425	2
4.9475	0
4.9525	1
4.9575	3
4.9625	2
4.9675	0
4.9725	2
4.9775	0
4.9825	1
4.9875	1
4.9925	2
4.9975	1
5.0025	2
5.0075	1
5.0125	1
5.0175	1
5.0225	3
5.0275	0
5.0325	0
5.0375	1
5.0425	2
5.0475	2
5.0525	4
5.0575	0
5.0625	1
5.0675	1
5.0725	0
5.0775	4
5.0825	0
5.0875	0
5.0925	0
5.0975	1
5.1025	0
5.1075	1
5.1125	2
5.1175	0
5.1225	2
5.1275	1
5.1325	2
5.1375	1
5.1425	0
5.1475	1
5.1525	4
5.1575	1
5.1625	2
5.1675	1
5.1725	2
5.1775	1
5.1825	4
5.1875	2
5.1925	1
5.1975	2
5.2025	0
5.2075	1
5.2125	0
5.2175	1
5.2225	0
5.2275	1
5.2325	1
5.2375	0
5.2425	2
5.2475	2
5.2525	1
5.2575	4
5.2625	0
5.2675	1
5.2725	0
5.2775	0
5.2825	0
5.2875	2
5.2925	0
5.2975	1
5.3025	2
5.3075	2
5.3125	1
5.3175	0
5.3225	2
5.3275	3
5.3325	2
5.3375	2
5.3425	0
5.3475	2
5.3525	0
5.3575	2
5.3625	1
5.3675	3
5.3725	0
5.3775	2
5.3825	4
5.3875	1
5.3925	5
5.3975	0
5.4025	3
5.4075	1
5.4125	1
5.4175	1
5.4225	1
5.4275	1
5.4325	3
5.4375	1
5.4425	1
5.4475	2
5.4525	2
5.4575	1
5.4625	0
5.4675	0
5.4725	2
5.4775	1
5.4825	4
5.4875	1
5.4925	2
5.4975	2
5.5025	4
5.5075	2
5.5125	1
5.5175	3
5.5225	2
5.5275	1
5.5325	1
5.5375	2
5.5425	2
5.5475	1
5.5525	0
5.5575	3
5.5625	4
5.5675	2
5.5725	4
5.5775	2
5.5825	2
5.5875	2
5.5925	2
5.5975	3
5.6025	1
5.6075	3
5.6125	0
5.6175	0
5.6225	0
5.6275	0
5.6325	1
5.6375	0
5.6425	0
5.6475	1
5.6525	2
5.6575	1
5.6625	0
5.6675	0
5.6725	3
5.6775	2
5.6825	1
5.6875	0
5.6925	0
5.6975	3
5.7025	3
5.7075	3
5.7125	0
5.7175	2
5.7225	0
5.7275	0
5.7325	0
5.7375	4
5.7425	1
5.7475	1
5.7525	2
5.7575	1
5.7625	1
5.7675	1
5.7725	1
5.7775	1
5.7825	2
5.7875	1
5.7925	1
5.7975	0
5.8025	0
5.8075	0
5.8125	2
5.8175	2
5.8225	1
5.8275	1
5.8325	1
5.8375	0
5.8425	4
5.8475	0
5.8525	1
5.8575	4
5.8625	1
5.8675	0
5.8725	1
5.8775	1
5.8825	1
5.8875	2
5.8925	1
5.8975	0
5.9025	1
5.9075	2
5.9125	1
5.9175	1
5.9225	2
5.9275	1
5.9325	1
5.9375	2
5.9425	3
5.9475	1
5.9525	0
5.9575	0
5.9625	1
5.9675	3
5.9725	2
5.9775	1
5.9825	0
5.9875	2
5.9925	1
5.9975	1
6.0025	1
6.0075	1
6.0125	1
6.0175	1
6.0225	2
6.0275	1
6.0325	2
6.0375	2
6.0425	2
6.0475	0
6.0525	0
6.0575	0
6.0625	1
6.0675	1
6.0725	0
6.0775	1
6.0825	0
6.0875	0
6.0925	1
6.0975	0
6.1025	1
6.1075	3
6.1125	0
6.1175	0
6.1225	1
6.1275	1
6.1325	0
6.1375	1
6.1425	0
6.1475	2
6.1525	0
6.1575	1
6.1625	0
6.1675	1
6.1725	4
6.1775	1
6.1825	2
6.1875	0
6.1925	1
6.1975	1
6.2025	1
6.2075	0
6.2125	1
6.2175	1
6.2225	1
6.2275	1
6.2325	2
6.2375	0
6.2425	0
6.2475	2
6.2525	3
6.2575	1
6.2625	2
6.2675	1
6.2725	1
6.2775	0
6.2825	0
6.2875	0
6.2925	2
6.2975	2
6.3025	0
6.3075	0
6.3125	1
6.3175	0
6.3225	1
6.3275	1
6.3325	3
6.3375	1
6.3425	0
6.3475	2
6.3525	2
6.3575	2
6.3625	1
6.3675	2
6.3725	1
6.3775	1
6.3825	3
6.3875	2
6.3925	1
6.3975	2
6.4025	1
6.4075	2
6.4125	2
6.4175	1
6.4225	0
6.4275	0
6.4325	1
6.4375	3
6.4425	2
6.4475	1
6.4525	0
6.4575	0
6.4625	1
6.4675	2
6.4725	0
6.4775	0
6.4825	1
6.4875	0
6.4925	1
6.4975	0
6.5025	1
6.5075	2
6.5125	2
6.5175	0
6.5225	2
6.5275	1
6.5325	0
6.5375	2
6.5425	1
6.5475	5
6.5525	0
6.5575	1
6.5625	1
6.5675	1
6.5725	2
6.5775	0
6.5825	1
6.5875	1
6.5925	0
6.5975	3
6.6025	2
6.6075	1
6.6125	0
6.6175	1
6.6225	0
6.6275	0
6.6325	2
6.6375	4
6.6425	1
6.6475	1
6.6525	0
6.6575	0
6.6625	2
6.6675	2
6.6725	2
6.6775	0
6.6825	1
6.6875	0
6.6925	0
6.6975	3
6.7025	1
6.7075	0
6.7125	0
6.7175	5
6.7225	2
6.7275	1
6.7325	1
6.7375	0
6.7425	1
6.7475	0
6.7525	0
6.7575	2
6.7625	0
6.7675	0
6.7725	3
6.7775	0
6.7825	0
6.7875	2
6.7925	2
6.7975	0
6.8025	0
6.8075	4
6.8125	1
6.8175	1
6.8225	1
6.8275	1
6.8325	1
6.8375	0
6.8425	0
6.8475	0
6.8525	0
6.8575	2
6.8625	0
6.8675	1
6.8725	0
6.8775	0
6.8825	1
6.8875	1
6.8925	2
6.8975	0
6.9025	1
6.9075	4
6.9125	1
6.9175	2
6.9225	3
6.9275	2
6.9325	1
6.9375	0
6.9425	3
6.9475	1
6.9525	4
6.9575	1
6.9625	1
6.9675	2
6.9725	0
6.9775	2
6.9825	1
6.9875	2
6.9925	2
6.9975	3
7.0025	0
7.0075	1
7.0125	2
7.0175	1
7.0225	0
7.0275	2
7.0325	1
7.0375	1
7.0425	2
7.0475	0
7.0525	2
7.0575	2
7.0625	1
7.0675	1
7.0725	1
7.0775	0
7.0825	2
7.0875	1
7.0925	1
7.0975	1
7.1025	1
7.1075	1
7.1125	3
7.1175	0
7.1225	1
7.1275	1
7.1325	1
7.1375	2
7.1425	1
7.1475	1
7.1525	0
7.1575	1
7.1625	2
7.1675	1
7.1725	0
7.1775	0
7.1825	4
7.1875	0
7.1925	0
7.1975	2
7.2025	2
7.2075	0
7.2125	0
7.2175	1
7.2225	0
7.2275	1
7.2325	1
7.2375	2
7.2425	2
7.2475	1
7.2525	2
7.2575	1
7.2625	3
7.2675	0
7.2725	0
7.2775	0
7.2825	0
7.2875	1
7.2925	2
7.2975	2
7.3025	1
7.3075	4
7.3125	3
7.3175	2
7.3225	3
7.3275	4
7.3325	4
7.3375	3
7.3425	1
7.3475	3
7.3525	10
7.3575	5
7.3625	5
7.3675	8
7.3725	13
7.3775	3
7.3825	8
7.3875	8
7.3925	13
7.3975	14
7.4025	23
7.4075	19
7.4125	12
7.4175	10
7.4225	17
7.4275	19
7.4325	19
7.4375	21
7.4425	30
7.4475	16
7.4525	31
7.4575	27
7.4625	26
7.4675	37
7.4725	23
7.4775	33
7.4825	21
7.4875	20
7.4925	28
7.4975	30
7.5025	16
7.5075	25
7.5125	26
7.5175	21
7.5225	31
7.5275	19
7.5325	23
7.5375	20
7.5425	21
7.5475	21
7.5525	18
7.5575	16
7.5625	14
7.5675	25
7.5725	9
7.5775	12
7.5825	15
7.5875	10
7.5925	6
7.5975	4
7.6025	7
7.6075	8
7.6125	7
7.6175	5
7.6225	7
7.6275	3
7.6325	4
7.6375	3
7.6425	3
7.6475	3
7.6525	1
7.6575	3
7.6625	2
7.6675	4
7.6725	1
7.6775	1
7.6825	2
7.6875	4
7.6925	0
7.6975	0
7.7025	0
7.7075	1
7.7125	0
7.7175	2
7.7225	0
7.7275	2
7.7325	2
7.7375	1
7.7425	1
7.7475	0
7.7525	0
7.7575	1
7.7625	0
7.7675	1
7.7725	1
7.7775	2
7.7825	0
7.7875	0
7.7925	0
7.7975	0
7.8025	3
7.8075	0
7.8125	0
7.8175	2
7.8225	1
7.8275	1
7.8325	0
7.8375	1
7.8425	1
7.8475	1
7.8525	2
7.8575	2
7.8625	1
7.8675	2
7.8725	2
7.8775	1
7.8825	2
7.8875	2
7.8925	0
7.8975	2
7.9025	0
7.9075	7
7.9125	3
7.9175	4
7.9225	6
7.9275	2
7.9325	4
7.9375	9
7.9425	3
7.9475	13
7.9525	10
7.9575	9
7.9625	9
7.9675	14
7.9725	11
7.9775	15
7.9825	14
7.9875	16
7.9925	18
7.9975	24
8.0025	18
8.0075	25
8.0125	19
8.0175	18
8.0225	27
8.0275	23
8.0325	29
8.0375	24
8.0425	29
8.0475	31
8.0525	22
8.0575	17
8.0625	41
8.0675	29
8.0725	27
8.0775	30
8.0825	23
8.0875	28
8.0925	15
8.0975	27
8.1025	21
8.1075	24
8.1125	13
8.1175	22
8.1225	19
8.1275	18
8.1325	17
8.1375	19
8.1425	13
8.1475	14
8.1525	16
8.1575	10
8.1625	16
8.1675	11
8.1725	7
8.1775	12
8.1825	9
8.1875	6
8.1925	1
8.1975	6
8.2025	6
8.2075	5
8.2125	6
8.2175	3
8.2225	7
8.2275	9
8.2325	9
8.2375	2
8.2425	3
8.2475	6
8.2525	2
8.2575	5
8.2625	2
8.2675	3
8.2725	8
8.2775	5
8.2825	4
8.2875	10
8.2925	5
8.2975	4
8.3025	5
8.3075	3
8.3125	7
8.3175	5
8.3225	5
8.3275	3
8.3325	8
8.3375	7
8.3425	4
8.3475	0
8.3525	2
8.3575	3
8.3625	4
8.3675	4
8.3725	4
8.3775	0
8.3825	4
8.3875	1
8.3925	2
8.3975	2
8.4025	2
8.4075	2
8.4125	1
8.4175	1
8.4225	3
8.4275	2
8.4325	1
8.4375	3
8.4425	2
8.4475	1
8.4525	2
8.4575	3
8.4625	1
8.4675	4
8.4725	3
8.4775	3
8.4825	4
8.4875	3
8.4925	1
8.4975	2
8.5025	1
8.5075	2
8.5125	6
8.5175	4
8.5225	0
8.5275	5
8.5325	5
8.5375	9
8.5425	6
8.5475	7
8.5525	3
8.5575	9
8.5625	12
8.5675	10
8.5725	4
8.5775	12
8.5825	8
8.5875	15
8.5925	12
8.5975	8
8.6025	13
8.6075	8
8.6125	10
8.6175	11
8.6225	15
8.6275	11
8.6325	15
8.6375	12
8.6425	19
8.6475	13
8.6525	11
8.6575	11
8.6625	11
8.6675	13
8.6725	12
8.6775	11
8.6825	12
8.6875	10
8.6925	14
8.6975	10
8.7025	11
8.7075	12
8.7125	12
8.7175	7
8.7225	16
8.7275	5
8.7325	5
8.7375	6
8.7425	3
8.7475	10
8.7525	4
8.7575	4
8.7625	4
8.7675	3
8.7725	4
8.7775	5
8.7825	5
8.7875	4
8.7925	2
8.7975	4
8.8025	2
8.8075	2
8.8125	4
8.8175	5
8.8225	4
8.8275	5
8.8325	2
8.8375	2
8.8425	3
8.8475	2
8.8525	3
8.8575	4
8.8625	2
8.8675	5
8.8725	4
8.8775	2
8.8825	9
8.8875	3
8.8925	2
8.8975	8
8.9025	5
8.9075	6
8.9125	10
8.9175	4
8.9225	6
8.9275	3
8.9325	6
8.9375	4
8.9425	6
8.9475	7
8.9525	2
8.9575	1
8.9625	5
8.9675	3
8.9725	2
8.9775	1
8.9825	2
8.9875	4
8.9925	4
8.9975	2
9.0025	0
9.0075	1
9.0125	4
9.0175	1
9.0225	2
9.0275	3
9.0325	5
9.0375	1
9.0425	1
9.0475	1
9.0525	0
9.0575	1
9.0625	0
9.0675	1
9.0725	0
9.0775	2
9.0825	1
9.0875	3
9.0925	1
9.0975	0
9.1025	0
9.1075	0
9.1125	0
9.1175	1
9.1225	1
9.1275	0
9.1325	1
9.1375	0
9.1425	1
9.1475	1
9.1525	0
9.1575	0
9.1625	1
9.1675	0
9.1725	2
9.1775	1
9.1825	2
9.1875	0
9.1925	1
9.1975	0
9.2025	1
9.2075	2
9.2125	0
9.2175	1
9.2225	1
9.2275	0
9.2325	1
9.2375	1
9.2425	0
9.2475	3
9.2525	1
9.2575	0
9.2625	1
9.2675	3
9.2725	1
9.2775	1
9.2825	3
9.2875	3
9.2925	2
9.2975	2
9.3025	2
9.3075	3
9.3125	6
9.3175	5
9.3225	4
9.3275	6
9.3325	8
9.3375	8
9.3425	5
9.3475	5
9.3525	1
9.3575	6
9.3625	1
9.3675	8
9.3725	8
9.3775	6
9.3825	10
9.3875	9
9.3925	13
9.3975	10
9.4025	8
9.4075	14
9.4125	17
9.4175	11
9.4225	14
9.4275	21
9.4325	13
9.4375	13
9.4425	18
9.4475	11
9.4525	20
9.4575	22
9.4625	11
9.4675	13
9.4725	14
9.4775	12
9.4825	16
9.4875	11
9.4925	13
9.4975	11
9.5025	14
9.5075	15
9.5125	14
9.5175	15
9.5225	18
9.5275	15
9.5325	12
9.5375	12
9.5425	8
9.5475	9
9.5525	12
9.5575	16
9.5625	11
9.5675	4
9.5725	7
9.5775	5
9.5825	8
9.5875	7
9.5925	5
9.5975	3
9.6025	10
9.6075	11
9.6125	6
9.6175	8
9.6225	6
9.6275	5
9.6325	7
9.6375	5
9.6425	7
9.6475	9
9.6525	6
9.6575	9
9.6625	7
9.6675	4
9.6725	7
9.6775	7
9.6825	8
9.6875	9
9.6925	4
9.6975	5
9.7025	6
9.7075	4
9.7125	7
9.7175	4
9.7225	8
9.7275	3
9.7325	6
9.7375	10
[truncated: 2,098 more rows]

## Sheet: Figure 1f
Distance	Height
nm	nm
0	0.06577
7.8125	0.074
15.625	0.03461
23.4375	0.06193
31.25	0.07814
39.0625	-0.08761
46.875	-0.22866
54.6875	0.12634
62.5	0.01543
70.3125	-0.00743
78.125	-0.06817
85.9375	-0.10968
93.75	0.13051
101.562	1.16701
109.375	1.71934
117.188	1.76223
125	1.91565
132.812	1.96177
140.625	1.78149
148.438	1.73577
156.25	1.83482
164.062	1.72047
171.875	1.66667
179.688	1.87266
187.5	1.73351
195.312	1.66796
203.125	1.75394
210.938	1.81575
218.75	1.80546
226.562	1.75957
234.375	1.64233
242.188	1.72099
250	1.77375
257.812	1.76682
265.625	1.75754
273.438	1.60166
281.25	2.0554
289.062	1.89803
296.875	1.56677
304.688	1.72933
312.5	1.66856
320.312	1.70245
328.125	1.70613
335.938	1.70516
343.75	1.78094
351.562	1.68727
359.375	1.74299
367.188	1.83462
375	1.65245
382.812	1.73052
390.625	1.84214
398.438	1.80082
406.25	1.79245
414.062	1.58278
421.875	1.72419
429.688	1.62136
437.5	1.67709
445.312	1.70208
453.125	1.6731
460.938	1.67195
468.75	1.62689
476.562	1.76627
484.375	1.59127
492.188	1.68966
500	1.68551
507.812	1.74461
515.625	1.68024
523.438	1.76654
531.25	1.85015
539.062	1.72956
546.875	1.68915
554.688	1.53608
562.5	1.6715
570.312	1.59193
578.125	1.50287
585.938	1.57646
593.75	1.70434
601.562	1.72753
609.375	1.22801
617.188	0.54005
625	0.04324
632.812	0.03147
640.625	-0.04473
648.438	0.02401
656.25	0.02229
664.062	0.1749
671.875	-0.2187
679.688	-0.00111
687.5	-0.06347
695.312	-0.05861
703.125	-0.15498
710.938	-0.0509

## Sheet: Figure 1j
Lattice spacing	Intensity	Lattice spacing	Intensity
nm	a.u.	nm	a.u.
	di1(111)		di2(111)
0	506.152	0	226.815
0.02	368.279	0.02	132.279
0.04	127.12	0.04	1.80903
0.06	-151.668	0.06	-130.336
0.08	-391.379	0.08	-229.184
0.1	-525.209	0.1	-268.187
0.12	-514.985	0.12	-236.566
0.14	-362.203	0.14	-142.151
0.16	-107.711	0.16	-9.45593
0.18	179.054	0.18	126.605
0.2	418.958	0.2	230.075
0.22	545.089	0.22	273.35
0.24	521.207	0.24	244.611
0.26	352.355	0.26	151.148
0.28	83.8656	0.28	17.3531
0.3	-210.986	0.3	-121.589
0.32	-450.725	0.32	-228.98
0.34	-568.278	0.34	-276.418
0.36	-529.616	0.36	-251.096
0.38	-343.421	0.38	-159.474
0.4	-59.4977	0.4	-25.5513
0.42	244.722	0.42	115.549
0.44	485.326	0.44	226.626
0.46	594.836	0.46	278.377
0.48	541.42	0.48	257.01
0.5	337.84	0.5	167.84
0.52	38.4276	0.52	34.1628
0.54	-275.264	0.54	-109.005
0.56	-516.957	0.56	-224.037
0.58	-619.295	0.58	-280.48
0.6	-552.607	0.6	-263.341
0.62	-333.745	0.62	-176.784
0.64	-21.5199	0.64	-43.2343
0.66	299.117	0.66	102.344
0.68	540.189	0.68	221.75
0.7	635.121	0.7	283.363
0.72	556.982	0.72	270.618
0.74	326.322	0.74	186.543
0.76	5.81973	0.76	52.7684
0.78	-317.039	0.78	-95.7765
0.8	-553.802	0.8	-220.055
0.82	-639.438	0.82	-287.208
0.84	-550.39	0.84	-279.043
0.86	-310.87	0.86	-197.186
0.88	13.4117	0.88	-62.6729
0.9	333.433	0.9	89.4953
0.92	561.43	0.92	219.277
0.94	634.828	0.94	292.265
0.96	533.701	0.96	288.671
0.98	286.241	0.98	208.642
1	-39.2724	1	72.6913
1.02	-353.007	1.02	-83.819
1.04	-568.554	1.04	-219.658
1.06	-626.702	1.06	-298.62
1.08	-511.559	1.08	-299.278
1.1	-255.233	1.1	-220.55
1.12	71.242	1.12	-82.4218
1.14	377.599	1.14	79.0508
1.16	579.105	1.16	221.294
1.18	620.058	1.18	306.228
1.2	489.146	1.2	310.65
1.22	222.507	1.22	232.513
1.24	-105.98	1.24	91.5457
1.26	-405.387	1.26	-75.4026
1.28	-592.744	1.28	-224.174
1.3	-616.066	1.3	-314.891
1.32	-468.729	1.32	-322.586
1.34	-191.334	1.34	-244.299
1.36	139.482	1.36	-99.8948
1.38	432.157	1.38	72.8833
1.4	605.74	1.4	228.136
1.42	612.063	1.42	324.212
1.44	449.323	1.44	334.644
1.46	162.5	1.46	255.622
1.48	-169.169	1.48	107.383
1.5	-454.066	1.5	-71.1686
1.52	-613.62	1.52	-232.501
1.54	-604.033	1.54	-333.225
1.56	-428.13	1.56	-345.769
1.58	-134.818	1.58	-265.816
1.6	194.788	1.6	-113.948
1.62	469.832	1.62	69.7119
1.64	614.728	1.64	236.218
1.66	590.087	1.66	340.718
1.68	403.349	1.68	354.8
1.7	106.514	1.7	274.015
1.72	-218.158	1.72	119.33
1.74	-481.186	1.74	-68.158
1.76	-610.493	1.76	-238.382
1.78	-571.128	1.78	-345.551
1.8	-374.826	1.8	-360.61
1.82	-76.4056	1.82	-279.245
1.84	241.425	1.84	-122.904
1.86	490.997	1.86	66.6663
1.88	603.891	1.88	238.629
1.9	549.667	1.9	346.85
1.92	344.057	1.92	362.111
1.94	44.5618	1.94	280.374
1.96	-265.786	1.96	123.718
1.98	-501.241	1.98	-65.7223
2	-597.218	2	-236.939
2.02	-527.775	2.02	-344.011
2.04	-312.731	2.04	-358.385
2.06	-12.0681	2.06	-276.51
2.08	290.805	2.08	-121.03
2.1	512.226	2.1	65.8009
2.12	591.231	2.12	233.498
2.14	506.564	2.14	337.004
2.16	282.073	2.16	349.071
2.18	-19.752	2.18	267.222
2.2	-315.179	2.2	114.409
2.22	-522.602	2.22	-67.3163
2.24	-584.964	2.24	-228.613
2.26	-485.464	2.26	-326.109
2.28	-252.281	2.28	-334.275
2.3	49.7631	2.3	-252.188
2.32	336.917	2.32	-103.285
2.34	529.91	2.34	71.0073
2.36	575.948	2.36	222.965
2.38	462.97	2.38	311.645
2.4	222.958	2.4	313.93
2.42	-77.0514	2.42	230.839
2.44	-353.992	2.44	86.6581
2.46	-531.565	2.46	-78.027
2.48	-561.593	2.48	-217.605
2.5	-437.007	2.5	-294.288
2.52	-193.334	2.52	-288.265
2.54	101.221	2.54	-202.984
2.56	365.035	2.56	-63.9076
2.58	525.824	2.58	89.221
2.6	540.362	2.6	213.483

## Sheet: Figure 2c
Energy loss	Intensity	Intensity	Intensity	Intensity
eV	a.u.	a.u.	a.u.	a.u.
189.45	-320.243	-82.0008	-436.712	-97.2537
189.6	9.5794	-435.36	-434.465	-357.978
189.75	340.163	-43.0723	183.893	-336.474
189.9	6.1653	-164.983	144.968	-242.982
190.05	116.35	-84.2651	425.264	-128.672
190.2	4.6422	-547.613	247.913	-44.3103
190.35	2.05221	-565.65	-39.6481	312.023
190.5	213.419	-752.489	-250.419	-209.362
190.65	123.222	-540.225	-34.1889	-23.4014
190.8	-32.0931	-411.205	31.6174	-438.356
190.95	-39.0817	-153.57	-279.995	41.6579
191.1	-162.634	312.447	-274.964	491.783
191.25	160.424	174.827	33.324	254.628
191.4	134.96	-68.2468	340.38	176.908
191.55	379.075	362.033	277.59	-97.0174
191.7	21.3719	270.647	-57.1347	-325.423
191.85	-323.153	408.984	-153.466	-32.6728
192	-298.416	632.592	8.53011	58.3827
192.15	-135.733	163.081	-178.07	-24.5314
192.3	209.505	120.382	185.413	223.176
192.45	166.769	286.677	28.5103	179.23
192.6	258.13	87.7634	90.3383	183.108
192.75	166.163	486.831	199.966	318.793
192.9	-93.306	343.048	-67.6743	542.451
193.05	-195.086	371.933	-360.708	839.866
193.2	-4.38566	517.051	-76.1526	656.991
193.35	-25.5494	637.604	-247.17	318.237
193.5	-349.085	133.986	-399.57	302.975
193.65	-429.792	-73.092	-295.732	81.9959
193.8	-103.804	-278.533	-307.581	-193.628
193.95	276.156	29.6706	7.59793	-226.918
194.1	-49.494	367.56	345.879	31.4413
194.25	-341.25	218.204	624.334	244.496
194.4	-276.468	562.2	473.586	413.761
194.55	-136.059	144.772	417.547	-44.039
194.7	-73.1225	-441.952	77.9319	-354.952
194.85	-420.739	-235.592	388.11	93.8123
195	-318.726	-60.6959	-12.9765	-100.811
195.15	-77.1035	94.8186	-172.954	-337.701
195.3	78.1519	261.471	-97.2944	-824.187
195.45	407.728	424.289	249.452	-432.147
195.6	239.012	312.044	501.881	-688.709
195.75	19.957	-252.737	437.415	-862.328
195.9	29.5561	-314.476	-202.092	-402.429
196.05	109.964	-380.498	-191.25	-8.79592
196.2	314.282	-35.7474	17.7415	16.8971
196.35	392.443	131.26	249.872	-543.374
196.5	209.114	-182.991	-0.92319	-65.6553
196.65	416.806	-457.971	-129.898	141.012
196.8	-185.796	-358.994	-90.3127	97.3481
196.95	-71.9818	-427.052	-196.791	142.091
197.1	-0.09609	-356.969	-112.882	88.9576
197.25	-320.029	-225.372	-423.707	101.478
197.4	38.1684	34.41	-323.42	258.425
197.55	-60.104	40.7674	-140.903	832.186
197.7	-83.085	145.347	-37.7318	510.053
197.85	-116.744	-139.459	50.5359	353.339
198	179.629	449.216	-88.1394	-38.1111
198.15	33.7498	655.626	-157.419	-343.668
198.3	301.578	1117.92	-222.42	-80.8673
198.45	505.742	1089.96	-332.573	52.128
198.6	400.781	932	-267.597	54.4154
198.75	522.883	1195.74	55.6909	187.998
198.9	267.35	727.717	331.11	55.0184
199.05	269.004	742.24	226.093	357.131
199.2	355.227	335.309	454.041	159.345
199.35	354.194	580.673	150.743	200.473
199.5	169.879	975.994	70.5414	166.598
199.65	166.766	818.189	100.317	319.216
199.8	-92.7881	651.09	519.29	433.91
199.95	484.022	196.82	464.211	577.452
200.1	345.35	777.033	163.659	380.998
200.25	28.7482	959.283	-13.7902	202.832
200.4	299.758	939.163	-439.61	585.22
200.55	383.42	193.815	-514.896	419.039
200.7	139.316	-123.167	-95.6141	53.3425
200.85	75.2058	214.319	77.5078	131.94
201	-204.823	227.386	199.875	107.064
201.15	-239.905	516.07	-149.877	418.839
201.3	-78.1962	286.962	8.40917	-216.705
201.45	-91.3146	-42.8023	208.835	-224.757
201.6	-0.85445	-293.437	176.322	142.833
201.75	134.032	-670.647	170.75	31.1007
201.9	158.437	-549.124	410.226	179.231
202.05	2.67127	-102.875	511.753	-304.159
202.2	-127.648	-174.293	456.218	-370.882
202.35	137.053	119.124	59.3195	12.6337
202.5	292.264	31.9943	133.185	-292.54
202.65	419.437	634.995	195.889	-99.7258
202.8	285.611	928.615	111.999	38.8911
202.95	379.92	691.086	41.9218	37.5296
203.1	118.115	299.76	-272.907	-107.171
203.25	-4.64656	-1.83058	4.99882	-335.631
203.4	335.5	64.6737	35.7065	-52.0273
203.55	879.087	127.318	-208.017	-210.04
203.7	822.826	338.763	107.768	-382.24
203.85	772.784	170.428	-128.918	-254.347
204	301.788	199.869	-101.519	-102.141
204.15	-8.89597	377.282	57.9477	-30.6357
204.3	-307.03	356.116	-343.185	19.9716
204.45	-390.071	225.825	-352.359	89.7802
204.6	-300.777	348.291	-426.504	-34.4549
204.75	-234.045	883.982	-338.979	-23.1946
204.9	-127.717	1074.14	-167.62	124.285
205.05	-126.033	673.392	280.221	184.502
205.2	551.962	548.053	289.728	425.646
205.35	608.309	580.389	299.067	352.848
205.5	566.591	41.4991	373.934	205.816
205.65	351.436	-303.951	844.647	-84.2026
205.8	400.022	-121.84	520.863	-186.798
205.95	747.012	74.4704	137.512	-340.298
206.1	372.764	229.514	268.724	-405.558
206.25	235.657	228.104	379.974	-221.768
206.4	411.063	423.617	289.047	-339.928
206.55	390.626	387.23	83.6346	-2.50832
206.7	326.991	540.398	-14.9645	140.128
206.85	498.336	754.54	143.25	-96.8194
207	674.488	947.258	153.256	180.865
207.15	533.586	123.205	-17.8664	353.741
207.3	254.131	-317.776	-472.831	366.581
207.45	314.438	-25.1726	-348.442	-133.423
207.6	120.457	150.49	-300.985	-114.293
207.75	444.287	368.452	-267.48	26.4478
207.9	148.089	57.7864	-193.634	429.575
208.05	216.681	371.634	85.4067	450.441
208.2	-502.955	737.416	3.28333	83.7362
208.35	-3.43361	685.643	-106.901	317.945
208.5	217.076	986.063	147.969	111.076
208.65	328.857	879.645	196.145	93.99
208.8	505.17	410.655	167.727	171.668
208.95	719.219	563.611	52.7096	279.659
209.1	874.458	352.401	-161.883	1.23279
209.25	828.234	258.827	-198.039	314.863
209.4	772.148	743.453	322.124	219.894
209.55	609.361	474.645	-56.2846	-87.7897
209.7	188.173	469.321	127.023	-91.035
209.85	307.441	298.398	466.885	176.137
210	213.63	150.46	287.729	-36.966
210.15	52.4595	420.742	339.084	123.521
210.3	245.978	451.643	115.464	-25.0473
210.45	7.0139	283.379	411.014	-32.6695
210.6	219.713	483.787	384.386	803.984
210.75	222.567	909.935	531.609	570.602
210.9	575.597	817.272	714.093	464.176
211.05	347.857	460.895	787.971	318.811
211.2	468.636	284.773	253.687	271.263
211.35	381.502	358.26	125.421	-2.06375
211.5	169.537	392.66	251.241	-229.666
211.65	-20.8386	237.917	279.787	178.346
211.8	82.4795	310.241	572.146	265.753
211.95	264.03	527.69	407.033	335.512
212.1	360.926	539.818	187.472	340.478
212.25	150.23	457.217	149.867	808.805
212.4	761.049	426.305	484.733	466.675
212.55	817.997	664.129	429.853	36.4378
212.7	627.948	659.014	438.471	45.6606
212.85	454.214	610.077	247.581	-124.021
213	353.438	640.754	-144.428	128.041
213.15	503.468	461.685	129.832	153.698
213.3	723.171	563.295	110.697	280.138
213.45	732.211	278.435	406.851	179.086
213.6	402.528	485.786	156.062	-32.6596
213.75	225.006	462.809	392.658	-22.8612
213.9	358.568	622.472	379.111	-127.181
214.05	466.885	874.369	402.083	85.21
214.2	802.744	1247.39	485.146	269.68
214.35	940.102	1145.82	586.866	83.5878
214.5	1037.13	1090.73	702.627	188.13
214.65	872.481	1070.76	546.181	474.486
214.8	681.388	918.771	619.749	297.796
214.95	858.598	724.258	667.756	180.514
215.1	937.089	771.577	930.783	268.257
215.25	866.824	747.035	196.344	420.75
215.4	803.11	578.135	-95.2176	111.055
215.55	681.097	645.109	159.436	-290.128
215.7	455.269	496.097	375.512	32.5917
215.85	469.521	752.432	576.841	126.111
216	322.976	1014.78	525.162	137.24
216.15	572.388	727.957	94.9447	-117.011
216.3	338.281	718.791	89.9856	-68.6481
216.45	569.654	658.269	-106.427	-318.435
216.6	846.182	867.767	279.31	-239.314
216.75	727.498	664.428	77.6669	159.773
216.9	891.73	518.096	425.075	-10.1106
217.05	1001.68	562.132	507.075	360.511
217.2	786.364	205.369	520.61	448.771
217.35	1022.56	389.968	330.688	458.151
217.5	358.207	299.925	190.255	229.391
217.65	469.038	345.295	165.719	74.8152
217.8	255.796	423.621	404.667	349.357
217.95	559.462	320.415	523.715	247.063
218.1	239.177	211.233	520.099	439.932
218.25	-30.6074	349.773	405.171	137.89
218.4	182.975	671.024	357.746	-312.821
218.55	415.688	218.9	124.939	-98.8473
218.7	517.891	600.904	178.25	-326.714
218.85	702.585	878.3	162.122	-469.928
219	1018.5	819.481	377.118	-239.109
219.15	868.446	749.458	575.821	-233.058
219.3	493.082	486.626	824.12	-76.7751
219.45	-32.7335	520.2	532.269	-252.876
219.6	162.894	705.452	178.304	13.0268
219.75	536.58	655.89	142.282	-160.176
219.9	828.081	942.155	105.326	9.61411
220.05	258.056	468.998	250.182	-66.8204
220.2	107.326	526.926	205.351	-120.558
220.35	596.231	587.84	-147.853	-92.6134
220.5	577.068	219.162	-50.9692	-96.4586
220.65	677.931	271.682	165.018	104.619
220.8	737.384	493.464	3.0537	519.354
220.95	379.803	595.62	208.533	187.941
221.1	471.899	521.691	301.026	100.645
221.25	626.747	508.872	429.088	4.99021
221.4	695.819	573.831	399.22	-68.408
221.55	794.561	285.255	512.432	108.331
221.7	723.776	141.662	339.074	162.404
221.85	238.053	196.751	295.819	-156.107
222	108.208	273.174	84.2905	23.9181
222.15	516.961	341.563	176.814	93.6043
222.3	512.401	530.858	-24.3742	377.827
222.45	515.081	524.823	-146.863	397.995
222.6	691.349	423.377	-15.178	2.87596
222.75	955.107	511.298	183.839	-144.674
222.9	558.023	329.248	470.296	-232.686
223.05	692.643	210.613	637.613	-25.9121
223.2	227.347	323.496	359.91	-151.001
223.35	76.1127	502.791	445.299	-78.899
223.5	447.608	247.423	411.608	21.6566
223.65	474.446	431.376	414.726	-199.403
223.8	186.916	342.908	297.138	-201.882
223.95	175.639	529.692	285.229	-357.829
224.1	228.804	476.326	415.061	-99.866
224.25	221.242	729.355	121.776	33.7381
224.4	417.804	1064.24	102.053	-150.686
224.55	594.199	493.223	232.491	341.368
224.7	701.686	590.357	232.477	163.003
224.85	811.895	568.327	411.102	-330.103
225	649.961	596.106	323.952	-397.287
225.15	718.703	744.615	447.325	-248.402
225.3	645.31	699.293	211.05	-267.245
225.45	523.378	930.202	119.083	-105.44
225.6	628.155	1296.25	194.884	-158.019
225.75	638.162	1427.59	291.174	-332.343
225.9	658.334	943.229	302.111	-214.179
226.05	415.639	908.519	602.067	-520.644
226.2	267.359	1098.41	675.458	-350.16
226.35	516.85	1738.77	713.74	-91.3591
226.5	536.808	1691.53	434.296	-158.846
226.65	372.916	1570.87	400.898	-40.0198
226.8	256.276	1385.77	326.107	-17.2234
226.95	277.93	1109.42	343.801	145.892
227.1	445.936	994.284	-71.8566	157.729
227.25	67.8592	1023.96	101.278	128.163
227.4	-45.8759	863.09	73.4434	-136.784
227.55	339.93	1147.27	307.425	161.743
227.7	554.638	1156.49	332.986	-1.52682
227.85	614.787	1213.58	639.269	397.565
228	428.807	772.121	504.262	123.205
228.15	376.471	634.468	472.779	-221.779
228.3	414.035	607.355	550.668	-500.679
228.45	367.837	942.707	473.104	-442.674
228.6	581.091	747.621	407.263	-43.9469
228.75	622.802	990.777	788.116	12.4653
228.9	897.396	910.545	671.958	27.5643
229.05	945.735	825.761	554.814	155.642
229.2	1034.78	692.675	358.459	408.466
229.35	1023.91	692.627	84.1399	245.725
229.5	467.964	876.692	132.623	56.8406
229.65	320.463	979.469	591.358	87.608
229.8	332.399	1125.78	404.356	340.025
229.95	312.467	932.52	230.841	356.928
230.1	385.845	670.347	280.205	134.644
230.25	423.262	940.073	213.902	-31.2048
230.4	741.194	879.447	269.111	83.2859
230.55	972.034	442.791	-67.0965	42.9792
230.7	656.544	389.936	-40.4663	40.0475
230.85	517.771	718.799	-85.5564	33.8157
231	361.858	698.588	64.9231	294.21
231.15	83.0652	651.157	356.21	286.033
231.3	105.262	439.948	657.679	213.306
231.45	282.515	49.8031	915.812	-14.5511
231.6	106.997	351.762	455.711	-335.307
231.75	249.096	639.463	369.342	-317.512
231.9	484.895	876.38	288.844	-1.83626
232.05	560.272	941.254	160.275	-82.6082
232.2	472.839	952.752	144.078	20.021
232.35	222.215	506.952	-70.5092	365.2
232.5	323.85	691.232	-76.8455	238.937
232.65	230.952	833.167	156.224	-66.9189
232.8	37.2282	823.403	235.46	-167.687
232.95	113.902	851.146	161.917	282.843
233.1	303.625	676.044	-8.78819	130.169
233.25	442.725	659.736	289.707	-401.646
233.4	540.93	951.531	410.888	-243.524
233.55	543.218	1010.49	504.135	16.8249
233.7	603.87	1133.32	255.163	99.266
233.85	289.988	1371.68	-83.2716	-75.1218
234	181.374	1238.23	59.8851	-70.1121
234.15	113.971	643.522	185.536	-123.78
234.3	501.076	747.981	347.163	29.0776
234.45	596.023	1158.83	314.04	393.95
234.6	735.066	1497.42	307.026	569.669
234.75	812.007	673.132	97.7809	161.836
234.9	668.738	268.07	445.123	244.885
235.05	670.99	82.9883	333.661	272.22
235.2	714.432	81.3077	183.414	109.826
235.35	609.698	385.869	351.248	-141.528
235.5	498.488	465.075	134.687	43.4054
235.65	282.667	666.675	30.2766	19.9744
235.8	330.176	722.894	45.8321	41.9257
235.95	506.613	454.827	373.604	-87.5318
236.1	433.316	643.606	379.977	-246.718
236.25	260.762	709.581	220.372	-542.147
236.4	522.874	597.612	375.082	-220.306
236.55	288.109	582.455	107.477	-153.954
236.7	409.221	754.814	38.4105	-489.127
236.85	722.979	835.63	-35.8051	-246.088
237	672.097	929.262	-141.877	-175.374
237.15	554.252	797.308	-190.707	-451.138
237.3	481.956	649.584	-405.35	-108.941
237.45	251.577	865.394	-59.319	59.6832
237.6	303.928	1001.04	67.3375	-497.681
237.75	467.466	819.976	155.459	-240.459
237.9	349.137	679.948	161.643	-224.769
238.05	582.352	730.811	-24.4378	-445.76
238.2	501.85	787.918	100.156	-377.083
238.35	436.567	819.969	399.751	-252.684
238.5	602.308	685.42	387.326	42.0257
238.65	380.176	740.898	397.008	277.406
238.8	116.371	687.481	549.207	185.893
238.95	-34.9137	753.457	120.215	356.193
239.1	425.293	515.323	537.937	368.888
239.25	360.613	463.394	441.77	182.21
239.4	34.5367	625.504	105.265	198.649
239.55	376.642	381.378	605.581	85.2793
239.7	768.541	471.384	862.813	-183.429
239.85	795.712	494.911	674.913	-225.867
240	705.605	563.371	460.656	26.2722
240.15	608.584	385.965	223.308	-7.42694
240.3	307.161	491.459	96.4457	-262.323
240.45	595.485	747.396	-197.521	-178.241
240.6	589.914	774.851	138.322	-104.346
240.75	710.22	462.737	62.2001	-39.6804
240.9	840.02	823.07	299.645	-381.077
241.05	800.79	841.392	575.276	-218.916
241.2	746.741	756.316	452.697	-265.526
241.35	606.596	674.915	326.576	134.537
241.5	599.631	373.238	375.569	217.06
241.65	933.894	459.302	618.406	1.10708
241.8	681.676	790.032	407.931	33.1197
241.95	563.105	978.218	523.597	207.118
242.1	491.639	797.248	573.522	245.979
242.25	682.566	740.9	233.501	523.31
242.4	952.446	857.921	66.7905	820.016
242.55	793.918	574.864	329.551	548.865
242.7	447.288	508.685	97.8217	146.915
242.85	333.025	711.378	7.99252	-29.3793
243	870.329	764.761	58.1349	-175.987
243.15	731.612	843.243	280.903	-280.344
243.3	968.4	620.112	556.593	-216.132
243.45	831.155	520.956	327.926	-247.927
243.6	440.789	673.736	322.103	-211.831
243.75	635.391	1025.68	430.294	32.5945
243.9	638.991	1070.71	453.784	215.904
244.05	539.601	811.641	820.843	286.452
244.2	217.264	708.032	574.432	256.346
244.35	438.882	1091.66	459.923	-180.725
244.5	566.867	981.921	706.167	-369.756
244.65	535.877	889.057	503.452	-425.44
244.8	513.67	726.472	427.046	-240.14
244.95	722.04	829.182	67.914	62.7163
245.1	1007.17	753.885	-159.136	-7.41549
245.25	706.031	806.617	78.6551	-124.93
245.4	563.333	1301.58	360.3	-37.3019
245.55	894.362	1467.78	509.529	101.513
245.7	767.573	956.339	187.597	-136.153
245.85	356.084	562.08	476.341	-373.319
246	389.183	562.708	439.933	-298.665
246.15	484.114	574.643	262.685	-362.196
246.3	714.958	846.929	204.126	-487.952
246.45	688.548	989.207	152.449	-514.647
246.6	462.788	777.884	121.341	-60.4657
246.75	528.169	1063.05	205.761	-109.532
246.9	542.605	822.189	490.089	-178.969
247.05	501.921	688.273	667.571	-378.569
247.2	547.717	1053.63	387.466	-418.917
247.35	699.28	922.972	84.0888	-253.139
247.5	288.827	873.158	97.0268	120.056
247.65	299.286	735.758	141.544	-34.2163
247.8	640.842	653.15	-102.294	224.631
247.95	823.66	825.519	-98.7983	442.673
248.1	923.473	1003.29	407.362	536.312
248.25	807.657	735.71	479.292	298.49
248.4	666.254	1061.26	493.922	-26.232
248.55	674.553	767.905	422.113	414.62
248.7	550.617	881.167	165.553	354.326
248.85	629.038	941.878	36.2307	138.497
249	853.389	1013.67	599.686	8.78677
249.15	846.18	903.663	602.974	86.7847
249.3	747.625	1155.11	108.711	-24.6273
249.45	666.422	917.794	248.558	-144.925
249.6	624.1	1291.83	288.203	-370.767
249.75	660.61	1377.62	554.407	-399.158
249.9	668.665	1351.42	501.159	-262.553
250.05	383.183	1105.88	386.374	-251.678
250.2	544.716	609.753	269.711	-214.728
250.35	705.624	825.614	419.439	-119.704
250.5	973.722	838.114	462.337	-242.762
250.65	838.179	1137.36	121.8	-302.233
250.8	427.965	1371.69	38.0946	-455.507
250.95	325.775	949.482	-91.544	-529.524
251.1	492.213	1183.65	-88.3441	-345.324
251.25	878.318	1091.94	67.1906	-149.195
251.4	797.802	1334.66	340.305	-163.146
251.55	718.078	1403.15	221.844	-121.702
251.7	568.676	1101.29	-3.95343	-308.715
251.85	610.091	1003.03	476.339	-204.507
252	490.258	793.503	393.141	-317.663
252.15	545.296	571.287	364.974	-133.405
252.3	716.581	585.442	486.908	-212.103
252.45	715.672	481.297	327.043	-623.159
252.6	881.317	623.478	537.172	-228.014
252.75	981.185	548.388	547.143	-158.971
252.9	623.597	496.515	641.794	-235.851
253.05	346.825	897.21	475.293	-236.562
253.2	524.417	820.091	223.187	-109.084
253.35	756.312	1075.09	130.966	83.8949
253.5	632.82	1082.09	146.13	201.613
253.65	681.973	884.138	153.346	208.348
253.8	695.828	828.138	26.1997	187.857
253.95	691.772	806.484	141.172	178.55
254.1	979.606	852.057	207.559	186.225
254.25	1029.16	1000.93	254.047	141.974
254.4	467.02	788.951	36.2405	76.5972
254.55	492.362	1182.12	26.6461	165.746
254.7	699.105	956.37	174.09	-0.51875
254.85	769.922	1050.2	87.1142	7.3123
255	825.566	1088.68	-191.019	-216.753
255.15	797.261	1042.76	-97.9707	-327.91
255.3	901.51	1143.14	145.086	-183.044
255.45	479.275	866.644	342.124	-76.2462
255.6	422.527	968.551	792.722	266.24
255.75	589.807	870.035	649.719	114.822
255.9	611.737	796.552	364.124	61.5483
256.05	687.871	803.477	494.413	-142.228
256.2	914.993	873.386	33.5729	-275.574
256.35	1125.68	1002.1	59.6734	-184.244
256.5	812.924	964.971	439.425	-288.426
256.65	651.765	837.639	143.113	-309.457
256.8	541.333	730.079	233.309	-236.178
256.95	523.291	645.794	-111.264	-257.066
257.1	549.759	859.404	-87.3317	-5.5229
257.25	496.041	977.923	132.607	-271.611
257.4	700.696	952.317	85.0004	-90.9471
257.55	675.136	949.349	369.593	111.849
257.7	991.059	630.755	312.534	153.54
257.85	1063.52	757.241	252.509	136.94
258	900.279	922.79	247.107	311.633
258.15	1038.86	429.037	362.195	322.598
258.3	1177.6	738.208	408.165	253.768
258.45	1131.85	545.222	386.451	100.809
258.6	906.591	575.462	271.024	49.1365
258.75	639.509	610.103	392.105	-58.4211
258.9	607.423	900.475	368.159	-494.07
259.05	688.067	856.139	255.63	-203.35
259.2	680.705	987.815	362.226	-341.966
259.35	756.769	917.461	412.352	-197.079
259.5	784.325	926.332	446.664	-5.50651
259.65	522.376	1078.36	93.4141	16.0984
259.8	587.292	971.163	252.073	-171.898
259.95	884.593	996.494	349.512	-395.116
260.1	779.915	1013.96	343.776	-371.157
260.25	429.906	879.464	336.859	10.5917
260.4	554.541	749.036	111.213	39.612
260.55	513.784	994.168	-108.902	3.42668
260.7	747.844	1444.84	-114.938	70.2409
260.85	667.588	1334.64	151.801	242.817
261	775.058	924.013	287.567	266.963
261.15	677.828	725.314	-38.8742	153.643
261.3	894.931	809.395	-78.9816	-150.377
261.45	678.69	857.745	-125.892	-39.5026
261.6	765.811	832.67	283.521	-369.947
261.75	670.31	1029.35	305.81	-313.057
261.9	656.888	859.558	97.5086	-486.999
262.05	548.09	1180.12	484.623	-183.297
262.2	584.888	1468.17	406.406	-272.529
262.35	424.836	900.621	287.39	-395.281
262.5	743.723	625.063	119.708	-292.778
262.65	787.087	788.251	-35.1057	-201.338
262.8	865.189	1034.74	151.72	-305.985
262.95	533.858	599.534	124.675	-207.06
263.1	550.373	631.782	154.357	-216.564
263.25	610.113	879.346	-25.0318	-4.13318
263.4	897.548	473.982	185.861	-56.9484
263.55	1027.47	652.403	334.073	-173.787
263.7	668.742	748.585	308.556	-50.7879
263.85	483.95	671.253	226.813	-134.871
264	506.24	816.402	375.244	-88.1999
264.15	460.461	893.854	264.069	-435.607
264.3	644.904	1119.65	264.803	-222.521
264.45	582.271	910.405	-186.963	-204.064
264.6	836.35	703.2	-200.16	-288.065
264.75	869.415	461.17	273.514	-448.996
264.9	1163.22	692.264	207.685	-500.975
265.05	1301.26	832.175	130.555	-696.279
265.2	842.446	1100.31	333.67	-381.22
265.35	665.041	1298.57	281.946	-417.21
265.5	546.323	705.017	165.075	-351.146
265.65	648.434	859.758	250.445	-397.271
265.8	682.641	809.087	180.761	-359.328
265.95	750.428	940.577	-59.7318	-301.528
266.1	797.535	1029.19	59.8118	-134.521
266.25	936.812	991.995	277.037	-136.353
266.4	669.342	1109.79	224.18	-165.66
266.55	552.374	1281.37	199.412	-111.144
266.7	502.622	1256.29	92.5953	252.415
266.85	659.601	1077.32	-26.3958	247.982
267	1160.37	970.03	-72.9279	-97.7882
267.15	962.471	733.492	130.464	-241.688
267.3	740.656	977.169	648.655	-57.8626
267.45	474.465	830.691	260.653	-10.9642
267.6	553.026	989.016	144.716	-293.885
267.75	663.223	959.386	-15.972	-112.355
267.9	870.325	921.106	0.52205	115.537
268.05	956.57	869.596	-152.465	-293.41
268.2	986.519	783.018	175.667	-294.807
268.35	946.603	861.098	189.324	-150.733
268.5	642.348	1161.47	-68.9652	-358.331
268.65	613.783	1049.07	180.712	-503.751
268.8	669.299	973.468	317.404	-266.9
268.95	541.646	1004.97	125.522	-338.879
269.1	788.56	965.114	254.231	-300.975
269.25	738.649	927.812	10.3667	-306.51
269.4	877.003	1115.18	351.451	-47.977
269.55	938.229	917.003	537.005	-112.319
269.7	1036.07	1082.94	358.367	-207.105
269.85	781.913	1374.94	445.043	-50.9564
270	1034.29	1073.72	323.681	88.395
270.15	591.234	766.707	254.882	231.236
270.3	456.97	653.222	174.75	220.691
270.45	652.895	1021.93	300.365	63.6945
270.6	771.469	919.008	447.504	-183.498
270.75	794.857	1032.36	789.644	-261.536
270.9	816.478	1076.95	807.284	-255.278
271.05	714.704	971.444	596.003	-90.4248
271.2	572.4	1160.41	288.156	-153.72
271.35	861.092	1028.43	311.002	257.863
271.5	1220.59	967.639	82.0872	224.531
271.65	817.1	989.104	285.263	-129.156
271.8	885.386	1281.58	930.034	-31.8922
271.95	840.168	936.889	925.252	-302.082
272.1	720.256	759.588	214.237	-605.753
272.25	665.883	666.831	184.109	-463.179
272.4	1012.62	796.001	71.5137	-137.505
272.55	927.711	545.334	385.838	231.257
272.7	1033.97	760.246	267.955	-36.2395
272.85	658.321	829.325	224.16	-116.499
273	680.581	966.821	314.152	-225.514
273.15	1060.11	1176.94	433.602	-99.8014
273.3	1068.79	1366.09	465.801	-120.025
273.45	1331.31	1187.67	529.619	-244.196
273.6	1277.45	1226.69	349.671	-367.968
273.75	1246.07	1190.09	661.996	-510.744
273.9	1373.91	1268.07	286.094	-544.905
274.05	1233.76	1268.83	36.0941	-405.832
274.2	1194.92	1284.28	196.305	-578.834
274.35	1049.1	1041.06	151.057	-483.294
274.5	1180.5	1186.34	142.718	-559.337
274.65	1159.5	1221.3	400.429	-381.595
274.8	976.391	1311.6	277.81	-305.07
274.95	803.197	1198.86	128.672	-340.811
275.1	1052.65	992.076	74.6698	-11.5463
275.25	1022.12	1154.77	273.457	-192.252
275.4	689.935	929.01	174.445	20.4505
275.55	830.339	743.359	50.631	-6.56067
275.7	575.056	1278.23	237.135	68.6809
275.85	677.069	1146.32	517.085	-112.935
276	949.236	815.172	283.964	-95.6332
276.15	1026.22	958.146	181.202	-204.121
276.3	852.152	970.106	468.943	-74.9926
276.45	728.192	750.843	61.0639	-221.972
276.6	562.99	864.078	270.035	37.436
276.75	562.784	635.637	133.936	-232.163
276.9	369.634	679.276	277.67	-295.701
277.05	596.271	701.691	576.453	-246.997
277.2	752.682	875.083	733.473	-180.255
277.35	528.882	903.584	365.275	-315.22
277.5	367.056	1153.4	165.027	-288.38
277.65	483.05	1228.01	112.397	53.8215
277.8	476.327	1271.17	-110.105	-157.737
277.95	468.431	970.742	37.8837	-364.964
278.1	524.987	771.29	182.419	80.263
278.25	421.672	698.157	737.8	-141.416
278.4	463.22	723.946	442.913	0.0526
278.55	551.101	692.944	300.458	83.6539
278.7	839.944	647.344	310.541	-99.4373
278.85	760.67	818.048	373.577	-112.055
279	624.278	473.97	148.472	20.1074
279.15	1044.16	541.12	295.045	-257.124
279.3	1079.85	976.101	462.069	-114.657
279.45	581.105	766.174	396.3	-92.1071
279.6	903.707	918.469	219.774	-133.022
279.75	1207.96	930.483	-33.2075	-270.718
279.9	1011.13	811.902	174.043	-223.091
280.05	917.455	860.304	231.601	-163.459
280.2	926.977	880.559	-98.9004	-252.984
280.35	816.872	854.015	-14.5076	-185.674
280.5	764.977	998.954	175.778	-384.154
280.65	1007	998.926	256.955	-396.258
280.8	975.694	756.892	92.2541	-92.106
280.95	814.266	777.34	238.667	-19.4104
281.1	720.808	720.784	107.034	-87.5275
281.25	583.105	680.482	340.437	-171.276
281.4	536.069	1059.93	493.32	-60.2131
281.55	693.969	793.424	51.0686	-244.003
281.7	626.368	768.575	-7.07684	-93.508
281.85	965.655	613.067	234.442	-248.685
282	892.667	594.708	346.933	-298.398
282.15	655.339	765.083	276.782	-120.834
282.3	613.082	1021.88	35.8749	-96.8928
282.45	665.879	1082.22	242.935	-126.492
282.6	672.173	1423.77	79.9477	36.4681
282.75	480.297	1229.57	95.6439	-38.6187
282.9	541.358	872.784	172.304	-125.918
283.05	579.014	1103.9	291.147	360.705
283.2	453.087	1165.82	332.238	225.506
283.35	446.074	1320.56	216.375	140.874
283.5	773.579	1378.48	139.103	-128.371
283.65	577.433	1365.76	16.6862	-12.6055
283.8	673.234	1245.18	134.048	-60.9627
283.95	621.016	1203.89	103.742	-190.55
284.1	1220.64	1027.44	385.364	-121.18
284.25	1355.92	1176.48	408.304	138.615
284.4	984.788	1333.78	376.196	83.7245
284.55	1054.64	1189.42	504.707	29.9729
284.7	1073.21	1105.06	435.274	282.081
284.85	959.993	1662.99	687.822	559.757
285	1091.54	1765.39	665.515	489.161
285.15	1101.59	1684.8	1035.75	739.79
285.3	1295.17	1807.33	905.011	600.728
285.45	1546.93	2028.17	857.881	744.367
285.6	1960.53	1920.69	742.101	683.34
285.75	1867.88	1870.29	1264.78	681.252
285.9	1752	1930.25	1148.51	784.342
286.05	1730.95	1808.76	1170.32	810.692
286.2	1743.97	1837.54	1856.68	1195.99
286.35	1662.5	1979.7	1690.24	953.366
286.5	1686.52	2106.86	1532.96	563.764
286.65	1711.2	2187.21	1297.39	490.704
286.8	1751.5	2355.11	1281.23	568.531
286.95	1925.41	2126.7	953.356	751.037
287.1	1770.7	2458.84	954.606	849.393
287.25	1232.43	2140.51	1224.39	797.516
287.4	1534.38	2179.36	1226.66	700.221
287.55	1386.27	2248.44	1111.38	176.436
287.7	1638.65	2128.97	981.6	249.541
287.85	1777.16	1803.37	1055.22	583.115
288	2297.77	1871.06	1123.24	730.845
288.15	2272.21	2011.02	1030.24	781.373
288.3	2157.57	2047.79	1076.75	963.176
288.45	2067.94	1793.28	1002.54	1127.32
288.6	1896.38	1791.68	557.437	966.876
288.75	1382.48	1598.73	816.551	899.87
288.9	1288.82	1441.42	789.35	643.617
289.05	1307.23	1469.14	972.026	440.473
289.2	1535.87	1922.04	972.24	761.423
289.35	1574.86	2220.34	963.698	648.493
289.5	1731.92	2189.83	1126.15	544.454
289.65	1507.75	1743.58	968.448	587.839
289.8	1800.76	1651.49	1185.04	1036.77
289.95	1479.65	1793.36	1046.71	568.607
290.1	1714.98	2198.57	1105.05	857.259
290.25	1827.72	2375.97	1146.26	708.719
290.4	1842.45	2510.46	975.076	450.18
290.55	1819.52	2363.24	986.611	447.669
290.7	1792.5	2148.53	1228.72	650.227
290.85	1796.74	2234.19	1471.14	911.461
291	1642.64	2234.62	1561.99	1020.22
291.15	1945.88	2478.75	1515.4	919.568
291.3	2027.4	2519.81	1336.72	717.691
291.45	1941.37	2834.22	1362.43	878.036
291.6	2230.23	2484.35	1400.62	968.027
291.75	2581.13	2364.15	1318.76	1429.97
291.9	2831.76	2656.9	1489.52	1350.25
292.05	2613.3	2245.94	1286.87	1357.72
292.2	2640.11	2103.05	1411.26	1220.62
292.35	2885.58	2148.58	1610.32	1042.49
292.5	3032.78	2506.22	1933.21	1216.75
292.65	2705.6	2559.69	1790.53	1515.24
292.8	2830.56	2598.76	1752.28	1759.88
292.95	2584.66	2772.86	1717.38	1533.56
293.1	2741.65	2763.97	1672.92	1531.65
293.25	2804.15	2377.71	1946.85	1894.15
293.4	2681.53	2393.05	1874.22	1843.12
293.55	2487.34	2363.79	1905.79	1706.93
293.7	2221.56	2623.56	2020.1	1865.79
293.85	2737.27	2610.32	1976.23	2079.47
294	2964.03	2340.79	1898.3	1888.12
294.15	2264.98	2261.42	2042.14	1847.75
294.3	2660.14	2357.11	1837.26	1809.93
294.45	2166.93	2582.01	1674.37	1632.72
294.6	2582.65	2817.66	1978.74	1648.87
294.75	2660.96	2837.01	1877.01	1904.69
294.9	2601.59	2650.86	1781.28	1908.34
295.05	2717	2167.92	2074.35	1485.93
295.2	3010.18	2317.25	1967.98	1582.59
295.35	2628.31	2440.48	1825.06	1953.3
295.5	2669.12	2493.83	1936.88	2379.39
295.65	3211.22	2423.13	1729.07	2582.2
295.8	3198.74	2546.85	1738.03	2775.67
295.95	3474.53	2756.55	1642.25	2579.79
296.1	3277.81	2855.9	1646.15	2162
296.25	2891.72	2668.99	1788.72	1879.65
296.4	3151.5	2284.08	2010.13	1960.36
296.55	3266.17	2291.03	2342.82	2172.03
296.7	2970.61	2672.3	1944.27	2232.13
296.85	3071.22	2917.39	1967.61	2396.17
297	3032.04	2899.48	1788.9	2289.42
297.15	2957.78	2888.81	2101.45	2265.17
297.3	3146.82	2675.54	1968.99	2052.03
297.45	2903.31	2622.63	1934.64	2021.08
297.6	2916.28	2701.88	1856.49	1714.63
297.75	2756.1	2819.78	2213.83	2009.96
297.9	2546.1	3080.7	2350.9	2018.58
298.05	2375.34	3053.41	2141.11	2278.5
298.2	2488.23	2991.42	2117.9	1981.92
298.35	2725.29	2928.18	1956.1	1499.37
298.5	2751.26	2993.43	2223.46	1657.74
298.65	2864.01	3165.5	2091.36	1631.87
298.8	3039.41	3261.26	1924.3	1680.3
298.95	3350.27	3072.28	1687.36	1243.15
299.1	2932.18	2829.56	1752.37	1619.87
299.25	2157.04	2745.97	2050.15	2067.97
299.4	2288.71	2528.89	2169.94	1864.42
299.55	2339.47	2463.61	2419.33	1873.3
299.7	2590.52	2448.22	2332.03	1842.84
299.85	2789.77	2555.15	2403.21	1762.93
300	2869.47	2544.16	1919.56	1843.67
300.15	2650.27	2796.84	1878.21	1747.7
300.3	2465.44	2920.86	1832.85	1856.07
300.45	2629.19	2931.81	1649.08	1552.29
300.6	3302.72	2693.42	1603.6	1325.43
300.75	3125.95	2474.35	1806.21	1520.61
300.9	2882.12	2401.02	1955.91	1832.44
301.05	2925.19	2290.43	2103.02	1938.25
301.2	2866.26	2260.85	1705.4	1711.47
301.35	2777.41	2651.46	1500.01	1986.49
301.5	2468.86	2465.37	1459.12	1888.71
301.65	2705.9	2407.69	1480.84	1738.19
301.8	3266.45	2511.7	1556.64	1675.19
301.95	3096.54	2864.93	1581.77	1392.39
302.1	3151.86	2896.75	1796.06	1589.37
302.25	2855.68	2476.91	1793.53	1372.17
302.4	2861.46	2559.96	1692.28	1382.53
302.55	2756.89	2828.54	1566.29	1427.62
302.7	2485.82	2585.23	1622.4	1564.39
302.85	2767.41	2764.56	1625.39	1600.91
303	2656.43	2687.4	1917.89	1667.97
303.15	2426.14	2527.72	2060	1405.82
303.3	2619.23	2562.82	2313.8	1780.12
303.45	2810.46	2521.12	2136.92	1841.24
303.6	3128.99	2442.3	2096.72	1610
303.75	2871.46	2677.86	2195.15	1453.6
303.9	2800.05	2708.9	2317.46	1403.34
304.05	2775.23	2509.03	1981.36	1642.57
304.2	2492.48	2451.64	1763.38	1993.91
304.35	2359.78	2111.33	1892.21	2313.24
304.5	2435.34	2215.5	1735.69	2157.42
304.65	2398.26	2204.03	1657.03	2091.68
304.8	2535.92	2387.41	1491.27	2189.03
304.95	2828.55	2629.58	1570.45	1772.79
305.1	2958.67	2590.1	1747.87	1795.35
305.25	2675.96	2403.92	1469.96	1288.76
305.4	2568.98	2304.46	1739.19	1109.63
305.55	2523.8	2702.81	1587.5	1403.68
305.7	2588	2809.91	1469.69	1552.77
305.85	2911.31	3061	1234.25	1233.7
306	3010.95	2344.28	1262.54	1493.34
306.15	2662.89	2219.27	1409.84	1317.52
306.3	2580.84	2418.31	1484.09	1232.2
306.45	2618.66	2306.32	1451.74	1068.89
306.6	2300.58	2666.06	1535.12	1042.98
306.75	1945.88	2266.48	1309.8	1146.18
306.9	1885.66	2287.67	1619.2	1179.53
307.05	2115.88	2392.23	1879.69	1216.46
307.2	2491.01	1992.24	1779.32	1546.37
307.35	2379.09	2133.79	1631.09	1330.71
307.5	2178.41	2528.24	1650.45	1475.61
307.65	2073.76	2614.72	1286.89	1108.9
307.8	2009.4	2506.36	1188.52	1113.21
307.95	1883.14	2142.4	1171.52	1323.96
308.1	2139.37	2148.8	1167.99	1231.83
308.25	2308.93	2255.18	1127.59	1280.15
308.4	2225.64	2151.3	1424.46	1245.69
308.55	2474.9	1871.44	1389.93	1063.62
308.7	2564.43	1848.31	1201.9	1207.3
308.85	2323.65	2216.76	1383.52	967.406
309	2234.53	2296.76	1439.02	530.728
309.15	2379.17	2299.04	1422.69	792.669
309.3	2208.42	2505.93	1326.76	961.801
309.45	2256.73	2760.42	1327.49	697.724
309.6	2237.91	2519.58	1440.05	783.183
309.75	2247.82	2447.45	1542.65	935.402
309.9	2174.64	2341.26	1183.6	1130.03
310.05	2145.86	2326.04	1028.28	744.831
310.2	1833.32	2094.2	994.682	948.426
310.35	1742.61	1906.55	805.485	990.981
310.5	1774.02	1975.04	894.744	703.573
310.65	1609.06	1897.27	1114.4	835.279
310.8	1660.02	1872.46	1447.23	803.524
310.95	1788.45	2315.25	1386.84	501.013
311.1	2111.8	2540.53	1582.94	674.171
311.25	1957.12	2527.6	1640.22	692.503
311.4	2390.78	1987.67	1443.32	997.593
311.55	2089.09	1970.62	1256.93	952.22
311.7	2039.68	1778.3	1186.5	921.013
311.85	2072.15	1685.7	1395.82	1099.89
312	1835.26	1838.9	1211.71	935.543
312.15	2280.12	1601.57	1095.88	704.642
312.3	2146.97	1868.71	1068.06	981.248
312.45	1955.14	2203.45	1171.02	1027.54
312.6	1711.51	1916.91	778.765	917.069
312.75	1808.62	1960.61	820.293	877.322
312.9	1751.9	1715.17	1107.23	785.976
313.05	1493.85	1927.52	1030.2	492.488
313.2	1849.91	1931.3	884.284	480.479
313.35	2285.41	1596.35	938.438	589.788
313.5	2015.4	1565.08	1240.27	507.877
313.65	1819.08	1662.79	1374.24	463.665
313.8	1650.62	1766.33	1204.79	251.374
313.95	1982.75	1863.92	1246.31	391.194
314.1	2080.76	1830.73	1372.75	570.893
314.25	2255.58	2014.31	1330.78	302.701
314.4	2004.15	2061.17	980.681	557.974
314.55	2115.82	1864.68	946.561	848.899
314.7	1790.38	1645.89	985.82	607.574
314.85	1981.64	1846.55	1086.27	431.578
315	1958.36	1876.78	1183.02	481.577
315.15	1689.75	1781.27	1360.64	609.11
315.3	1357.1	1621.37	1188.38	619.896
315.45	1473	1438.99	1139.04	551.356
315.6	1372.84	1857.88	1088.49	716.627
315.75	1609.51	1813.57	995.606	865.657
315.9	1853.46	1802.74	975.668	668.599
316.05	2166.3	1496.08	1121.97	330.526
316.2	2521.33	1593.8	1160.47	476.909
316.35	2466.55	1815.4	1283.89	290.086
316.5	2214.89	1637.28	972.099	456.459
316.65	2328.6	1736.46	968.283	652.71
316.8	2235.52	1689.05	1262.77	604.877
316.95	2059.74	1522.38	1173.31	1110.27
317.1	2134.54	1298.18	1235.14	879.334
317.25	1832.81	1567.58	1397.8	725.695
317.4	1547.5	1604.59	1605.6	608.681
317.55	1612	1641.73	1524.93	484.6
317.7	1626.4	1828.61	1000.65	364.968
317.85	1530.67	1701.17	1091.9	364.709
318	1391.66	1705.89	1379.63	592.895
318.15	1468.05	1531.62	1287.48	677.535
318.3	1346.44	1768.13	1018.36	459.578
318.45	1546.67	1793.43	970.135	333.039
318.6	1701.14	1861.38	1054.36	615.584
318.75	1561.08	1720.07	677.893	617.667
318.9	1754.89	2464.16	993.781	1014.97
319.05	1501.32	1950.56	867.435	882.792
319.2	1275.12	1876.15	1084.69	1172.67
319.35	1513.95	1735.69	1408.08	1215.1
319.5	1489.62	1646.31	1366.89	1004.51
319.65	1711.53	1588.99	1215.16	902.184
319.8	1831.86	1988.8	1186.24	594.866
319.95	1812.86	1927.76	913.147	655.622
320.1	1631.69	1888.83	880.847	797.442
320.25	1549.14	1976.81	886.943	665.729
320.4	1585.88	2190.18	1044.52	594.073
320.55	1559.92	2119.46	1077.9	815.21
320.7	1599.41	1993.58	1002.33	949.708
320.85	1490.83	1609.75	932.339	1265.55
321	1850.23	1816.85	910.666	1168.32
321.15	1902.48	1962.92	801.737	1085.46
321.3	1559.24	2006.72	831.416	827.072
321.45	1519.77	2083.6	620.192	974.118
321.6	1483.5	1819.14	766.253	1021.15
321.75	1588.4	1655.32	683.728	953.797
321.9	1643.25	1838.06	690.639	907.331
322.05	1559.35	1537.43	741.117	954.028
322.2	1752.5	1696.64	1085.98	661.561
322.35	1348.08	1755.18	1028.1	661.4
322.5	1328.85	1802.95	1284.16	753.995
322.65	1786.48	1541.08	1122.38	741.905
322.8	2024.22	1580.21	886.72	897.8
322.95	1567.44	1660.96	939.614	822.077
323.1	1365.51	1738.38	1289.53	783.17
323.25	1703.86	1503.44	1257.08	675.144
323.4	1545.86	1677.44	1188.53	587.624
323.55	1162.81	1698.83	1130.91	463.239
323.7	1257.26	1823.26	1127.22	514.789
323.85	1434.3	1588.59	1015.82	485.217
324	1206.92	1562.33	731.163	715.808
324.15	1297.05	1612.47	974.049	651.082
324.3	1391.8	1760.61	818.418	877.416
324.45	1818.66	1748.3	867.569	1377.01
324.6	1550.54	1738.5	924.852	1199.67
324.75	1379.52	1850.05	677.56	1095.16
324.9	1508.82	1984.21	812.687	943.971
325.05	1651.95	1867.3	633.203	654.639
325.2	1538.15	1897.41	744.356	661.568
325.35	1848.31	1654.92	837.232	610.275
325.5	1986.73	1658.38	1080.28	1053.2
325.65	1968.18	1895.17	1063.71	1218.75
325.8	1746.23	2120.17	1326.45	892.699
325.95	1896.61	1862.4	1149.43	892.393
326.1	1977.67	1848.44	1117.86	821.941
326.25	1672.36	1796.47	1146.12	906.958
326.4	1646.2	1515.94	1303.15	938.057
326.55	1592.93	1681.39	1171.71	1010.25
326.7	1352.42	1764.49	754.66	997.455
326.85	1293.59	2020.98	989.576	955.651
327	1635.12	1965.68	881.116	848.084
327.15	1880.09	1787.33	762.405	805.423
327.3	1942.44	1558.32	814.329	637.047
327.45	1729.86	1584.76	1247.02	555.915
327.6	1818.79	1638.61	1375.22	537.816
327.75	1720.93	1455.48	930.822	503.466
327.9	1489.66	1643.36	690.69	847.2
328.05	1394.96	1665.14	947.328	560.468
328.2	1506.2	1593.76	545.63	656.581
328.35	1705.09	1489.36	783.225	598.697
328.5	1742.59	1663.92	895.731	492.333
328.65	1563.26	1705.52	1058.86	739.435
328.8	1446.38	1751.29	1186.23	572.132
328.95	1555.9	1412.21	971.31	511.041
329.1	1517.51	1609.11	1158.42	773.98
329.25	1318.78	1588.01	1111.85	680.806
329.4	1430.44	1516.14	988.28	507.69
329.55	1440.3	1803.38	1120.77	811.922
329.7	1317.34	2110.99	1051.7	409.565
329.85	1641.47	2171.77	1038.41	285.452
330	1613.78	1929.5	1127.55	214.229
330.15	1758.38	1780.97	1182.91	356.923
330.3	1948.41	1619.22	807.457	449.72
330.45	1741.48	1731.96	983.586	847.234
330.6	1683.44	1652.97	902.412	790.366
330.75	1251.98	1448.19	643.495	598.497
330.9	1405.32	1812.11	968.588	735.922
331.05	1504.89	1859.02	1228.84	918.025
331.2	1408.17	2115.44	1253.81	748.035
331.35	1237.27	1877.67	1036.4	682.487
331.5	1147.4	1866.14	733.638	593.275
331.65	1309.61	1275.51	852.964	434.34
331.8	1414.82	1442.78	976.852	612.119
331.95	1558.02	1517.62	1135.73	591.754
332.1	1700.06	1808.58	1043.35	766.395
332.25	1667.26	1605.66	818.697	663.746
332.4	1412.89	1685.34	806.08	732.375
332.55	1882.8	1760.78	744.979	694.141
332.7	1680.22	1857.73	559.729	729.038
332.85	1688.49	1707.54	536.289	679.051
333	1456.04	1690.73	974.707	324.021
333.15	1630.84	1811.65	869.597	403.747
333.3	1305.55	1808.72	893.146	561.693
333.45	1470.28	2293.93	907.065	591.052
333.6	1541.52	1820.75	843.432	327.522
333.75	1562.36	1636.19	820.682	341.851
333.9	1342.3	1719.78	915.651	448.925
334.05	1034.29	2015.25	1043.41	403.905
334.2	1147.93	1800.57	897.072	360.492
334.35	1586.04	1769.2	987.192	622.756
334.5	1936.41	1648.76	1163.74	334.325
334.65	1882.5	1483.54	1245.58	427.291
334.8	1854.15	1260.92	1018.62	361.502
334.95	1650.81	1297.22	466.16	286.247
335.1	1406.82	1374.49	419.753	587.304
335.25	1420.2	1450.28	539.019	719.735
335.4	1487.77	1378.53	685.346	555.052
335.55	1402.72	1381.65	932.134	466.53
335.7	1627.41	1053.58	931.825	560.431
335.85	1692.44	1293.54	843.714	501.621
336	1414.67	1303.21	793.673	617.384
336.15	1446.74	1407.42	1131.41	770.775
336.3	1311.03	1428.69	1169.85	691.513
336.45	1491.44	1390.88	1054.67	420.693
336.6	1726.79	1587.04	1061.22	475.012
336.75	1375.78	1558.21	1033.38	311.569
336.9	1601.47	1708.15	1092.25	202.523
337.05	1726.42	1747.73	1153.81	561.138
337.2	1688.48	1822.9	883.304	740.177
337.35	1676.98	1842.52	727.054	392.632
337.5	1315.96	1589.46	908.04	408.092
337.65	1572.83	1460.12	982.369	456.407
337.8	1290	1596.13	987.404	740.819
337.95	1020.66	1633.11	960.583	930.617
338.1	1417.91	1384.57	945.758	899.011
338.25	1666.42	1177.83	625.311	658.032
338.4	1555.78	1575.36	802.705	468.309
338.55	1677.32	1748.79	1072.36	628.221
338.7	1630.95	1735.41	1051.58	266.507
338.85	1608.35	1498.2	734.841	391.414
339	1687.65	1722.92	1014.22	680.643
339.15	1544.46	1623.41	1061.29	488.32
339.3	1383.81	1660.82	872.341	444.388
339.45	1328.87	1774.51	1137.05	492.83
339.6	1380.73	1663.39	1106.39	787.905
339.75	1527.46	1558.19	922.926	444.033
339.9	1422.21	1531.41	841.155	198.733
340.05	1696.18	1303.38	807.093	435.766
340.2	1628.33	1549.05	554.904	643.819
340.35	1496.27	1521.24	742.672	339.293
340.5	1491.01	1550.17	633.112	517.785
340.65	1272.93	1495.65	806.4	543.026
340.8	1446.41	1480.4	811.882	632.552
340.95	1196.92	1799.79	653.736	594.331
341.1	1479.81	1535.71	738.112	486.497
341.25	1423.93	1547.38	612.598	534.619
341.4	1205.18	1484.35	440.608	331.37
341.55	1083.15	1381.69	603.626	348.354
341.7	1228.78	1420.92	665.464	391.51
341.85	1289.54	1785.01	711.876	251.421
342	1425.16	1956.85	1011.24	547.913
342.15	1440.55	1908.81	1021.06	509.836
342.3	1547.48	1576.33	869.402	735.111
342.45	1363.39	1303.09	1049.21	503.789
342.6	1200.54	1241.24	717.084	605.128
342.75	1577.07	1166.85	824.793	769.243
342.9	1578	964.368	1177.38	547.299
343.05	1600.98	858.172	1149.06	370.711
343.2	1479.56	1288.48	1431.52	399.478
343.35	1633.12	1364.98	1061.76	304.663
343.5	1668.05	1617.43	1045.34	101.152
343.65	1767.81	1900.19	664.44	50.1702
343.8	1754.63	1633.21	816.887	300.441
343.95	1433.47	1719.99	807.042	283.961
344.1	954.249	1432.19	747.186	269.611
344.25	1219.76	1506.74	802.848	710.055
344.4	1345.61	1563.07	915.989	215.64
344.55	1404.36	1701.24	1023.82	13.032
344.7	1577.27	1761.86	1065.75	58.4171
344.85	1371.4	1531.95	780.421	469.79
345	1515.24	1585.91	665.157	574.217
345.15	1748.08	1687.09	875.026	500.172
345.3	1500.49	1640.39	904.623	392.054
345.45	1484.02	1512.22	614.408	291.537
345.6	1716.4	1685.34	706.808	503.098
345.75	1516.22	1707.92	486.842	802.461
345.9	1204.06	1625.31	759.154	750.835
346.05	1127.34	1348.26	781.94	705.635
346.2	1284.48	1442.26	841.01	508.844
346.35	1159.28	1129.02	952.004	538.796
346.5	1211.24	1528.84	815.967	430.888
346.65	1311.39	1598.46	940.184	639.894
346.8	1217.59	1805.23	910.781	415.801
346.95	1307.58	1743.31	910.031	596.058
347.1	1375.7	1621.39	802.647	525.45
347.25	1487.94	1450.55	709.227	661.786
347.4	1189.39	1173.48	719.877	588.234
347.55	1522.9	1273.87	480.081	555.105
347.7	1641.72	1290.94	515.054	472.61
347.85	1759.23	1295.54	512.163	447.022
348	1650.78	1534.4	461.072	658.063
348.15	1848.26	1554.71	324.635	530.135
348.3	1384.74	1383.76	240.525	659.282
348.45	1177.38	1120.42	561.952	552.372
348.6	1357.66	1334.62	770.341	545.426
348.75	1347.33	1583.87	983.3	362.841
348.9	1456.9	1847.24	1021.75	202.728
349.05	1270.55	1898.87	1069.36	124.206
349.2	1351.71	1691.15	1133.38	351.322
349.35	1284.48	1540.03	1098.22	543.638
349.5	1276.4	1433.79	885.055	465.917
349.65	1439.71	1491.79	1025.99	465.163
349.8	1204.2	1541.65	937.369	574.788
349.95	1527.76	1551.9	775.553	518.714
350.1	1326.52	1810.31	974.353	408.629
350.25	1596.66	1666.17	917.047	556.36
350.4	1406.29	1602.04	787.179	527.849
350.55	1339.91	1605.54	814.361	481.205
350.7	1193.93	1816.75	591.821	552.731
350.85	1176.97	1534.11	678.013	631.903
351	1447.19	1588.43	727.528	451.179
351.15	1527.01	1502.03	739.168	399.615
351.3	1525.05	1318.11	772.631	464.069
351.45	1502.34	1392.6	743.353	509.185
351.6	1393.66	1327.05	725.207	820.741
351.75	1409.02	1496.95	875.587	498.295
351.9	1389.52	1620.18	922.916	461.423
352.05	1329.15	1595.23	722.19	566.922
352.2	1368.52	1464.31	887.364	647.359
352.35	1322.5	1342.3	1016.3	423.187
352.5	1789.84	1403.51	885.735	389.156
352.65	1361.29	1488.06	1052.69	152.682
352.8	1406.89	1469.08	1185.79	228.733
352.95	1429.41	1390.46	899.281	233.551
353.1	1410.21	1453.02	912.318	159.615
353.25	1518.37	1675.16	912.144	341.753
353.4	1650.29	1737.06	1087.42	447.564
353.55	1326.21	1780.85	845.8	619.174
353.7	1120.8	1647.24	852.269	756.13
353.85	1187.56	1393.67	598.199	428.323
354	1647.3	1398.82	697.391	400.531
354.15	1563.72	1576.55	747.628	300.065
354.3	1583.18	1594.57	852.319	407.126
354.45	1438.48	1649.36	711.241	444.394
354.6	1363.6	1583.14	921.022	399.82
354.75	1400.84	1450.21	1028.44	588.937
354.9	1393.44	1429.23	668.306	669.676
355.05	1232.31	1422.3	656.258	672.696
355.2	1529.62	1502.41	790.159	603.348
355.35	1392.42	1551.96	1069.92	536.417
355.5	1201.9	1467.5	964.375	536.608
355.65	1573.88	1571.98	873.672	270.106
355.8	1607.01	1626.34	719.403	581.742
355.95	1489.8	1507.35	378.929	736.661
356.1	1518.93	1454.33	751.747	568.785
356.25	1566.26	1499.5	729.9	618.776
356.4	1387.51	1446.9	542.188	199.617
356.55	1337.94	1410.1	468.628	167.815
356.7	1403.5	1511.61	678.695	443.382
356.85	1117.31	1488.24	788.016	319.658
357	1162.61	1694.88	928.583	278.646
357.15	1429.44	1513.6	742.975	369.365
357.3	1340.24	1447.74	766.94	705.675
357.45	1148.51	1806.63	1209.38	788.038
357.6	1349.39	1656.89	1144.5	671.028
357.75	1435.58	1448.42	765.84	390.456
357.9	1285.49	1455.15	645.897	731.046
358.05	1320.12	1406.12	915.827	560.355
358.2	1249.03	1639.72	874.254	539.8
358.35	1186.6	1630.22	1047.9	488.486
358.5	1080.11	1303.28	999.618	339.209
358.65	1119.16	1422.68	715.415	303.752
358.8	1398.02	1381.36	665.774	402.423
358.95	1383.88	1400.71	817.411	445.439
359.1	1340.98	1673.58	1057.01	125.292
359.25	1484.29	1422.26	801.703	282.439
359.4	1372.76	1542.73	601.404	402.2
359.55	1365.35	1606.4	686.93	339.215
359.7	1251.63	1370.34	503.829	372.244
359.85	1270.1	1493.18	597.295	551.008
360	937.22	1490.18	471.302	272.602
360.15	1101.44	1447.87	609.904	692.287
360.3	1259.69	1482.23	913.16	564.023
360.45	1542.55	1370.91	1196.56	393.05
360.6	1452.78	1236.93	992.649	241.278
360.75	1330.46	1235.75	813.975	220.2
360.9	1549.14	1380.99	929.505	247.829
361.05	1510.26	1683.47	770.017	319.24
361.2	1601.28	1698.29	748.35	228.963
361.35	1478.23	1606.13	904.425	87.9475
361.5	1328.43	1653.88	1019.57	266.296
361.65	1624.28	1520.73	1181.72	570.508
361.8	1585.98	1792.02	1264.12	852.476
361.95	1748.01	1568.83	987.946	555.208
362.1	1554.55	1577.41	936.997	537.88
362.25	1529.18	1521.33	719.847	284.368
362.4	1532.95	1553.16	1060.72	304.168
362.55	1287.69	1556.25	968.407	266.885
362.7	1175.11	1265.88	859.27	321.728
362.85	1468.92	1388.59	710.575	196.008
363	1658.77	1418.88	933.905	558.403
363.15	1712.31	1942.97	849.457	473.421
363.3	1453.2	1841.45	564.996	185.786
363.45	1554.05	1941.97	905.044	387.003
363.6	1328.36	1695.98	814.493	319.432
363.75	1127.21	1839	791.138	409.75
363.9	1107.44	1911.46	656.055	362.469
364.05	942.089	1900.5	756.749	341.318
364.2	1282.69	1699.16	515.34	422.589
364.35	1202.01	1583	709.598	507.81
364.5	1354.09	1410.02	555.739	508.779
364.65	1457.95	1305.5	589.796	627.724
364.8	1414.25	1268.58	689.789	796.37
364.95	1424.12	1205.93	398.856	625.941
365.1	1507.01	1305.71	536.798	499.744
365.25	1225.47	1398.51	822.538	301.58
365.4	1429.76	1263.95	835.994	544.147
365.55	1467.87	1160.13	902.096	479.799
365.7	1463.54	1373.38	557.177	482.71
365.85	1166.88	1635.24	623.994	504.558
366	1293.49	1575.17	612.345	944.256
366.15	1504.14	1540.66	948.466	774.485
366.3	1398.89	1205.18	802.686	662.013
366.45	1374.03	1028.68	732.991	577.153
366.6	1605.07	1238.52	589.294	652.632
366.75	1235.33	991.073	761.693	681.83
366.9	1348.13	1249.62	1023.89	654.04
367.05	1284.64	1168.5	791.237	375.566
367.2	1419.36	1348.36	581.608	423.602
367.35	1597.04	1407.21	602.546	311.4
367.5	1435.33	1346.5	562.033	198.527
367.65	1498.47	1613.92	828.091	141.149
367.8	1400.55	1331.76	757.945	299.104
367.95	1427.61	1391.55	876.788	199.46
368.1	1174.7	1261.87	886.867	254.84
368.25	1219.49	1207.96	712.622	322.373
368.4	1690.04	1268.89	1161.12	406.387
368.55	1409.46	1175.32	961.398	417.681
368.7	1397.75	1322.44	1193.54	666.916
368.85	1410.18	1543.68	1413.71	726.416
369	1465.96	1252.29	966.691	766.4
369.15	1526.4	1124.2	1150.93	799.229
369.3	1501.11	1085.12	901.481	882.303
369.45	1196.77	1128	929.489	1012.27
369.6	1095.35	1110.9	870.689	577.831
369.75	985.465	1121.77	933.662	315.586
369.9	1288.63	1173.79	1009.74	318.895
370.05	1565.89	1314.16	896.836	456.097
370.2	1594.46	1378.98	1063.57	499.744
370.35	1448	1672.25	1110.22	645.26
370.5	1397.34	1631.71	1288	466.414
370.65	1470.28	1445.69	1208	131.145
370.8	1358.45	1760.58	1158.52	671.963
370.95	1179.62	1647.79	892.528	848.296
371.1	1303.45	1706.59	850.28	745.373
371.25	1050.79	1837.93	616.785	727.806
371.4	1055.92	1473.8	552.901	782.33
371.55	989.829	1559.77	925.269	748.756
371.7	1094.65	1728.63	675.333	530.88
371.85	1389.54	1615.31	695.463	515.429
372	1333.4	1647.34	574.652	574.312
372.15	1388.36	1429.57	1054.55	825.23
372.3	1590.86	1237.48	1169.11	674.721
372.45	1816.44	1543.19	1117.56	666.447
372.6	1374.66	1504.48	1097.03	591.448
372.75	1142.24	1632.91	1267.14	746.593
372.9	1149.73	1487.18	1590.19	647.012
373.05	1154.95	1470.41	1236.56	274.685
373.2	1241.98	1658.46	1242.68	441.919
373.35	1289.28	1628.07	1047.81	522.494
373.5	1353.94	1441.33	1013.05	336.222
373.65	1529.32	1333.06	757.934	586.925
373.8	1613.49	1298.88	724.555	884.05
373.95	1603.61	1494.12	586.238	602.564
374.1	1436.99	1359.3	502.566	537.387
374.25	1591.88	1076.42	451.898	411.537
374.4	1394	1039.1	687.258	356.037
374.55	1280.8	1342.77	858.252	330.273
374.7	1072.35	1379.38	932.032	163.777
374.85	1213.87	1549.5	723.112	416.493
375	1265.4	1543.71	668.147	542.828
375.15	1357.93	1435.46	656.925	495.894
375.3	1148.22	1502.03	1013.3	504.757
375.45	1549.07	1318.94	1236.2	472.519
375.6	1754.92	1482.3	1206.83	325.881
375.75	1685.26	1728.41	923.575	396.68
375.9	1427.45	1759.7	1002.93	601.067
376.05	1375.16	1699.19	980.699	541.256
376.2	1390.78	1623.39	915.013	558.017
376.35	1205.94	1868.6	1198.69	484.904
376.5	1250.87	1459.63	1095.09	463.157
376.65	1211.4	1528.04	794.657	722.629
376.8	1475.79	1683.86	908.079	571.754
376.95	1316.16	1676.01	1230.71	699.613
377.1	1277.28	1608.49	1282.58	567.749
377.25	1083.59	1760.73	1302.63	808.847
377.4	1309.38	1410.3	1344.46	947.006
377.55	1417.12	1479.46	1388.81	820.369
377.7	1502.05	1460.2	1130.9	696.08
377.85	1398.29	1426	1139.68	808.75
378	1544.24	1495.19	1320.23	788.746
378.15	1526.27	1547.51	949.434	746.538
378.3	1403.09	1353.85	963.277	836.838
378.45	1444.51	1289.06	1063.59	572.509
378.6	1328.77	1472.4	827.153	788.457
378.75	1364.74	1519.2	906.156	626.246
378.9	1464.75	1666.63	1041.09	368.156
379.05	1209.7	1825.06	1101.7	564.56
379.2	1036.83	1724.98	1126.99	745.157
379.35	1441.61	1731.54	1053.7	753.935
379.5	1248.77	1754.7	1055.69	943.182
379.65	1019.26	1641.18	1227.06	1342.99
379.8	1217.61	1429.74	1019.06	1125.31
379.95	1281.05	1353.24	1053.96	1025.17
380.1	1106.86	1532.11	859.637	789.472
380.25	1169.53	1739.36	1329	714.453
380.4	1278.16	1932.12	1254.59	701.524
380.55	1253.75	2286.69	1313.41	662.121
380.7	1055.01	2126.32	1167.66	728.115
380.85	1205.34	1822.89	1070.02	631.524
381	1228.57	1621.38	854.002	648.181
381.15	1372.65	1930.55	941.362	478.044
381.3	1172.66	1884.88	1138.21	805.776
381.45	1263.85	1843.52	911.841	591.106
381.6	1210.02	1581.41	961.517	553.74
381.75	1689.86	1531.19	1161.58	547.893
381.9	1407.05	1607.66	1150	568.956
382.05	1318.08	1576.18	989.046	544.625
382.2	1243.14	1588.25	811.47	500.49
382.35	1214.43	1527.82	895.638	679.106
382.5	1276.29	1602.02	696.104	400.23
382.65	1355.05	1719.04	859.189	555.023
382.8	1597.47	1576.71	969.845	803.246
382.95	1528.45	1386.2	1071.43	666.559
383.1	1243.68	1507.9	1000.89	353.509
383.25	1419.55	1319.81	1403.48	505.909
383.4	1180.17	1290.54	1275.15	468.446
383.55	1214.49	1584.53	1013.64	296.173
383.7	1073.42	1667.66	1172.38	628.299
383.85	1317.62	1893.21	1454.36	459.727
384	1257.93	2012.77	1621.33	742.703
384.15	1058.47	1680.07	1622.69	833.85
384.3	918.007	1564.61	1264.81	953.712
384.45	1292.3	1632.58	1500.14	759.789
384.6	1217.34	1564.61	1385.9	800.213
384.75	1357.37	1426.55	1333.6	807.494
384.9	1339.81	1486.3	1322.55	336.468
385.05	1511.12	1396.37	1197.18	412.08
385.2	1240.68	1379.01	1182.24	569.598
385.35	1577.15	1434.13	1296.67	462.53
385.5	1166.94	1360.88	1405.59	450.992
385.65	1306.84	1438.34	1559.11	569.391
385.8	1377.91	1324.39	1311.99	540.062
385.95	1342.07	1539.96	1337.3	711.686
386.1	1197.83	1734.36	1363.12	1013.37
386.25	1292.34	1606.7	1222.53	706.735
386.4	1629.23	1389.45	1133.99	577.486
386.55	1603.3	1766.22	1248.56	783.789
386.7	1447.01	1397.05	1259.9	659.349
386.85	1315.12	1548.99	1308.93	804.87
387	1271.52	1593.5	1615.14	686.554
387.15	1370.73	1818.03	1100.39	701.082
387.3	1490.03	1726.65	1060.82	567.421
387.45	1475.36	1284.11	1096.19	731.698
387.6	1735.92	1331.68	1167.81	449.744
387.75	1544.14	1442.49	1325.03	447.136
387.9	1397.22	1555.86	1005.71	581.1
388.05	1166.43	1692.34	1214.47	648.295
388.2	964.847	1732.86	1476.05	581.072
388.35	1028.37	1775.76	1439.75	526.173
388.5	1047.13	1376.44	1332.78	369.422
388.65	1280.93	1516.39	1426.37	172.565
388.8	1391.39	1942.09	1411.79	366.996
388.95	1278.04	1852.46	1464.99	446.178
389.1	1567.84	1681.96	934.864	399.608
389.25	1424.89	1792.78	886.2	365.641
389.4	1489.46	1564.97	1125.91	354.739
389.55	1596.38	1406.83	1191.66	501.666
389.7	1517.16	1673.14	1215.22	675.379
389.85	1436.72	2023.4	970.496	724.025
390	1454.12	1713.59	830.304	704.335
390.15	1506.6	1761.67	1116.77	439.494
390.3	1394.32	2049.48	1190.75	579.164
390.45	1337.38	2202.7	955.175	687.147
390.6	1155.62	2155.35	793.666	356.728
390.75	1108.52	1912.08	1105.31	496.089
390.9	1503.48	1720.75	1059.13	694.898
391.05	1583.71	1525.29	779.307	626.976
391.2	1541.76	1732.02	949.676	684.807
391.35	1541.81	1804.97	1153.06	700.769
391.5	1719.23	1540.52	1413.12	893.108
391.65	1625.43	1539.81	1324.25	1091.19
391.8	1346.7	1520.73	1165.93	888.067
391.95	1753.75	1888.45	1436.22	693.265
392.1	1990.04	1921.71	1415.33	936.781
392.25	1307.43	1687.5	1332.35	646.982
392.4	1101.05	1717.67	1312.76	800.873
392.55	1065.06	1757.53	1221.57	726.61
392.7	1233.22	1638.81	1433.6	721.076
392.85	1172.76	1661.44	960.146	694.865
393	1217.68	1389.26	814.878	725.394
393.15	1421.86	1621.04	1115.79	737.679
393.3	1519.55	1633.5	1260.35	815.01
393.45	1528.34	1785.22	1406.64	538.475
393.6	1515.59	1723.05	1420.07	726.118
393.75	1555.06	1430.14	1399.06	959.859
393.9	1487.87	1408.43	1466.55	816.313
394.05	1438.33	1620.8	1238.92	1001.27
394.2	1630.98	1605.81	1203.32	820.498
394.35	1790.96	1947.26	1226.23	471.445
394.5	1810.03	1826.03	1129.01	363.836
394.65	1694.71	1765.64	1005.85	741.498
394.8	1273.18	1585.48	1230.49	805.332
394.95	1338.7	1546.43	1274.92	562.123
395.1	1455.7	1670.32	1468.63	442.679
395.25	1626.41	1629.78	1329.83	520.635
395.4	1597.71	1499.35	1077.27	399.137
395.55	1242.88	1514.64	1231.9	470.084
395.7	1403.02	1801.66	1150.21	414.913
395.85	1772.77	1899.49	1101.44	741.892
396	1743.27	1798.61	995.103	636.123
396.15	1781.08	1911.31	1157.11	734.432
396.3	1539.03	1575.62	1443.12	411.351
396.45	1401.85	1679.99	1161.19	813.192
396.6	1385.76	1518.98	1352.33	794.68
396.75	1423.61	1353.2	948.859	607.262
396.9	1550.7	1123.66	820.213	541.433
397.05	1564.02	1210.04	1108.79	753.854
397.2	1486.35	1484.26	1333.42	737.464
397.35	1646.12	1538.62	1495.74	1039.14
397.5	1523.21	1577.19	1478.83	666.523
397.65	1618.06	1571.25	1195.5	598.634
397.8	1537.86	1330.45	1170	715.817
397.95	1633.53	1495.29	970.411	817.201
398.1	1599.13	1272.78	1081.03	736.236
398.25	1768.81	1295.59	1532.7	931.875
398.4	1623.49	1451.1	1371.53	872.667
398.55	1725.97	1971.68	1739.74	893.384
398.7	1572.13	1884.21	1507.68	685.194
398.85	1539.43	1920.55	1347.14	743.636
399	1655.41	1678.58	1257.36	764.188
399.15	1644.61	1525.12	1181.79	883.344
399.3	1474.42	1453.28	1153.92	702.673
399.45	1239.22	1584.93	1401.78	693.063
399.6	1313.74	1489.83	983.88	622.39
399.75	1230.76	1516.57	1017.27	349.022
399.9	1224.14	1195.41	1378.39	246.833
400.05	1289.39	1315.65	1012.73	360.909
400.2	1207.16	1698.3	1081.48	491.308
400.35	1275.88	1719.11	1075.28	669.934
400.5	1664.99	1672.66	1084.88	742.448
400.65	1335.83	1875.89	1395.34	640.161
400.8	1566.47	1767.7	989.008	588.588
400.95	1322.18	1714.61	1051.74	523.836
401.1	1151.73	1730.92	1296.4	865.941
401.25	1061.06	1776.62	1399.98	1188
401.4	1318.19	1711.01	1266.36	784.913
401.55	1498.52	1431.69	1204.43	855.374
401.7	1485.71	1330.83	1122.96	1036.53
401.85	1834.53	1549.9	1313.71	926.552
402	1667.2	1491.73	1332.85	1040.52
402.15	1645.43	1590.33	1355.05	646.017
402.3	1540.31	1626	1403.33	839.191
402.45	1497.72	1624.03	1388.77	757.769
402.6	1403.2	1724.83	1269.55	522.926
402.75	1630.85	1585.61	1105.88	500.291
402.9	1659.52	1704.47	975.389	475.32
403.05	1387.56	1710.11	967.861	579.194
403.2	1443.04	1570.33	1143.81	743.929
403.35	1338.48	1963.64	1178.15	781.759
403.5	1192.15	1724.7	1189.46	1083.5
403.65	1084.12	1910.31	1153.03	1074.97
403.8	1227.12	2119.1	1315.48	1182.47
403.95	1616.08	1998.1	1316.07	1019.55
404.1	1590.79	1823.31	1303.64	914.937
404.25	1507.31	1473.15	1143.27	884.882
404.4	1351.16	1493.04	1323.12	669.474
404.55	1413.84	1560.7	1333.34	701.941
404.7	1345.18	1662.35	1265.81	426.117
404.85	1304.54	1683.98	1238.34	508.297
405	1374.14	1731.87	1219.83	586.101
405.15	1501.07	1789.26	1279.95	611.676
405.3	1386.7	1749.03	1155.52	996.273
405.45	1456.33	1712.11	1146.86	1139.24
405.6	1394.92	2026.23	1037.92	1107.56
405.75	1286.81	1861.38	1215.05	1013.55
405.9	1353.21	2048.76	1176.53	884.389
406.05	1200.62	1677.87	1358.44	1112.59
406.2	1479.22	1902.34	1435.64	1102.17
406.35	1547.32	1811.99	1220.7	850.976
406.5	1606.02	1763.06	927.764	823.289
406.65	1538.19	1559.92	1209.55	925.541
406.8	1609.88	1611.91	1221.31	735.604
406.95	1640.95	2086.04	1320.01	816.043
407.1	1382.25	1952.07	1004.39	984.119
407.25	1646.77	1767.78	1183.46	757.151
407.4	1650.8	1495.51	910.235	758.638
407.55	1401.56	1698.35	1054.73	763.546
407.7	1493.98	1441.75	1315.55	891.181
407.85	1266.52	1745.33	1260.19	1315.68
408	1717.8	2090.54	1065.7	1222.99
408.15	1751.09	1925.42	925.799	970.833
408.3	1478.75	1619.53	1004.58	824.064
408.45	1552.51	1683.84	1142.41	787.966
408.6	1209.28	1567.07	1100.46	892.938
408.75	1255.31	1439.3	807.927	785.626
408.9	1362.58	1277.94	831.755	733.554
409.05	1420.18	1606.42	1123.87	742.242
409.2	1666.76	1477.75	1047.22	579.221
409.35	1479.81	1485.36	881.102	506.155
409.5	1210.18	1636.2	787.207	483.252
409.65	953.5	1512.4	980.957	410.758
409.8	1135.61	1785.84	783.787	370.127
409.95	1450.36	1816.74	873.548	542.038
410.1	1365.85	1703.68	612.39	808.808
410.25	1627.39	2000.61	871.596	963.887
410.4	1522.05	1657.95	924.742	1141.56
410.55	1555.74	1436.92	979.162	1082.67
410.7	1536.32	1711.32	1079.28	1054.97
410.85	1435.46	1818	1191.89	1006.83
411	1381.56	1935.9	1227.3	674.982
411.15	1478.33	1899.34	1415.7	863.841
411.3	1337.81	1830.57	1374.43	727.534
411.45	1477.72	1720.27	1294.41	734.977
411.6	1549.58	1512.4	1371.63	559.667
411.75	1627.88	1308.53	1561.27	526.245
411.9	1464.82	1696.81	1220.61	792.085
412.05	1413.02	1742.5	1291.72	751.235
412.2	1308.62	1792.14	1216.55	737.339
412.35	1471.03	1719.25	1213.24	667.773
412.5	1601.71	1749.6	1227.58	529.493
412.65	1519.31	1967.03	1105.19	357.003
412.8	1260.8	2045.23	1255.74	666.205
412.95	1312.32	2161.51	1432.07	724.908
413.1	1315.1	1910.09	1280.43	777.01
413.25	1570.43	1561.15	971.221	619.668
413.4	1460.67	1666	901.66	877.526
413.55	1572.31	1600.46	880.891	748.74
413.7	1552.38	1470.4	948.916	940.788
413.85	1536.64	1521.96	890.156	805.158
414	1411.33	1573.08	848.713	911.313
414.15	1299.34	1623.19	934.333	971.948
414.3	1442.35	1866.02	1049.87	1447.54
414.45	1053.09	1779.67	1024.2	1170.86
414.6	1382.13	1913.57	1105.15	768.047
414.75	1116.01	1670.29	1298.15	838.76
414.9	1484.87	1521.82	1143.87	752.668
415.05	1599.39	1703.04	1357.45	905.182
415.2	1558.66	1699.62	1454.78	970.671
415.35	1499.97	1774.44	1362.47	684.186
415.5	1531.54	1675.39	1298.62	666.933
415.65	1545.51	1674.97	1666.87	517.609
415.8	1664.57	1497.81	1587.1	330.393
415.95	1718.11	1449.33	1425.3	393.569
416.1	1592.39	1438.65	1214.7	385.633
416.25	1709.39	1485.92	1198.7	566.122
416.4	1313.61	1562.71	1328.88	686.555
416.55	1362.21	1642.25	1535.01	663.419
416.7	1309.09	1527.52	1391.72	785.112
416.85	1318.56	1776.18	1233.58	855.196
417	1495.39	2102.01	977.014	921.145
417.15	1482.98	2089.91	1212.44	827.174
417.3	1190.18	1764.54	971.209	804.152
417.45	1137.66	1776.37	1246.6	954.229
417.6	1142.59	1801.58	1008.29	804.897
417.75	1120.16	2096.29	1244.61	1017.7
417.9	1325.89	2204.75	1085.47	994.16
418.05	1311.88	1971.96	878.739	984.115
418.2	1169.12	1617.28	1045.49	1021.47
418.35	1193.79	1694.18	1128.08	1241.55
418.5	1291.44	1592.79	1033.7	1177.31
418.65	1376.89	1879.39	1277.58	933.182
418.8	1492.47	1735.38	1055.16	900.381
418.95	1342.21	1582.41	1046.18	787.273
419.1	1399.86	1538.47	1191.81	723.492
419.25	1457.6	1644.16	1092.54	840.745
419.4	1535.1	2101.45	990.127	1085.81
419.55	1640.7	1899.36	1024.18	1027.08
419.7	1641.53	1776.9	1321.09	918.104
419.85	1306.38	1841.19	1241.18	726.828
420	1445.76	1869.33	1103.15	820.37
420.15	1576.08	1611.77	950.409	825.613
420.3	1264.75	1523.96	1095.15	544.628
420.45	1293.71	1447.78	1065.11	452.635
420.6	1403.9	1620.15	938.037	779.121
420.75	1257.2	1694.63	767.202	984.663
420.9	1199.92	1592.77	1057.11	796.551
421.05	1220.02	1297.32	1075.24	895.003
421.2	1299.52	1501.18	1124.08	893.11
421.35	1291.96	1715.3	1188.24	969.349
421.5	1555.96	1625.12	1177.14	998.642
421.65	1420.84	1579.49	826.546	942.102
421.8	1498.66	1494.9	994.195	682.01
421.95	1447.56	1199.26	1048.54	723.319
422.1	1749.62	1455.06	1060.24	565.194
422.25	1480.96	1482.83	1246.78	507.344
422.4	1686.5	1315.47	1171.03	496.467
422.55	1764.14	1428.4	1403.88	739.476
422.7	1436.63	1621.94	1234.51	834.138
422.85	1288.64	1772.72	1257.7	828.227
423	1210	1768.78	1332.87	838.985
423.15	1187.26	1716.69	1246.11	862.085
423.3	1320.15	1839.75	1321.13	910.914
423.45	1378.92	1710.39	1148.6	1057.89
423.6	1354.27	1341.18	1166.9	819.702
423.75	1212.08	1023.64	1063.58	607.4
423.9	1252.47	1115.59	1198.86	662.611
424.05	1353.23	1439.41	1380.79	569.495
424.2	1433.63	1386.09	1693.93	543.998
424.35	1472.18	1288	1552.91	444.786
424.5	1742.06	1523.24	1401.39	696.071
424.65	1598.84	1539.79	1504.43	639.142
424.8	1556.52	1433.68	1202.66	730.2
424.95	1261.08	1331.42	1212.64	797.581
425.1	1246.4	1441.15	1367.42	569.574
425.25	1157.14	1458.08	1152.63	752.711
425.4	1165.84	1806.86	1162.73	714.047
425.55	1247.55	1616.26	1081	696.016
425.7	1289.47	1517.13	1342.64	705.428
425.85	1116.12	1625.93	1270.68	942.753
426	1208.38	1693.85	1070.12	1073.55
426.15	1375.11	1646.01	1067.63	1168.38
426.3	1374.86	1701.48	1042.64	1003.75
426.45	1335.88	1524.8	1218.23	860.002
426.6	1298.36	1638.44	1191.3	1129.77
426.75	1205.09	1473.61	1095.2	889.206
426.9	1029.78	1621.87	1310.49	1069.93
427.05	1221.37	1279.37	1455.27	829.611
427.2	1288.22	1696.33	1456.33	717.119
427.35	1034.59	1364.32	1522.55	884.933
427.5	1076.35	1372.44	1402.47	976.156
427.65	1277.45	1269.5	1164.22	802.802
427.8	1363.3	1331.98	1235.38	700.306
427.95	1638.44	1753.86	1327.21	772.786
428.1	1588.22	1717.06	1377.16	762.616
428.25	1363.91	1656.95	1159.71	857.176
428.4	1305.98	1620.33	1199.51	994.515
428.55	1384.33	1711.64	1236.31	907.946
428.7	1424.38	1679.72	1020.79	604.379
428.85	1398.29	1842.45	1063.26	766.724
429	1355.8	1715.51	797.657	637.32
429.15	1171.43	1773.97	1095.26	515.858
429.3	1201.8	1763.23	913.484	498.253
429.45	936.085	1559.53	884.008	556.197
429.6	922.589	1655.63	1084.63	793.554
429.75	1108.75	1583.36	1079.92	743.631
429.9	1118.06	1719.46	1039.5	431.238
430.05	1256.4	1594.8	1220.64	574.731
430.2	1239.27	1423.53	1203.68	580.764
430.35	1369.11	1280.68	1112.58	656.02
430.5	1168.59	1505.25	1238.45	708.537
430.65	1506.33	1577.83	1013.42	566.588
430.8	1412.53	1221.71	1236.86	661.343
430.95	1379.88	1482.8	1149.62	764.331
431.1	1302.77	1367.32	996.064	715.538
431.25	1297.17	1545.37	1094.58	971.038
431.4	1567.06	1527.6	1140.99	771.404
431.55	1364.25	1511.28	963.937	832.77
431.7	1449.9	1347.63	930.944	1052.24
431.85	1503.55	1377.41	1240.88	523.169
432	1554.26	1357.97	1081.67	561.511
432.15	1001.55	1346.37	1076.51	294.606
432.3	1113.59	1787.81	1191.53	605.445
432.45	1011.13	1823.68	1274.6	523.36
432.6	1374	1705.87	1531.08	499.261
432.75	1299.23	1573.22	1011.38	654.328
432.9	1407.58	1569.83	1034.71	1021.69
433.05	1363.95	1418.85	1117.05	1071.42
433.2	1294.85	1629.14	1043.01	1052.52
433.35	1249.27	1711.35	1105.34	922.119
433.5	1302.58	1756.09	1032.91	625.951
433.65	1246.02	1841.28	1215.23	839.743
433.8	1093.65	1620.91	998.605	892.861
433.95	1312.67	1460.53	1303.1	887.63
434.1	1441.93	1350.01	1348.05	840.972
434.25	1542.99	1632.4	1631.22	698.55
434.4	1252.01	1765.65	1340.99	681.425
434.55	1314.91	1686.07	1319.56	581.733
434.7	1271	1878.41	1514.68	467.102
434.85	1153.06	1873.43	1795.63	707.849
435	1183.85	1913.31	1779.8	929.541
435.15	1102.59	1829.53	1464.42	640.397
435.3	1154.87	1784.87	1364.55	549.201
435.45	1493.34	1804.93	1315.71	675.894
435.6	1293.63	1852.24	1010.09	640.533
435.75	1104.5	1609.97	1117.78	862.487
435.9	1237.42	1459.47	1280.21	405.544
436.05	1165.45	1502.58	1352.82	411.402
436.2	1088.35	1784.94	1106.78	331.988
436.35	1257.25	1838.45	1225.5	593.051
436.5	804.66	1917.15	976.464	759.166
436.65	1086.27	1844.96	1267.12	692.996
436.8	1106.09	1899.14	1153.96	780.55
436.95	1054.47	1408.85	1122.44	647.551
437.1	1089.99	1425.12	1466.9	604.093
437.25	1268.07	1495.58	1164.31	634.414
437.4	1449.39	2026.05	1321.69	553.557
437.55	1149.43	1920.83	1264.59	438.052
437.7	1216.93	1720.98	1104.6	573.087
437.85	1107.98	1370.93	1331.61	495.402
438	1157.86	1429.61	1398.21	723.91
438.15	1083.74	1618.15	1622.31	452.857
438.3	1295.17	1297.85	1578.44	684.119
438.45	1322.23	1672.74	1387.13	403.062
438.6	1376.02	1625.76	1509.66	485.944
438.75	1295.17	1315.94	1257.25	489.091
438.9	1466.58	1493.92	1037.42	190.348
439.05	1426.59	1598.92	1271.82	502.609
439.2	1358.89	1695.31	1103.44	469.734
439.35	1306.95	1694.27	1114.65	290.46
439.5	1347	1898.14	969.848	579.353
439.65	1277.32	1603.23	1134.89	681.56
439.8	1257.66	1467.72	963.355	685.231
439.95	1247.62	1839.55	993.77	919.436
440.1	1226.98	1669.19	1128.49	791.612
440.25	1242.3	1593.31	1467.77	769.237
440.4	1047.45	1675.99	1411.68	639.324
440.55	1021.74	1661.69	1280.05	681.486
440.7	1261.47	1370.04	1159.92	348.19
440.85	1184.36	1364.61	1179.92	506.047
441	1031.57	1262.73	1237.86	265.854
441.15	1102.58	1493.54	1174.02	136.779
441.3	1129.88	1561.37	1188.63	317.652
441.45	1234.44	1633.86	1152.56	444.213
441.6	1143.44	1579.37	910.141	453.936
441.75	1219.15	1753.82	1062.32	422.726
441.9	865.817	1732.99	1110.22	441.731
442.05	1024.98	1559.33	907.098	492.157
442.2	1319.3	1578.24	1124.54	329.693
442.35	1266.08	1594.47	987.676	281.114
442.5	1047.55	1380.82	1241.1	657.287
442.65	990.962	1352.95	1181.9	417.911
442.8	1248.1	1466.74	1299.34	347.301
442.95	1235.47	1580.23	1164.33	253.326
443.1	895.562	1494.63	1176.65	646.565
443.25	933.448	1365.89	1047.35	588.88
443.4	1132.1	1624.13	1047.26	675.877
443.55	1161.51	1574.26	1070.08	750.262
443.7	1436.67	1844.42	961.117	805.781
443.85	1249.95	1727.85	912.621	799.763
444	1033.58	1557.24	899.912	825.416
444.15	1213.38	1208.81	990.411	502.282
444.3	1121.12	1192.57	932.387	464.39
444.45	1608.87	1342.63	953.613	547.058
444.6	1463.46	1267.5	1070.67	836.394
444.75	1321.64	1251.84	1303.02	963.697
444.9	946.894	1451.18	1102.66	738.742
445.05	797.456	1466.18	1281.29	641.065
445.2	875.942	1451.05	1203.25	611.3
445.35	1012.23	1573.7	1037.03	669.038
445.5	1011.35	1685.14	1100.84	514.262
445.65	1028.64	1712.58	1119.02	552.85
445.8	1016.36	1289.02	1204.14	442.949
445.95	1097.87	1202.42	1161.18	590.659
446.1	1270.49	1534.95	1224.42	674.265
446.25	1411.47	1465.86	1265.46	545.559
446.4	1370.33	1492.82	1227.07	682.168
446.55	1213.17	1644.79	1092.94	528.846
446.7	1326.3	1600.11	993.45	747.807
446.85	1266.43	1323.74	1010.99	738.818
447	1019.74	1482.63	1369.19	568.435
447.15	1227.85	1593.67	1218.29	766.686
447.3	1353.31	1446.36	962.725	351.76
447.45	1422.64	1331.63	1383.7	391.139
447.6	1002.88	1269.82	1429.5	611.03
447.75	985.646	1273.67	1290.43	594.721
447.9	983.86	1352.35	953.136	393.391
448.05	1037.33	1195.22	1001.66	488.593
448.2	1541.24	1521.55	787.886	720.278
448.35	1255.91	1486.71	766.223	614.271
448.5	1404.12	1804.71	1092.49	642.881
448.65	1198.14	1791.27	1350.96	845.224
448.8	1095.49	1442.44	1137	617.93
448.95	892.246	1449.97	1208.57	608.888
449.1	1109.73	1445.56	1493.28	588.031
449.25	1008.89	1253.61	1325.4	70.2941
449.4	1068.73	1428.6	1364.85	324.977
449.55	970.151	1178.44	1178.48	274.429
449.7	1332.5	1398.88	1082.86	523.724
449.85	1313.29	1374.99	1178.65	849.34
450	1080	1301.79	858.912	661.43
450.15	831.717	1543.21	857.312	665.838
450.3	979.277	1574.88	779.01	743.944
450.45	1082.85	1530.81	1002.39	616.352
450.6	1088.79	1539.21	1051.3	763.665
450.75	1136.17	1406.98	1036.89	904.126
450.9	1007.98	1339.55	1024.17	743.471
451.05	890.622	1639.68	1412.46	756.117
451.2	918.853	1345.15	1417.93	648.852
451.35	1114.93	1445.27	1297.16	659.874
451.5	983.976	1261.17	1054.78	622.425
451.65	1088	1391.73	1081.74	792.985
451.8	1143.3	1016.03	1062.9	402.186
451.95	1188.91	953.901	1058.63	378.971
452.1	1413.54	1057.3	1075.1	282.382
452.25	1236.27	1468.83	1016.71	500.24
452.4	1276.62	1864.71	1037.14	618.459
452.55	1100.41	1471.15	677.391	868.32
452.7	1469.19	1684.67	578.372	574.582
452.85	1679.6	1390	960.417	595.378
453	1443.55	1534.63	950.131	830.613
453.15	1410.51	1462.5	1011.85	457.631
453.3	1200.47	1268.79	987.327	715.572
453.45	1368.3	1248	874.14	333.496
453.6	919.526	1379.58	1262.21	435.935
453.75	1006.61	1598.49	1264.76	538.732
453.9	1203.09	1866.22	1040.18	481.921
454.05	1203.5	1581.47	969.979	486.712
454.2	1099.93	1506.47	923.146	550.853
454.35	1045.66	1394.29	1362.19	568.338
454.5	1129.17	1541.66	1121.59	745.044
454.65	924.207	1476.28	944.593	847.731
454.8	779.219	1369.4	1019.39	726.295
454.95	1017.7	1278.8	1052.42	609.407
455.1	1052.48	1331.85	1161.57	602.081
455.25	997.369	1248.89	1008.72	327.997
455.4	727.466	1536.82	810.82	297.575
455.55	1014.62	1565.71	814.12	442.441
455.7	1130.17	1367.89	759.974	516.119
455.85	1012.79	1148.51	865.878	678.61
456	960.107	1519.5	1087	864.182
456.15	1003.62	1542.52	1075.79	459.472
456.3	1105.07	1574.44	1260.89	339.093
456.45	1047.69	1496.92	1411.67	519.678
456.6	988.985	1450.66	1081.53	528.405
456.75	955.93	1547.66	1199.15	731.263
456.9	1151.7	1693.95	1249.03	892.645
457.05	1392.38	1581.01	1130.05	578.69
457.2	1295.11	1332.64	948.274	515.534
457.35	1209.98	1474.23	1172.15	580.945
457.5	1140.7	1344.17	1204.63	749.591
457.65	1051.1	1315.75	1091.88	629.617
457.8	990.312	1404.47	1134.85	596.127
457.95	1084.32	1471.43	990.2	824.432
458.1	900.576	1357.11	1044.1	765.083
458.25	959.227	1192.72	785.108	738.403
458.4	1153.26	1192.96	780.41	534.371
458.55	1168.5	1269.91	967.768	761.139
458.7	1064.13	1427.45	1025.56	534.861
458.85	998.815	1554.03	1286.28	675.161
459	1211.52	1368.44	1149.68	430.001
459.15	1062.49	1244.08	1096.39	571.977
459.3	1036.97	1242.68	1233.21	739.466
459.45	1261.3	1451.5	1087.01	470.102
459.6	1310.02	1131.84	855.712	667.545
459.75	1118.72	1398.05	916.335	371.984
459.9	966.891	1570.9	775.269	378.229
460.05	878.147	1806.37	1017.43	621.976
460.2	1031.56	1635.13	988.745	772.471
460.35	1186.39	1453.27	940.107	644.506
460.5	1321.53	1285.16	772.298	690.213
460.65	1106.39	1155.63	447.169	580.395
460.8	1353.39	1428.94	621.581	728.857
460.95	1333.17	1466.17	634.803	440.209
461.1	1142.78	1304.74	854.119	424.058
461.25	1296.54	1391.14	722.787	634.759
461.4	1348.41	1500.83	595.794	600.025
461.55	1021.71	1558.03	728.049	801.792
461.7	1144.83	1359.7	773.297	672.149
461.85	1221.1	1179.75	972.289	589.943
462	1216.12	983.862	1095.2	607.173
462.15	1081.23	1162.99	901.327	677.026
462.3	1137.19	1294.67	978.333	735.485
462.45	1283.37	1339.09	935.943	702.824
462.6	1326	1616.21	1272.05	839.541
462.75	920.1	1306.78	1173.37	557.875
462.9	1073.49	1479.12	1142.54	502.835
463.05	933.912	1330.49	998.355	561.165
463.2	1046.57	1116.48	949.754	712.862
463.35	1095.75	1360.21	816.804	904.86
463.5	826.481	1353.52	619.128	482.251
463.65	906.728	1762.19	825.913	884.252
463.8	1097.53	1498.54	963.553	784.702
463.95	1210.63	1474.48	1039.63	496.259
464.1	1038.28	1485.57	1128.43	492.382
464.25	1148.37	1549.53	995.135	365.362
464.4	1096.4	1524.01	961.681	513.103
464.55	871.048	1080.4	868.038	483.426
464.7	953.733	1072.82	1123.07	401.137
464.85	1062.02	1315.02	1236.44	351.541
465	860.801	1463.79	1274.05	401.691
465.15	1101.8	1328.07	1199.31	334.892
465.3	1033.4	1241.37	1053.88	352.02
465.45	1052.43	1289.27	1115.81	447.551
465.6	900.311	1337.12	1050.7	503.814
465.75	827.769	1135.63	1082.13	558.993
465.9	978.123	1215.76	1148.78	442.202
466.05	1143.06	1363.44	1075.24	422.615
466.2	940.337	1380.69	1046.26	274.128
466.35	784.506	1607.39	985.75	392.231
466.5	803.974	1343.33	1327.92	271.701
466.65	1161.34	1527.88	1152.78	349.65
466.8	1063.79	1647.71	822.798	518.039
466.95	1052.98	1232.97	967.444	541.105
467.1	1235.06	1276.3	947.792	542.481
467.25	1124.95	1158.58	1361.89	424.717
467.4	946.191	1295.85	1253.82	236.594
467.55	841.298	1220.37	1121.58	495.995
467.7	933.562	1359.69	1137.72	537.125
467.85	947.771	1477.4	761.611	279.419
468	1015.8	1568.96	748.439	518.915
468.15	992.557	1511.71	643.425	590.958
468.3	923.247	1482.64	497.519	328.524
468.45	847.712	1329.02	572.28	482.09
468.6	802.901	1325.64	989.723	502.113
468.75	990.612	1166.55	1197.79	535.43
468.9	1090.64	1092.64	1149.14	349.976
469.05	1196.99	1107.98	1142.71	808.798
469.2	1272.4	1065.71	1343.47	378.902
469.35	1265.62	1371.27	1480.44	651.438
469.5	1171.11	1355.92	1192.54	923.435
469.65	1172.32	1287.8	1106.1	1049.6
469.8	1090.32	1325.27	1210.08	867.601
469.95	1103.1	1229.36	1328.13	584.969
470.1	1136.88	1372.87	1170.17	481.626
470.25	1293.07	1419.76	909.878	675.651
470.4	1239.2	1323.84	746.146	640.268
470.55	1102.78	1731.82	878.723	236.636
470.7	1267.79	1621.26	637.436	66.8331
470.85	931.524	1791.36	880.5	219.858
471	884.736	1539.58	968.143	508.995
471.15	1037.44	1581.81	1052.61	529.274
471.3	817.461	1597.08	857.805	376.75
471.45	818.528	1422.38	671.996	395.35
471.6	645.446	1189.16	651.202	485.762
471.75	998.213	1375.7	717.022	417.871
471.9	922.091	1291.43	922.962	566.432
472.05	1111.83	1267.79	981.262	366.547
472.2	932.855	957.027	788.579	692.899
472.35	968.009	994.618	997.707	766.667
472.5	1082.35	1074.23	761.138	729.158
472.65	960.86	1329.54	774.376	604.535
472.8	973.706	1433.51	903.083	476.824
472.95	1106.97	1278.18	839.521	412.438
473.1	1159.08	1114.69	932.938	206.195
473.25	856.336	989.968	1120.86	360.466
473.4	1022.45	994.903	858.721	458.225
473.55	1170.35	1112.39	835.137	597.755
473.7	1083.54	1046.09	688.201	563.631
473.85	1018.48	1161.37	812.099	369.083
474	1034.75	1302.28	853.721	705.873
474.15	879.852	1092.36	999.191	745.063
474.3	1107.58	1196.17	686.695	691.252
474.45	1499.35	1141	687.062	523.037
474.6	1189.71	1197.47	753.177	530.702
474.75	950.843	1187.06	693.555	249.08
474.9	1051.07	1239	1148.33	295.875
475.05	1403.43	1501.64	1247.51	493.328
475.2	1006.09	1323.89	1135.94	572.843
475.35	1178.97	1320.48	982.322	276.654
475.5	1015.68	1265.22	993.551	412.125
475.65	887.189	1221.53	972.925	178.925
475.8	1098.64	1394.72	924.735	316.158
475.95	1116.76	1304.87	884.892	327.928
476.1	1000.09	1236.13	769.196	253.06
476.25	964.064	1584.5	762.657	121.064
476.4	1112.47	1517.75	633.889	81.5772
476.55	1045.1	1270.29	812.518	254.608
476.7	1123	1371.18	811.396	317.169
476.85	1094.3	1360.41	715.142	275.212
477	1363.31	1092.74	676.193	193.98
477.15	1433.39	1158.46	870.242	498.505
477.3	1369.65	1076.22	865.425	549.921
477.45	1215.45	1089.46	924.952	361.453
477.6	1138.93	1080.51	833.275	386.692
477.75	978.098	1078.36	1009.52	406.503
477.9	1039.56	1194.62	1075.35	712.527
478.05	993.497	1157.66	881.787	617.516
478.2	1223.83	1296.57	812.316	548.636
478.35	1295.62	1282.53	810.875	565.029
478.5	1290.67	1158.01	767.756	632.297
478.65	1201.6	1087.62	749.763	558.011
478.8	1203.62	1130.14	556.045	433.306
478.95	1227.45	1231.63	758.376	189.922
479.1	1189.29	1194.44	917.494	423.183
479.25	1291.98	1302.74	901.122	599.391
479.4	1230.67	1342.63	731.775	425.524
479.55	1255.67	1447.15	853.736	480.688
479.7	1292.39	1160.93	715.241	555.726
479.85	1012.49	1027.84	893.864	650.065
480	984.776	1198.19	1108.92	658.894
480.15	637.371	1178.03	905.843	391.359
480.3	976.504	1352.44	795.004	507.515
480.45	1009.04	1099.45	848.715	478.49
480.6	1162.99	1118.51	1069.44	636.928
480.75	1087.57	1116.89	729.269	355.957
480.9	1114.76	1211.06	711.451	483.33
481.05	1142.03	1135.85	808.11	400.14
481.2	1165.82	1298.05	949.282	397.531
481.35	1108.61	882.232	835.308	324.266
481.5	947.27	1163.17	924.705	571.532
481.65	1015.08	987.847	898.283	321.476
481.8	857.498	1110.67	863.965	317.296
481.95	842.122	955.444	664.759	164.241
482.1	765.228	1210.94	711.527	117.248
482.25	862.284	1117.73	738.479	93.9225
482.4	949.784	1264.76	768.364	136.912
482.55	833.763	1342.82	995.206	378.367
482.7	869.315	1176.78	616.693	665.376
482.85	1026.84	1208.91	885.945	540.087
483	1391.53	1209.65	712.064	179.429
483.15	1259.35	1023.97	595.42	372.452
483.3	1252	843.129	684.068	401.222
483.45	1095.9	1244.53	868.734	538.425
483.6	1047.84	1237.26	900.122	627.196
483.75	1197.38	1188.61	1061.4	484.033
483.9	865.969	1280.21	682.529	244.188
484.05	922.533	1294.26	669.377	96.2095
484.2	1124.82	986.937	776.895	239.657
484.35	1040.55	1134.52	839.804	409.925
484.5	912.309	1293.43	763.596	676.759
484.65	783.191	1130.78	778.285	367.009
484.8	770.85	1196.42	987.685	692.278
484.95	856.243	1092.28	975.278	535.199
485.1	957.002	1278.06	1287.13	543.82
485.25	760.537	1370.13	1017.98	475.406
485.4	774.096	1516.67	889.801	279.002
485.55	847.262	1330	803.046	545.983
485.7	652.766	1426.8	995.24	435.942
485.85	870.713	1479.97	1034.53	632.79
486	924.238	1298.13	1176.51	486.991
486.15	870.003	1260.46	957.595	460.472
486.3	1192.75	1084.4	878.008	504.625
486.45	1047.98	1141.78	1114.1	642.466
486.6	952.101	1226.98	886.254	662.756
486.75	884.758	1126.53	1010.8	716.888
486.9	687.554	1338.67	901.615	831.013
487.05	828.098	1460.24	824.474	780.789

## Sheet: Figure 2d
Energy	Intensity	Energy	Intensity
eV	a.u.	eV	a.u.
	Mo foil		Mo1-PdPtNiCuZn NSs
19754.9	0.00105	19762.2	0.00609
19758.9	0.00103	19766	0.00234
19762.4	0.000849057	19769.8	0.00287
19766.4	0.000875482	19773.4	0.00247
19770	0.000747524	19777.2	0.00136
19774	0.000621353	19780.7	0.00231
19778	0.000273704	19785.2	0.003
19781.3	0.000196524	19788.9	0.00384
19785.1	0.000232415	19792.9	0.00144
19789.7	0.000239599	19797.1	0.000361374
19794.1	0.000427952	19801.1	0.00148
19797.9	-5.07003e-05	19805.1	-1.73086e-05
19801.5	0.000300851	19809.2	0.00097468
19805.4	0.000152953	19812.8	0.00324
19810	8.37932e-05	19816.8	-0.000386119
19813.8	-0.000470504	19821.4	-0.0015
19817.8	-2.87418e-05	19825.3	-0.00281
19822.2	-0.000345903	19829.3	-0.00117
19825.3	-0.000517139	19833.3	0.00108
19830.1	-0.000985023	19837.3	-0.00112
19834.3	-0.000363664	19841.6	-0.00137
19837.8	-0.000514529	19845.6	-0.000114593
19842	-0.000361559	19849.3	-0.00322
19846.3	-0.000861986	19853.9	-0.00516
19849.9	-0.000218247	19857.7	0.00171
19854.3	-0.000172724	19861.2	-0.00185
19857.8	-7.20132e-05	19866	-0.00332
19862	-0.000327843	19869.5	-0.000796841
19866.5	-0.000480155	19873.7	-0.00251
19870	-0.000175984	19877.6	-0.00129
19874	-0.000152928	19881.4	-0.00070358
19877.9	-0.000186145	19885.3	0.00405
19881.3	-0.000460251	19889.3	0.00138
19886	4.44507e-05	19893.4	0.00211
19889.8	0.000280172	19897.5	-0.000511982
19893.5	0.000476153	19901.1	0.00168
19897.8	0.000503656	19905	-0.00157
19901.4	0.000635204	19908.7	0.00608
19905.3	0.000668772	19912.7	0.0035
19908.8	0.000860958	19916.2	0.00484
19912.9	0.000991151	19920.3	0.00501
19916.7	0.00126	19924.2	0.00658
19920.8	0.00162	19928	0.00441
19924.7	0.00181	19931.5	0.00577
19928.2	0.00235	19936	0.00855
19932.4	0.00294	19939.5	0.00932
19936.5	0.0029	19943.3	0.01285
19940.2	0.00422	19947.6	0.01181
19944.3	0.00518	19951.7	0.0103
19948.2	0.0062	19955.6	0.01272
19952.4	0.00657	19959.9	0.01605
19956.1	0.00904	19963.8	0.0174
19959.8	0.01134	19967.6	0.01826
19964.3	0.01375	19971.7	0.02192
19968.4	0.01649	19975.4	0.02536
19969.8	0.01963	19977	0.02517
19971.5	0.02173	19978.9	0.02668
19972.9	0.02423	19980.3	0.03084
19974.2	0.02577	19981.7	0.03435
19975.6	0.03005	19983	0.03466
19977.2	0.0344	19984.8	0.03786
19978.7	0.03945	19986	0.04363
19980.3	0.04643	19987.5	0.04925
19981.8	0.05572	19989.1	0.05484
19983.4	0.06805	19990.6	0.0628
19984.8	0.08753	19992.2	0.07329
19986.5	0.11912	19994	0.09013
19988.1	0.16946	19995.5	0.115
19989.7	0.23428	19997.3	0.15505
19991.2	0.30491	19998.6	0.2196
19992.6	0.37759	20000	0.31657
19994.3	0.44765	20001.6	0.42983
19995.7	0.51554	20003.1	0.49315
19997.1	0.58644	20004.7	0.47997
19998.6	0.6566	20006.1	0.43628
20000	0.74423	20007.6	0.40528
20001.8	0.84213	20009.2	0.41821
20003.5	0.92771	20010.7	0.46083
20005.1	0.99029	20012.5	0.53487
20006.5	1.01264	20013.7	0.62016
20008	1.00572	20015.2	0.72289
20009.4	0.98032	20016.8	0.82529
20010.9	0.96021	20018.4	0.90435
20012.3	0.95483	20019.7	0.9598
20013.7	0.96242	20021.3	0.9968
20015.4	0.97605	20022.5	1.02577
20016.8	0.98708	20024	1.04605
20018.4	0.99228	20025.8	1.06194
20020.1	0.9936	20027.4	1.07722
20021.5	0.99522	20028.9	1.09371
20023.1	1.00239	20030.7	1.11015
20024.6	1.0133	20032.1	1.1358
20026.2	1.02645	20033.6	1.15447
20027.6	1.04194	20034.8	1.17315
20029.3	1.05813	20036.4	1.18791
20030.7	1.07463	20037.9	1.20406
20032.1	1.08758	20039.5	1.21282
20033.7	1.09562	20041.1	1.21183
20035.2	1.09288	20042.5	1.21056
20036.8	1.07766	20044.2	1.20724
20038.2	1.05733	20045.8	1.19716
20039.7	1.03299	20047	1.17905
20041.5	1.00708	20048.9	1.16385
20043.5	0.9904	20050.9	1.14498
20045.4	0.98452	20052.7	1.11938
20047.2	0.98699	20054.6	1.09731
20049.4	0.99462	20056.6	1.0709
20051.1	1.00431	20058.5	1.05228
20053.3	1.01029	20060.5	1.03461
20055.4	1.01226	20062.7	1.01474
20057.4	1.00952	20064.6	1.00026
20059.6	1.00453	20066.6	0.98765
20061.3	0.99827	20068.8	0.97827
20063.3	0.99394	20070.5	0.97703
20065.3	0.99198	20072.5	0.96775
20067.2	0.99447	20074.7	0.96787
20069	1.00255	20076.4	0.96518
20071	1.01636	20078.4	0.96382
20072.9	1.03187	20080.2	0.96639
20075.1	1.04543	20082.1	0.96651
20076.9	1.0525	20084.1	0.97106
20078.7	1.05251	20086.1	0.97497
20080.6	1.04407	20088	0.97645
20082.6	1.0296	20089.8	0.97979
20084.4	1.01374	20091.8	0.98229
20086.1	1.00033	20093.6	0.98831
20088.3	0.99269	20095.5	0.99338
20090.1	0.99012	20097.7	0.99895
20092.3	0.99197	20099.7	1.00635
20094.2	0.99543	20101.4	1.01219
20096.2	0.99883	20103.4	1.01744
20097.8	1.00124	20105.2	1.02738
20099.9	1.00301	20107.4	1.03106
20102.1	1.00456	20108.9	1.03149
20103.9	1.00619	20111.1	1.04067
20106.1	1.00865	20112.9	1.04569
20107.8	1.01215	20115.3	1.05191
20109.8	1.01775	20117.2	1.05586
20112	1.02473	20119.2	1.05541
20113.8	1.03173	20121	1.05788
20115.5	1.03859	20123	1.05953
20117.5	1.04281	20124.9	1.06013
20119.5	1.04343	20126.7	1.06031
20121.5	1.03954	20128.9	1.06037
20123.7	1.02904	20131.1	1.06046
20125.6	1.02442	20133.1	1.05423
20127.8	1.01762	20135	1.05248
20129.8	1.0074	20137	1.05209
20131.8	0.99751	20139	1.04611
20133.9	0.98899	20141.2	1.04256
20135.9	0.98202	20143.1	1.03984
20137.9	0.97812	20145.1	1.03758
20139.9	0.97588	20147.1	1.03337
20141.7	0.97497	20149.1	1.0276
20143.9	0.97419	20151.3	1.02708
20146	0.97406	20153.3	1.02136
20148.2	0.97517	20155.4	1.01804
20150	0.97824	20157.2	1.01308
20151.8	0.98276	20159.2	1.01345
20154	0.98773	20161.2	1.00787
20156	0.99233	20163.2	1.00541
20157.9	0.99622	20165.4	1.00326
20160.1	0.99909	20167.3	1.00265
20162.3	1.00124	20169.3	0.99777
20164.3	1.00206	20171.3	0.99928
20166.5	1.00174	20173.7	0.99476
20168.5	1.0015	20175.7	0.99044
20170.5	1.00374	20177.7	0.99281
20172.2	1.00902	20179.9	0.98927
20174.4	1.01819	20181.6	0.99087
20176.4	1.02851	20183.8	0.98965
20178.6	1.04096	20185.8	0.98873
20180.8	1.0504	20187.8	0.99157
20182.8	1.05717	20190.2	0.98992
20184.8	1.05878	20192.2	0.98454
20186.8	1.05756	20194	0.98311
20188.6	1.05098	20196	0.98671
20190.7	1.0409	20198	0.98804
20192.5	1.02696	20199.9	0.9891
20194.7	1.01226	20201.9	0.99254
20197.1	0.99454	20204.1	0.9902
20198.9	0.97922	20206.3	0.99002
20200.9	0.96423	20208.3	0.98484
20203.1	0.95259	20210.3	0.99241
20205.1	0.94449	20212.3	0.99005
20207.1	0.942	20214.3	0.98795
20208.9	0.94365	20216.3	0.99383
20211.1	0.94884	20218.3	0.99511
20213.1	0.95468	20220.1	0.99657
20215.1	0.96033	20222.5	0.99766
20217.1	0.96414	20224.5	0.99928
20219.1	0.96674	20226.5	0.99812
20221.1	0.96821	20228.5	0.99961
20223.1	0.96983	20230.3	0.99886
20224.9	0.97236	20232.3	1.00263
20226.9	0.97548	20234.1	1.00557
20228.9	0.98061	20236.1	1.0033
20230.8	0.98591	20238.1	1.00686
20232.8	0.99287	20240.3	1.00345
20234.8	0.99935	20242.3	1.00767
20236.8	1.00623	20244.3	1.00327
20238.9	1.0121	20246.3	1.00464
20240.9	1.01862	20248.1	1.00424
20242.9	1.02306	20250.1	1.00547
20244.7	1.02635	20252.1	1.00501
20246.7	1.0279	20253.9	1.00682
20248.5	1.02899	20255.9	1.00572
20250.5	1.02993	20257.7	1.00434
20252.7	1.0301	20259.7	1.00673
20254.7	1.03036	20261.7	1.0004
20256.5	1.03155	20263.7	1.00144
20258.3	1.03138	20265.5	1.00138
20260.1	1.03078	20267.3	0.99984
20261.9	1.02907	20269.1	1.00473
20263.7	1.02655	20271.1	1.00377
20265.5	1.02332	20273.1	1.00473
20267.7	1.01939	20274.9	1.00276
20269.7	1.01478	20276.9	1.00295
20271.7	1.00941	20278.7	1.00016
20273.7	1.00361	20280.9	0.99953
20275.5	0.99635	20282.7	0.99966
20277.3	0.98892	20284.8	0.99932
20279.4	0.98316	20286.8	0.99786
20281.4	0.97829	20288.8	0.99766
20283.4	0.97413	20290.8	0.99233
20285.4	0.97043	20292.4	0.99585
20287.2	0.96669	20294.6	0.99818
20289.6	0.96282	20296.8	1.00444
20293.6	0.95896	20300.8	1.00356
20295.2	0.95852	20303.9	1.0037
20298.1	0.96183	20306.7	1.00195
20302.1	0.96913	20309.5	0.999
20305.3	0.97583	20312.9	1.00157
20308.7	0.98523	20315.7	0.99912
20311.7	0.99288	20317.5	0.99743
20314.6	1.00029	20322	1.00054
20317.6	1.00547	20323.6	0.9997
20320.6	1.01229	20327.8	0.9993
20323.4	1.0166	20329.6	0.99583
20326.9	1.01973	20334.1	0.99727
20329.7	1.02115	20337.1	0.99797
20332.7	1.02258	20338.7	0.99739
20335.8	1.02207	20341.8	0.99772
20338.8	1.02015	20346	0.99821
20341.8	1.01737	20349.4	0.99845
20345.1	1.0142	20352.5	0.99812
20348.3	1.01178	20355.5	0.99747
20350.9	1.01063	20358.5	0.99921
20354.4	1.01018	20361.6	1.00077
20357.2	1.00864	20364.6	1.00016
20360.2	1.00562	20367.6	1.00161
20363.5	1.00058	20369.5	1.00192
20366.7	0.99432	20373.9	1.00033
20369.6	0.98976	20375.5	1.00233
20372.4	0.98725	20379.8	1.00392
20375.4	0.98758	20382.8	1.00377
20378.7	0.98858	20385.9	1.00452
20381.9	0.98929	20389.3	1.00265
20383.6	0.98947	20392.2	1.00494
20387.8	0.98895	20393.8	1.00406
20390.9	0.98831	20398.3	1.00434
20393.9	0.98757	20401.1	1.00401
20396.8	0.98803	20404.2	1.0044
20400	0.98997	20407.4	1.00528
20403.1	0.9944	20410.3	1.0057
20405.9	0.99761	20411.9	1.00554
20408.8	0.99976	20416.2	1.00436
20411.6	0.99993	20419	1.00572
20414.7	1.00104	20420.6	1.00423
20417.9	1.00018	20425.1	1.00026
20420.6	0.99958	20426.7	1.00421
20422.2	0.9982	20429.8	1.0041
20426.7	0.99902	20433.9	1.00232
20429.5	1.00007	20436.9	1.00396
20432.6	1.00174	20440	1.00213
20435.2	1.00449	20442.6	1.00153
20438.3	1.00782	20444.3	1.00163
20441	1.01084	20447.1	1.00286
20442.6	1.01259	20450	0.99841
20446.7	1.01335	20452.6	0.99902
20449.7	1.0127	20455.5	1.00035
20452.6	1.01118	20460	1.0019
20455.5	1.00959	20461.4	0.9988
20458.3	1.00874	20464.7	0.99944
20460.2	1.00741	20468.6	1.00129
20464.3	1.00626	20471.7	0.99802
20467.1	1.0042	20473.5	0.99901
20470.2	1.00099	20477.6	0.99807
20473.5	0.99802	20480.7	0.99653
20476.3	0.99552	20483.7	0.99293
20478	0.99384	20485.4	0.99767
20482.1	0.99418	20488	0.99699
20485.1	0.99488	20491.1	0.99693
20488.2	0.99603	20495.4	0.99937
20491.3	0.99664	20498.5	0.99659
20494.2	0.99777	20500.3	0.99447
20497.5	0.99856	20503.4	0.99628
20500.5	0.999	20507.7	0.996
20503.4	0.99872	20509.4	0.99677
20506.5	0.99895	20513.7	0.99741
20509.8	0.99845	20517.2	0.99818
20512.7	0.99799	20520.1	0.99595
20514.3	0.99679	20521.7	0.99823
20518.4	0.99378	20525.8	0.99729
20521.5	0.99645	20528.9	0.99687
20524.8	0.99643	20532	0.99812
20527.9	0.99639	20535.1	0.99772
20531.2	0.99832	20538.6	0.99895
20534.1	0.99959	20541.5	0.99866
20537.1	1.00123	20544.3	0.9973
20540	1.00185	20547.6	0.99978
20543.5	1.00146	20550.7	0.99866
20546.4	1.0007	20553.6	0.99813
20549.5	1.00046	20555.3	1.00038
20552.6	1.00002	20559.8	0.99784
20555.5	1.00013	20561.5	0.99896
20558.4	1.00078	20565.8	0.99855
20561.5	1.00122	20567.4	1.00154
20564.8	1.00308	20572	1.00166
20567.9	1.00477	20575.3	1.00098
20569.8	1.00682	20578.2	1.00244
20573.9	1.00863	20581.3	0.99989
20577	1.01274	20582.7	1.00067
20579.9	1.01429	20587.3	1.00056
20583	1.01464	20590.4	1.00215
20586.1	1.01293	20593.5	1.0009
20589	1.01139	20596.4	0.99984
20592.5	1.00818	20599.9	1.00062
20596.2	1.00405	20603.6	1.00239
20600.6	1.00057	20607.8	1.00137
20604.5	0.9973	20611.7	1.00354
20608.7	0.99465	20615.9	1.00195
20612.4	0.99474	20620	1.00056
20616.4	0.99492	20624	0.99946
20620.1	0.99475	20627.7	1.00168
20624.1	0.99452	20631.5	0.99953
20627.8	0.99353	20635.2	1.00108
20631.8	0.99185	20638.9	1.00077
20635.3	0.99125	20642.9	1.00029
20639.4	0.99196	20646.8	1.00216
20643.2	0.99378	20650.6	0.99968
20647.4	0.99622	20654.5	1.00237
20651.3	0.9982	20658.3	0.99923
20655.1	0.99928	20662.7	0.99903
20659.4	1.00015	20666.6	0.99898
20663.2	1.00027	20670.2	0.99945
20667	1.00074	20674.4	0.99858
20670.9	1.00045	20678.3	0.99822
20675.5	1.00019	20682.5	0.99775
20679.3	1.00066	20686.7	0.99737
20683.7	1.0015	20690.6	0.99736
20687.4	1.00183	20694.6	0.99875
20691.6	1.00294	20698.8	0.99919
20695.6	1.00431	20702.8	0.99773
20700	1.00506	20707.2	1.00003
20703.8	1.00566	20710.7	0.99971
20707.7	1.00003	20714.9	0.99816
20711.5	1.00391	20718.9	0.99949
20715.9	1.00243	20722.9	1.00088
20720.1	1.0013	20727.5	0.99949
20724.3	1.00009	20731.5	1.00039
20728.5	0.99831	20735.7	1.00063
20732.7	0.99627
20736.7	0.99488
20740.9	0.99407
20744.3	0.99343
20748.2	0.99322
20752.9	0.99241
20756.9	0.9903
20761.1	0.98903
20765.1	0.98811
20768.9	0.98791
20773.1	0.98827
20777.3	0.98905
20780.7	0.99025
20784.9	0.99249
20788.7	0.99457
20794	0.99726
20799.5	0.9979
20804.1	0.9964
20809.2	0.99646
20814.3	0.99553
20818.7	0.99475
20823.6	0.99613
20828.3	0.99677
20833.4	0.99724
20838.7	0.99695
20843.3	0.996
20847.6	0.99485

## Sheet: Figure 2e
R	|FT k3χ(k)|	R	|FT k3χ(k)|	R	|FT k3χ(k)|	R	|FT k3χ(k)|		`
Å		Å		Å		Å
	Mo1-PdPtNiCuZn NSs		Fitting		Mo foil		Fitting
0	0.19699	0	0.49854	0	0.57993	0	0.68467
0.03068	0.30052	0.03068	0.54115	0.03068	0.5988	0.03068	0.70264
0.06136	0.47932	0.06136	0.64201	0.06136	0.64695	0.06136	0.74864
0.09204	0.64518	0.09204	0.75498	0.09204	0.70569	0.09204	0.80463
0.12272	0.77149	0.12272	0.8472	0.12272	0.75672	0.12272	0.85209
0.1534	0.84516	0.1534	0.89992	0.1534	0.78718	0.1534	0.87751
0.18408	0.85972	0.18408	0.90427	0.18408	0.79073	0.18408	0.87412
0.21476	0.81453	0.21476	0.85975	0.21476	0.7679	0.21476	0.84261
0.24544	0.71518	0.24544	0.77457	0.24544	0.72666	0.24544	0.79189
0.27612	0.57505	0.27612	0.66839	0.27612	0.68269	0.27612	0.73971
0.3068	0.4216	0.3068	0.57761	0.3068	0.65685	0.3068	0.71013
0.33748	0.31806	0.33748	0.5529	0.33748	0.66584	0.33748	0.7229
0.36816	0.35506	0.36816	0.6202	0.36816	0.70967	0.36816	0.77865
0.39884	0.49589	0.39884	0.74901	0.39884	0.77073	0.39884	0.85774
0.42951	0.65125	0.42951	0.89197	0.42951	0.82544	0.42951	0.93362
0.46019	0.77851	0.46019	1.01504	0.46019	0.85505	0.46019	0.98387
0.49087	0.85929	0.49087	1.09812	0.49087	0.85183	0.49087	0.99455
0.52155	0.88897	0.52155	1.13203	0.52155	0.82493	0.52155	0.96214
0.55223	0.87789	0.55223	1.11838	0.55223	0.80743	0.55223	0.89595
0.58291	0.85729	0.58291	1.07165	0.58291	0.85362	0.58291	0.82162
0.61359	0.88197	0.61359	1.02248	0.61359	1.00394	0.61359	0.78124
0.64427	1.00663	0.64427	1.01615	0.64427	1.24887	0.64427	0.81463
0.67495	1.24273	0.67495	1.09356	0.67495	1.54629	0.67495	0.92357
0.70563	1.55948	0.70563	1.26168	0.70563	1.85008	0.70563	1.07047
0.73631	1.91587	0.73631	1.49283	0.73631	2.11942	0.73631	1.20999
0.76699	2.27586	0.76699	1.74944	0.76699	2.32014	0.76699	1.30674
0.79767	2.61068	0.79767	2.00029	0.79767	2.42567	0.79767	1.33854
0.82835	2.89938	0.82835	2.22517	0.82835	2.41854	0.82835	1.29744
0.85903	3.1304	0.85903	2.41667	0.85903	2.29187	0.85903	1.19253
0.88971	3.30401	0.88971	2.58212	0.88971	2.05025	0.88971	1.05574
0.92039	3.43512	0.92039	2.74493	0.92039	1.70978	0.92039	0.9489
0.95107	3.55489	0.95107	2.94264	0.95107	1.297	0.95107	0.94876
0.98175	3.70837	0.98175	3.21806	0.98175	0.8469	0.98175	1.07861
1.01243	3.94484	1.01243	3.60447	1.01243	0.4008	1.01243	1.28045
1.04311	4.30136	1.04311	4.11294	1.04311	0.07236	1.04311	1.47866
1.07379	4.78852	1.07379	4.73011	1.07379	0.34951	1.07379	1.61838
1.10447	5.38797	1.10447	5.42475	1.10447	0.57103	1.10447	1.66855
1.13515	6.0609	1.13515	6.15623	1.13515	0.68075	1.13515	1.62196
1.16583	6.75886	1.16583	6.8807	1.16583	0.69821	1.16583	1.50016
1.1965	7.43171	1.1965	7.55502	1.1965	0.69754	1.1965	1.36365
1.22718	8.03233	1.22718	8.13922	1.22718	0.80493	1.22718	1.31366
1.25786	8.51923	1.25786	8.59835	1.25786	1.08037	1.25786	1.43504
1.28854	8.85838	1.28854	8.90398	1.28854	1.46191	1.28854	1.70581
1.31922	9.02442	1.31922	9.03541	1.31922	1.86125	1.31922	2.02766
1.3499	9.00154	1.3499	8.98047	1.3499	2.20351	1.3499	2.30454
1.38058	8.7839	1.38058	8.73604	1.38058	2.42804	1.38058	2.46552
1.41126	8.37571	1.41126	8.30801	1.41126	2.48918	1.41126	2.46476
1.44194	7.79075	1.44194	7.71092	1.44194	2.36003	1.44194	2.28279
1.47262	7.05153	1.47262	6.96704	1.47262	2.03909	1.47262	1.93498
1.5033	6.18799	1.5033	6.10518	1.5033	1.56672	1.5033	1.50154
1.53398	5.23589	1.53398	5.15907	1.53398	1.09478	1.53398	1.22348
1.56466	4.23514	1.56466	4.16558	1.56466	1.07308	1.56466	1.46886
1.59534	3.22827	1.59534	3.16277	1.59534	1.68203	1.59534	2.14378
1.62602	2.26031	1.62602	2.18794	1.62602	2.50488	1.62602	2.94192
1.6567	1.38502	1.6567	1.27584	1.6567	3.3102	1.6567	3.69041
1.68738	0.71469	1.68738	0.45809	1.68738	3.98158	1.68738	4.28343
1.71806	0.6197	1.71806	0.2542	1.71806	4.4371	1.71806	4.64356
1.74874	0.99084	1.74874	0.81792	1.74874	4.61488	1.74874	4.71337
1.77942	1.34048	1.77942	1.24021	1.77942	4.47167	1.77942	4.45405
1.8101	1.56489	1.8101	1.51532	1.8101	3.98348	1.8101	3.84482
1.84078	1.65058	1.84078	1.64784	1.84078	3.14793	1.84078	2.88123
1.87146	1.60573	1.87146	1.64943	1.87146	2.00221	1.87146	1.57315
1.90214	1.44965	1.90214	1.5378	1.90214	0.8961	1.90214	0.15407
1.93282	1.21053	1.93282	1.33566	1.93282	1.861	1.93282	2.02111
1.9635	0.92812	1.9635	1.07011	1.9635	3.93293	1.9635	4.24223
1.99418	0.66805	1.99418	0.77371	1.99418	6.35415	1.99418	6.71622
2.02485	0.55351	2.02485	0.49459	2.02485	9.03164	2.02485	9.41114
2.05553	0.66715	2.05553	0.34341	2.05553	11.9133	2.05553	12.2898
2.08621	0.89053	2.08621	0.43768	2.08621	14.9441	2.08621	15.3048
2.11689	1.1112	2.11689	0.62814	2.11689	18.0567	2.11689	18.3938
2.14757	1.28186	2.14757	0.79831	2.14757	21.1681	2.14757	21.4774
2.17825	1.38284	2.17825	0.91485	2.17825	24.1791	2.17825	24.4587
2.20893	1.40724	2.20893	0.96793	2.20893	26.9774	2.20893	27.2262
2.23961	1.35624	2.23961	0.95715	2.23961	29.443	2.23961	29.6599
2.27029	1.23701	2.27029	0.88793	2.27029	31.4568	2.27029	31.6392
2.30097	1.06137	2.30097	0.7698	2.30097	32.9089	2.30097	33.0526
2.33165	0.84464	2.33165	0.61521	2.33165	33.7083	2.33165	33.8073
2.36233	0.60528	2.36233	0.43841	2.36233	33.7917	2.36233	33.8389
2.39301	0.36831	2.39301	0.25511	2.39301	33.1302	2.39301	33.1184
2.42369	0.19864	2.42369	0.09079	2.42369	31.734	2.42369	31.6578
2.45437	0.25647	2.45437	0.11574	2.45437	29.6555	2.45437	29.5138
2.48505	0.42586	2.48505	0.24202	2.48505	26.989	2.48505	26.7883
2.51573	0.58663	2.51573	0.34126	2.51573	23.8705	2.51573	23.6294
2.54641	0.71791	2.54641	0.40338	2.54641	20.4789	2.54641	20.2331
2.57709	0.81759	2.57709	0.42659	2.57709	17.0422	2.57709	16.8513
2.60777	0.89002	2.60777	0.41277	2.60777	13.8564	2.60777	13.8089
2.63845	0.94293	2.63845	0.36661	2.63845	11.3137	2.63845	11.5123
2.66913	0.98504	2.66913	0.29501	2.66913	9.86295	2.66913	10.3503
2.69981	1.0236	2.69981	0.2067	2.69981	9.72186	2.69981	10.3852
2.73049	1.06235	2.73049	0.11319	2.73049	10.5679	2.73049	11.2071
2.76117	1.10062	2.76117	0.05078	2.76117	11.8202	2.76117	12.2763
2.79184	1.13412	2.79184	0.10299	2.79184	13.0416	2.79184	13.2166
2.82252	1.15674	2.82252	0.17386	2.82252	13.997	2.82252	13.8334
2.8532	1.16254	2.8532	0.22874	2.8532	14.5832	2.8532	14.052
2.88388	1.14732	2.88388	0.26166	2.88388	14.7733	2.88388	13.871
2.91456	1.1096	2.91456	0.2709	2.91456	14.5855	2.91456	13.3328
2.94524	1.05109	2.94524	0.25718	2.94524	14.0647	2.94524	12.5056
2.97592	0.9769	2.97592	0.22317	2.97592	13.2718	2.97592	11.4709
3.0066	0.89539	3.0066	0.1731	3.0066	12.2754	3.0066	10.3138
3.03728	0.8176	3.03728	0.11251	3.03728	11.1456	3.03728	9.11712
3.06796	0.75559	3.06796	0.04933	3.06796	9.9492	3.06796	7.95622
3.09864	0.71898	3.09864	0.03329	3.09864	8.74466	3.09864	6.89583
3.12932	0.71046	3.12932	0.08682	3.12932	7.5781	3.12932	5.98629
3.16	0.72399	3.16	0.13534	3.16	6.47999	3.16	5.25823
3.19068	0.74804	3.19068	0.17061	3.19068	5.46429	3.19068	4.71603
3.22136	0.77064	3.22136	0.18999	3.22136	4.53153	3.22136	4.33466
3.25204	0.78262	3.25204	0.19268	3.25204	3.67783	3.25204	4.06641
3.28272	0.77846	3.28272	0.17935	3.28272	2.91143	3.28272	3.85665
3.3134	0.75606	3.3134	0.15202	3.3134	2.28021	3.3134	3.66003
3.34408	0.71609	3.34408	0.11381	3.34408	1.90437	3.34408	3.4496
3.37476	0.66142	3.37476	0.06887	3.37476	1.92138	3.37476	3.21884
3.40544	0.5965	3.40544	0.02516	3.40544	2.28189	3.40544	2.97909
3.43612	0.52682	3.43612	0.03586	3.43612	2.79001	3.43612	2.75416
3.4668	0.45835	3.4668	0.07634	3.4668	3.29154	3.4668	2.57164
3.49748	0.39682	3.49748	0.11078	3.49748	3.69533	3.49748	2.45086
3.52816	0.34677	3.52816	0.13508	3.52816	3.94765	3.52816	2.39208
3.55884	0.3102	3.55884	0.14754	3.55884	4.01982	3.55884	2.37495
3.58952	0.28568	3.58952	0.14768	3.58952	3.90505	3.58952	2.36839
3.62019	0.26896	3.62019	0.13612	3.62019	3.61914	3.62019	2.34377
3.65087	0.25499	3.65087	0.11441	3.65087	3.20502	3.65087	2.2837
3.68155	0.23997	3.68155	0.08494	3.68155	2.7445	3.68155	2.18493
3.71223	0.22209	3.71223	0.05086	3.71223	2.38006	3.71223	2.05741
3.74291	0.2015	3.74291	0.01854	3.74291	2.30688	3.74291	1.92083
3.77359	0.17983	3.77359	0.02793	3.77359	2.62881	3.77359	1.79855
3.80427	0.15962	3.80427	0.05784	3.80427	3.24803	3.80427	1.70896
3.83495	0.14343	3.83495	0.08305	3.83495	4.01057	3.83495	1.6572
3.86563	0.13276	3.86563	0.10059	3.86563	4.81082	3.86563	1.63291
3.89631	0.12699	3.89631	0.10924	3.89631	5.58599	3.89631	1.61669
3.92699	0.12359	3.92699	0.1087	3.92699	6.29616	3.92699	1.59005
3.95767	0.11936	3.95767	0.09949	3.95767	6.91256	3.95767	1.54258
3.98835	0.1117	3.98835	0.0828	3.98835	7.41185	3.98835	1.47446
4.01903	0.099	4.01903	0.06038	4.01903	7.77396	4.01903	1.39542
4.04971	0.08069	4.04971	0.03444	4.04971	7.98208	4.04971	1.32101
4.08039	0.05699	4.08039	0.00852	4.08039	8.02408	4.08039	1.26623
4.11107	0.02886	4.11107	0.02082	4.11107	7.8944	4.11107	1.2383
4.14175	0.00738	4.14175	0.04399	4.14175	7.5957	4.14175	1.2327
4.17243	0.03821	4.17243	0.06273	4.17243	7.13971	4.17243	1.23592
4.20311	0.07224	4.20311	0.07554	4.20311	6.54659	4.20311	1.2327
4.23379	0.10514	4.23379	0.08169	4.23379	5.84292	4.23379	1.21219
4.26447	0.13525	4.26447	0.08102	4.26447	5.05836	4.26447	1.17094
4.29515	0.16115	4.29515	0.07397	4.29515	4.22183	4.29515	1.113
4.32583	0.18176	4.32583	0.06144	4.32583	3.35891	4.32583	1.04821
4.35651	0.19637	4.35651	0.04474	4.35651	2.49432	4.35651	0.98882
4.38719	0.20484	4.38719	0.02546	4.38719	1.67408	4.38719	0.94477
4.41786	0.20768	4.41786	0.00584	4.41786	1.08435	4.41786	0.91928
4.44854	0.2063	4.44854	0.01496	4.44854	1.24061	4.44854	0.90754
4.47922	0.20305	4.47922	0.0322	4.47922	2.03124	4.47922	0.89997
4.5099	0.20128	4.5099	0.04613	4.5099	3.01954	4.5099	0.8874
4.54058	0.20466	4.54058	0.05577	4.54058	4.06225	4.54058	0.86476
4.57126	0.21599	4.57126	0.06061	4.57126	5.09215	4.57126	0.83242
4.60194	0.23586	4.60194	0.06058	4.60194	6.05246	4.60194	0.79535
4.63262	0.26262	4.63262	0.05601	4.63262	6.88783	4.63262	0.76088
4.6633	0.29329	4.6633	0.04756	4.6633	7.54617	4.6633	0.73539
4.69398	0.32467	4.69398	0.03617	4.69398	7.98294	4.69398	0.72116
4.72466	0.35392	4.72466	0.023	4.72466	8.16541	4.72466	0.71525
4.75534	0.37879	4.75534	0.00951	4.75534	8.07602	4.75534	0.71131
4.78602	0.39765	4.78602	0.00614	4.78602	7.71444	4.78602	0.70294
4.8167	0.40956	4.8167	0.01721	4.8167	7.09809	4.8167	0.68624
4.84738	0.41421	4.84738	0.02669	4.84738	6.26127	4.84738	0.66104
4.87806	0.41189	4.87806	0.03332	4.87806	5.25307	4.87806	0.63057
4.90874	0.40341	4.90874	0.03673	4.90874	4.13502	4.90874	0.60012
4.93942	0.38999	4.93942	0.03687	4.93942	2.98039	4.93942	0.57488
4.9701	0.37308	4.9701	0.03396	4.9701	1.88475	4.9701	0.55753
5.00078	0.3542	5.00078	0.02849	5.00078	1.04801	5.00078	0.54697
5.03146	0.33463	5.03146	0.0211	5.03146	0.9949	5.03146	0.53904
5.06214	0.31531	5.06214	0.01265	5.06214	1.53848	5.06214	0.52885
5.09282	0.29658	5.09282	0.0049	5.09282	2.06864	5.09282	0.51292
5.1235	0.2783	5.1235	0.00721	5.1235	2.43037	5.1235	0.4905
5.15418	0.25993	5.15418	0.01445	5.15418	2.59091	5.15418	0.46368
5.18486	0.2408	5.18486	0.02065	5.18486	2.55092	5.18486	0.43669
5.21553	0.22045	5.21553	0.02508	5.21553	2.3276	5.21553	0.41432
5.24621	0.19887	5.24621	0.0275	5.24621	1.94864	5.24621	0.39976
5.27689	0.17674	5.27689	0.02788	5.27689	1.44879	5.27689	0.39301
5.30757	0.15562	5.30757	0.02638	5.30757	0.8705	5.30757	0.39085
5.33825	0.13808	5.33825	0.02329	5.33825	0.31727	5.33825	0.3887
5.36893	0.12726	5.36893	0.01903	5.36893	0.54965	5.36893	0.38273
5.39961	0.12558	5.39961	0.01405	5.39961	1.17502	5.39961	0.37106
5.43029	0.13283	5.43029	0.00889	5.43029	1.7964	5.43029	0.35418
5.46097	0.14628	5.46097	0.00439	5.46097	2.37655	5.46097	0.33446
5.49165	0.16268	5.49165	0.00345	5.49165	2.90036	5.49165	0.31537
5.52233	0.1796	5.52233	0.00625	5.52233	3.35968	5.52233	0.30013
5.55301	0.19579	5.55301	0.00886	5.55301	3.75051	5.55301	0.29037
5.58369	0.21096	5.58369	0.01055	5.58369	4.07168	5.58369	0.28544
5.61437	0.2255	5.61437	0.01123	5.61437	4.32368	5.61437	0.28293
5.64505	0.24021	5.64505	0.01096	5.64505	4.50796	5.64505	0.28005
5.67573	0.25591	5.67573	0.00991	5.67573	4.62641	5.67573	0.27477
5.70641	0.27316	5.70641	0.0083	5.70641	4.68097	5.70641	0.26641
5.73709	0.29204	5.73709	0.00635	5.73709	4.67353	5.73709	0.25556
5.76777	0.31205	5.76777	0.00437	5.76777	4.6058	5.76777	0.24358
5.79845	0.33225	5.79845	0.00281	5.79845	4.47935	5.79845	0.232
5.82913	0.35141	5.82913	0.00252	5.82913	4.29565	5.82913	0.22186
5.85981	0.36825	5.85981	0.00347	5.85981	4.05622	5.85981	0.21333
5.89049	0.3816	5.89049	0.00468	5.89049	3.76282	5.89049	0.20581
5.92117	0.39052	5.92117	0.00574	5.92117	3.41773	5.92117	0.19835
5.95185	0.3944	5.95185	0.00658	5.95185	3.02407	5.95185	0.19025
5.98253	0.39299	5.98253	0.00718	5.98253	2.58624	5.98253	0.18136
6.0132	0.38644	6.0132	0.00756	6.0132	2.11054	6.0132	0.1721
6.04388	0.37521	6.04388	0.00773	6.04388	1.60672	6.04388	0.16329
6.07456	0.36014	6.07456	0.00771	6.07456	1.09363	6.07456	0.15565
6.10524	0.34227	6.10524	0.0075	6.10524	0.6319	6.10524	0.14949
6.13592	0.32285	6.13592	0.00713	6.13592	0.50805	6.13592	0.1445
6.1666	0.30318	6.1666	0.00662	6.1666	0.8921	6.1666	0.13993
6.19728	0.28451	6.19728	0.00604	6.19728	1.40941	6.19728	0.13499
6.22796	0.26788	6.22796	0.00544	6.22796	1.93704	6.22796	0.12921
6.25864	0.25396	6.25864	0.00492	6.25864	2.44237	6.25864	0.12257
6.28932	0.243	6.28932	0.00456	6.28932	2.90768	6.28932	0.11555
6.32	0.23476	6.32	0.00443	6.32	3.31926	6.32	0.10886
6.35068	0.22866	6.35068	0.00456	6.35068	3.66544	6.35068	0.10319
6.38136	0.22396	6.38136	0.00492	6.38136	3.9363	6.38136	0.09887
6.41204	0.21993	6.41204	0.00546	6.41204	4.12395	6.41204	0.0957
6.44272	0.21601	6.44272	0.00609	6.44272	4.22291	6.44272	0.09308
6.4734	0.21185	6.4734	0.00673	6.4734	4.2306	6.4734	0.09029
6.50408	0.20734	6.50408	0.00729	6.50408	4.14774	6.50408	0.0868
6.53476	0.20259	6.53476	0.00768	6.53476	3.97866	6.53476	0.08236
6.56544	0.19787	6.56544	0.0078	6.56544	3.73148	6.56544	0.07707
6.59612	0.19354	6.59612	0.00758	6.59612	3.4183	6.59612	0.07127
6.6268	0.19001	6.6268	0.00697	6.6268	3.0553	6.6268	0.06543
6.65748	0.18766	6.65748	0.00595	6.65748	2.66322	6.65748	0.06
6.68816	0.18684	6.68816	0.00456	6.68816	2.26845	6.68816	0.05532
6.71884	0.18774	6.71884	0.00287	6.71884	1.90541	6.71884	0.0515
6.74952	0.19046	6.74952	0.00127	6.74952	1.61914	6.74952	0.04848
6.7802	0.19497	6.7802	0.00185	6.7802	1.46022	6.7802	0.046
6.81087	0.20108	6.81087	0.00377	6.81087	1.45756	6.81087	0.04376
6.84155	0.20854	6.84155	0.00565	6.84155	1.58904	6.84155	0.04144
6.87223	0.21698	6.87223	0.00724	6.87223	1.80103	6.87223	0.03877
6.90291	0.226	6.90291	0.00839	6.90291	2.04664	6.90291	0.03556
6.93359	0.23515	6.93359	0.009	6.93359	2.2972	6.93359	0.03168
6.96427	0.24402	6.96427	0.00902	6.96427	2.53722	6.96427	0.02717
6.99495	0.25224	6.99495	0.00845	6.99495	2.75813	6.99495	0.02216
7.02563	0.25955	7.02563	0.00737	7.02563	2.9541	7.02563	0.01696
7.05631	0.26584	7.05631	0.00595	7.05631	3.11979	7.05631	0.01208
7.08699	0.27115	7.08699	0.00458	7.08699	3.24935	7.08699	0.00843
7.11767	0.27575	7.11767	0.00401	7.11767	3.33647	7.11767	0.00723
7.14835	0.28006	7.14835	0.00481	7.14835	3.37494	7.14835	0.00827
7.17903	0.2846	7.17903	0.00642	7.17903	3.35956	7.17903	0.00976
7.20971	0.28993	7.20971	0.00812	7.20971	3.28703	7.20971	0.01069
7.24039	0.29647	7.24039	0.00954	7.24039	3.15682	7.24039	0.0109
7.27107	0.30439	7.27107	0.01049	7.27107	2.97171	7.27107	0.01068
7.30175	0.31357	7.30175	0.01086	7.30175	2.73829	7.30175	0.01061
7.33243	0.32351	7.33243	0.01062	7.33243	2.4673	7.33243	0.01132
7.36311	0.33347	7.36311	0.00979	7.36311	2.17425	7.36311	0.01298
7.39379	0.34252	7.39379	0.00844	7.39379	1.88059	7.39379	0.01523
7.42447	0.34972	7.42447	0.0067	7.42447	1.61571	7.42447	0.01759
7.45515	0.35418	7.45515	0.0047	7.45515	1.4179	7.45515	0.01966
7.48583	0.35518	7.48583	0.00263	7.48583	1.32673	7.48583	0.02117
7.51651	0.35224	7.51651	0.000807369	7.51651	1.35946	7.51651	0.02195
7.54719	0.34515	7.54719	0.00143	7.54719	1.49453	7.54719	0.0219
7.57787	0.33394	7.57787	0.00284	7.57787	1.69007	7.57787	0.02094
7.60854	0.31893	7.60854	0.00389	7.60854	1.90944	7.60854	0.01903
7.63922	0.30066	7.63922	0.00451	7.63922	2.12862	7.63922	0.01619
7.6699	0.27984	7.6699	0.00472	7.6699	2.33352	7.6699	0.01267
7.70058	0.25732	7.70058	0.00465	7.70058	2.51642	7.70058	0.00931
7.73126	0.23403	7.73126	0.00452	7.73126	2.67339	7.73126	0.00864
7.76194	0.2109	7.76194	0.00461	7.76194	2.80282	7.76194	0.01236
7.79262	0.1889	7.79262	0.00511	7.79262	2.9044	7.79262	0.01827
7.8233	0.16899	7.8233	0.00598	7.8233	2.97852	7.8233	0.02461
7.85398	0.15223	7.85398	0.00701	7.85398	3.02588	7.85398	0.03046
7.88466	0.13981	7.88466	0.00797	7.88466	3.04723	7.88466	0.03521
7.91534	0.13307	7.91534	0.00871	7.91534	3.04334	7.91534	0.03839
7.94602	0.13324	7.94602	0.00909	7.94602	3.01499	7.94602	0.03969
7.9767	0.14098	7.9767	0.00906	7.9767	2.96321	7.9767	0.03897
8.00738	0.15609	8.00738	0.0086	8.00738	2.8895	8.00738	0.03628
8.03806	0.17772	8.03806	0.00773	8.03806	2.79622	8.03806	0.03189
8.06874	0.20475	8.06874	0.00651	8.06874	2.68687	8.06874	0.02631
8.09942	0.23611	8.09942	0.00504	8.09942	2.5663	8.09942	0.02042
8.1301	0.27076	8.1301	0.00343	8.1301	2.4407	8.1301	0.0158
8.16078	0.30774	8.16078	0.00186	8.16078	2.31727	8.16078	0.01479
8.19146	0.34611	8.19146	0.00105	8.19146	2.20343	8.19146	0.01793
8.22214	0.3849	8.22214	0.00193	8.22214	2.1056	8.22214	0.02302
8.25282	0.42314	8.25282	0.00307	8.25282	2.02774	8.25282	0.02831
8.2835	0.45984	8.2835	0.00398	8.2835	1.9702	8.2835	0.03308
8.31418	0.49402	8.31418	0.00457	8.31418	1.92931	8.31418	0.03704
8.34486	0.52472	8.34486	0.00481	8.34486	1.89815	8.34486	0.04011
8.37554	0.55103	8.37554	0.00472	8.37554	1.86813	8.37554	0.04227
8.40621	0.57216	8.40621	0.00433	8.40621	1.83072	8.40621	0.04345
8.43689	0.58742	8.43689	0.00368	8.43689	1.77882	8.43689	0.04359
8.46757	0.59635	8.46757	0.00286	8.46757	1.70759	8.46757	0.04258
8.49825	0.59868	8.49825	0.00192	8.49825	1.61478	8.49825	0.04033
8.52893	0.59448	8.52893	0.000976139	8.52893	1.50079	8.52893	0.03685
8.55961	0.5841	8.55961	0.000377614	8.55961	1.36859	8.55961	0.03228
8.59029	0.56828	8.59029	0.00101	8.59029	1.22379	8.59029	0.02699
8.62097	0.54818	8.62097	0.00173	8.62097	1.07507	8.62097	0.02174
8.65165	0.52532	8.65165	0.00232	8.65165	0.93514	8.65165	0.01791
8.68233	0.50161	8.68233	0.00275	8.68233	0.8221	8.68233	0.01721
8.71301	0.47922	8.71301	0.00302	8.71301	0.75839	8.71301	0.01983
8.74369	0.46034	8.74369	0.00314	8.74369	0.76183	8.74369	0.02399
8.77437	0.44687	8.77437	0.00314	8.77437	0.83206	8.77437	0.02807
8.80505	0.43999	8.80505	0.00306	8.80505	0.95139	8.80505	0.03114
8.83573	0.43986	8.83573	0.00294	8.83573	1.09863	8.83573	0.03275
8.86641	0.44554	8.86641	0.00282	8.86641	1.25725	8.86641	0.03276
8.89709	0.45529	8.89709	0.00274	8.89709	1.41573	8.89709	0.03125
8.92777	0.46696	8.92777	0.00269	8.92777	1.5659	8.92777	0.02854
8.95845	0.47843	8.95845	0.00269	8.95845	1.7016	8.95845	0.02514
8.98913	0.48791	8.98913	0.0027	8.98913	1.81799	8.98913	0.02182
9.01981	0.49401	9.01981	0.0027	9.01981	1.91123	9.01981	0.01951
9.05049	0.49582	9.05049	0.00267	9.05049	1.97853	9.05049	0.01896
9.08117	0.49286	9.08117	0.00259	9.08117	2.01817	9.08117	0.02011
9.11185	0.48498	9.11185	0.00248	9.11185	2.02976	9.11185	0.02211
9.14253	0.47233	9.14253	0.00233	9.14253	2.01433	9.14253	0.02406
9.17321	0.45517	9.17321	0.00217	9.17321	1.97451	9.17321	0.02534
9.20388	0.43383	9.20388	0.00203	9.20388	1.91458	9.20388	0.02561
9.23456	0.40862	9.23456	0.00193	9.23456	1.84036	9.23456	0.02479
9.26524	0.3797	9.26524	0.00188	9.26524	1.75897	9.26524	0.02293
9.29592	0.3471	9.29592	0.00186	9.29592	1.6782	9.29592	0.02027
9.3266	0.31069	9.3266	0.00186	9.3266	1.60555	9.3266	0.01718
9.35728	0.27025	9.35728	0.00185	9.35728	1.54689	9.35728	0.01424
9.38796	0.22549	9.38796	0.00181	9.38796	1.50504	9.38796	0.01219
9.41864	0.17619	9.41864	0.00176	9.41864	1.47895	9.41864	0.01172
9.44932	0.12231	9.44932	0.00172	9.44932	1.46384	9.44932	0.01276
9.48	0.06434	9.48	0.00171	9.48	1.45233	9.48	0.01449
9.51068	0.01522	9.51068	0.00177	9.51068	1.43618	9.51068	0.01617
9.54136	0.06941	9.54136	0.00188	9.54136	1.40766	9.54136	0.01733
9.57204	0.1386	9.57204	0.00203	9.57204	1.36066	9.57204	0.01778
9.60272	0.21034	9.60272	0.00218	9.60272	1.29114	9.60272	0.01748
9.6334	0.28299	9.6334	0.00229	9.6334	1.19735	9.6334	0.01648
9.66408	0.35518	9.66408	0.00235	9.66408	1.07985	9.66408	0.01496
9.69476	0.42555	9.69476	0.00233	9.69476	0.94145	9.69476	0.0131
9.72544	0.49281	9.72544	0.00225	9.72544	0.78731	9.72544	0.01115
9.75612	0.5558	9.75612	0.00214	9.75612	0.6255	9.75612	0.00937
9.7868	0.61355	9.7868	0.00205	9.7868	0.46921	9.7868	0.00801
9.81748	0.66532	9.81748	0.00203	9.81748	0.34376	9.81748	0.00719
9.84816	0.71064	9.84816	0.00211	9.84816	0.2952	9.84816	0.00687
9.87884	0.74931	9.87884	0.00226	9.87884	0.34557	9.87884	0.00683
9.90952	0.78134	9.90952	0.00243	9.90952	0.44679	9.90952	0.00685
9.9402	0.80695	9.9402	0.00258	9.9402	0.55477	9.9402	0.00678
9.97088	0.82646	9.97088	0.00265	9.97088	0.65035	9.97088	0.00656

## Sheet: Figure 2f
K	R	Intensity
Å-1	Å	a.u.
		Mo1-PdPtNiCuZn NSs
-13.85	0	0.0169
-13.85	0.02166	0.035
-13.85	0.04332	0.04865
-13.85	0.06498	0.05761
-13.85	0.08664	0.06294
-13.85	0.1083	0.06483
-13.85	0.12996	0.06357
-13.85	0.15163	0.0598
-13.85	0.17328	0.0546
-13.85	0.19495	0.04932
-13.85	0.21661	0.04506
-13.85	0.23827	0.04217
-13.85	0.25993	0.04002
-13.85	0.28159	0.03756
-13.85	0.30325	0.03394
-13.85	0.32491	0.0289
-13.85	0.34657	0.02267
-13.85	0.36823	0.01585
-13.85	0.38989	0.0092
-13.85	0.41155	0.00368
-13.85	0.43321	0.00275
-13.85	0.45487	0.00521
-13.85	0.47653	0.00649
-13.85	0.4982	0.00636
-13.85	0.51986	0.00507
-13.85	0.54152	0.003
-13.85	0.56318	0.000881894
-13.85	0.58484	0.00245
-13.85	0.6065	0.00487
-13.85	0.62816	0.007
-13.85	0.64982	0.00873
-13.85	0.67148	0.01002
-13.85	0.69314	0.01089
-13.85	0.7148	0.01139
-13.85	0.73646	0.01157
-13.85	0.75812	0.01148
-13.85	0.77978	0.01116
-13.85	0.80144	0.01067
-13.85	0.8231	0.01003
-13.85	0.84476	0.00929
-13.85	0.86643	0.00848
-13.85	0.88809	0.00764
-13.85	0.90975	0.00678
-13.85	0.93141	0.00595
-13.85	0.95307	0.00516
-13.85	0.97473	0.00441
-13.85	0.99639	0.00374
-13.85	1.01805	0.00313
-13.85	1.03971	0.00259
-13.85	1.06137	0.00213
-13.85	1.08303	0.00173
-13.85	1.10469	0.00139
-13.85	1.12635	0.00111
-13.85	1.14801	0.000881167
-13.85	1.16968	0.000692687
-13.85	1.19134	0.000540642
-13.85	1.213	0.000419155
-13.85	1.23466	0.000322942
-13.85	1.25632	0.000247369
-13.85	1.27798	0.000188456
-13.85	1.29964	0.000142852
-13.85	1.3213	0.000107777
-13.85	1.34296	8.09582e-05
-13.85	1.36462	6.05648e-05
-13.85	1.38628	4.51346e-05
-13.85	1.40794	3.35135e-05
-13.85	1.4296	2.47986e-05
-13.85	1.45126	1.8289e-05
-13.85	1.47292	1.34449e-05
-13.85	1.49459	9.85275e-06
-13.85	1.51625	7.19796e-06
-13.85	1.53791	5.2423e-06
-13.85	1.55957	3.80621e-06
-13.85	1.58123	2.75494e-06
-13.85	1.60289	1.98775e-06
-13.85	1.62455	1.42963e-06
-13.85	1.64621	1.02488e-06
-13.85	1.66787	7.32284e-07
-13.85	1.68953	5.21458e-07
-13.85	1.71119	3.70053e-07
-13.85	1.73285	2.61689e-07
-13.85	1.75451	1.844e-07
-13.85	1.77617	1.29469e-07
-13.85	1.79783	9.05692e-08
-13.85	1.81949	6.31228e-08
-13.85	1.84116	4.38297e-08
-13.85	1.86282	3.0319e-08
-13.85	1.88448	2.08938e-08
-13.85	1.90614	1.4344e-08
-13.85	1.9278	9.81007e-09
-13.85	1.94946	6.68376e-09
-13.85	1.97112	4.5365e-09
-13.85	1.99278	3.06744e-09
-13.85	2.01444	2.06632e-09
-13.85	2.0361	1.38673e-09
-13.85	2.05776	9.27198e-10
-13.85	2.07942	6.17666e-10
-13.85	2.10108	4.09968e-10
-13.85	2.12274	2.7113e-10
-13.85	2.1444	1.78671e-10
-13.85	2.16607	1.17327e-10
-13.85	2.18773	7.67766e-11
-13.85	2.20939	5.00685e-11
-13.85	2.23105	3.25406e-11
-13.85	2.25271	2.1078e-11
-13.85	2.27437	1.3608e-11
-13.85	2.29603	8.75672e-12
-13.85	2.31769	5.61675e-12
-13.85	2.33935	3.59123e-12
-13.85	2.36101	2.28891e-12
-13.85	2.38267	1.45432e-12
-13.85	2.40433	9.2118e-13
-13.85	2.42599	5.81698e-13
-13.85	2.44765	3.66207e-13
-13.85	2.46931	2.29849e-13
-13.85	2.49098	1.4383e-13
-13.85	2.51264	8.97333e-14
-13.85	2.5343	5.58161e-14
-13.85	2.55596	3.46154e-14
-13.85	2.57762	2.14035e-14
-13.85	2.59928	1.31949e-14
-13.85	2.62094	8.11016e-15
-13.85	2.6426	4.97e-15
-13.85	2.66426	3.03656e-15
-13.85	2.68592	1.84971e-15
-13.85	2.70758	1.12335e-15
-13.85	2.72924	6.80166e-16
-13.85	2.7509	4.10577e-16
-13.85	2.77256	2.47087e-16
-13.85	2.79422	1.48243e-16
-13.85	2.81588	8.86668e-17
-13.85	2.83755	5.28696e-17
-13.85	2.85921	3.14269e-17
-13.85	2.88087	1.86227e-17
-13.85	2.90253	1.10008e-17
-13.85	2.92419	6.47793e-18
-13.85	2.94585	3.80256e-18
-13.85	2.96751	2.22505e-18
-13.85	2.98917	1.29783e-18
-13.85	3.01083	7.54586e-19
-13.85	3.03249	4.37327e-19
-13.85	3.05415	2.52642e-19
-13.85	3.07581	1.45479e-19
-13.85	3.09747	8.3501e-20
-13.85	3.11913	4.77717e-20
-13.85	3.14079	2.72418e-20
-13.85	3.16246	1.5484e-20
-13.85	3.18412	8.77219e-21
-13.85	3.20578	4.95346e-21
-13.85	3.22744	2.78793e-21
-13.85	3.2491	1.56396e-21
-13.85	3.27076	8.74452e-22
-13.85	3.29242	4.87316e-22
-13.85	3.31408	2.70675e-22
-13.85	3.33574	1.49846e-22
-13.85	3.3574	8.26796e-23
-13.85	3.37906	4.54683e-23
-13.85	3.40072	2.49214e-23
-13.85	3.42238	1.36141e-23
-13.85	3.44404	7.4123e-24
-13.85	3.4657	4.02223e-24
-13.85	3.48737	2.17534e-24
-13.85	3.50902	1.17255e-24
-13.85	3.53069	6.29914e-25
-13.85	3.55235	3.37265e-25
-13.85	3.57401	1.79971e-25
-13.85	3.59567	9.57134e-26
-13.85	3.61733	5.07318e-26
-13.85	3.63899	2.67993e-26
-13.85	3.66065	1.41092e-26
-13.85	3.68231	7.40309e-27
-13.85	3.70397	3.8713e-27
-13.85	3.72563	2.01758e-27
-13.85	3.74729	1.04793e-27
-13.85	3.76895	5.42454e-28
-13.85	3.79061	2.79846e-28
-13.85	3.81227	1.4388e-28
-13.85	3.83393	7.37235e-29
-13.85	3.8556	3.76472e-29
-13.85	3.87726	1.91594e-29
-13.85	3.89892	9.71736e-30
-13.85	3.92058	4.91172e-30
-13.85	3.94224	2.4742e-30
-13.85	3.9639	1.24209e-30
-13.85	3.98556	6.21417e-31
-13.85	4.00722	3.09832e-31
-13.85	4.02888	1.5395e-31
-13.85	4.05054	7.62334e-32
-13.85	4.0722	3.76199e-32
-13.85	4.09386	1.85011e-32
-13.85	4.11552	9.06741e-33
-13.85	4.13718	4.42867e-33
-13.85	4.15885	2.15559e-33
-13.85	4.18051	1.04559e-33
-13.85	4.20217	5.05426e-34
-13.85	4.22383	2.43474e-34
-13.85	4.24549	1.16882e-34
-13.85	4.26715	5.5916e-35
-13.85	4.28881	2.66577e-35
-13.85	4.31047	1.26649e-35
-13.85	4.33213	5.99623e-36
-13.85	4.35379	2.82908e-36
-13.85	4.37545	1.33016e-36
-13.85	4.39711	6.23236e-37
-13.85	4.41877	2.90998e-37
-13.85	4.44043	1.354e-37
-13.85	4.46209	6.27814e-38
-13.85	4.48376	2.90089e-38
-13.85	4.50542	1.33573e-38
-13.85	4.52708	6.129e-39
-13.85	4.54874	2.80249e-39
-13.85	4.5704	1.27698e-39
-13.85	4.59206	5.79834e-40
-13.85	4.61372	2.62365e-40
-13.85	4.63538	1.18301e-40
-13.85	4.65704	5.31561e-41
-13.85	4.6787	2.3801e-41
-13.85	4.70036	1.06198e-41
-13.85	4.72202	4.72192e-42
-13.85	4.74368	2.09217e-42
-13.85	4.76534	9.23744e-43
-13.85	4.787	4.06428e-43
-13.85	4.80866	1.78194e-43
-13.85	4.83033	7.78531e-44
-13.85	4.85199	3.38949e-44
-13.85	4.87365	1.47051e-44
-13.85	4.89531	6.35735e-45
-13.85	4.91697	2.73878e-45
-13.85	4.93863	1.17575e-45
-13.85	4.96029	5.02969e-46
-13.85	4.98195	2.14409e-46
-13.85	5.00361	9.10786e-47
-13.85	5.02527	3.85533e-47
-13.85	5.04693	1.62622e-47
-13.85	5.06859	6.83546e-48
-13.85	5.09025	2.86304e-48
-13.85	5.11191	1.19497e-48
-13.85	5.13357	4.97004e-49
-13.85	5.15524	2.05983e-49
-13.85	5.1769	8.50694e-50
-13.85	5.19856	3.50094e-50
-13.85	5.22022	1.43571e-50
-13.85	5.24188	5.86701e-51
-13.85	5.26354	2.38911e-51
-13.85	5.2852	9.69451e-52
-13.85	5.30686	3.91998e-52
-13.85	5.32852	1.57947e-52
-13.85	5.35018	6.34169e-53
-13.85	5.37184	2.53728e-53
-13.85	5.3935	1.01158e-53
-13.85	5.41516	4.01881e-54
-13.85	5.43682	1.59098e-54
-13.85	5.45848	6.27623e-55
-13.85	5.48014	2.46718e-55
-13.85	5.50181	9.66428e-56
-13.85	5.52347	3.77229e-56
-13.85	5.54513	1.46726e-56
-13.85	5.56679	5.68693e-57
-13.85	5.58845	2.19642e-57
-13.85	5.61011	8.45313e-58
-13.85	5.63177	3.2418e-58
-13.85	5.65343	1.23886e-58
-13.85	5.67509	4.71763e-59
-13.85	5.69675	1.79016e-59
-13.85	5.71841	6.76901e-60
-13.85	5.74007	2.55049e-60
-13.85	5.76173	9.5761e-61
-13.85	5.78339	3.58277e-61
-13.85	5.80505	1.33572e-61
-13.85	5.82672	4.96221e-62
-13.85	5.84837	1.83697e-62
-13.85	5.87004	6.77628e-63
-13.85	5.8917	2.49085e-63
-13.85	5.91336	9.12362e-64
-13.85	5.93502	3.33006e-64
-13.85	5.95668	1.21116e-64
-13.85	5.97834	4.3895e-65
-13.85	6	1.58523e-65
-13.8	0	0.0169
-13.8	0.02166	0.035
-13.8	0.04332	0.04865
-13.8	0.06498	0.05762
-13.8	0.08664	0.06296
-13.8	0.1083	0.06487
-13.8	0.12996	0.06363
-13.8	0.15163	0.05987
-13.8	0.17328	0.0547
-13.8	0.19495	0.04943
-13.8	0.21661	0.04518
-13.8	0.23827	0.04231
-13.8	0.25993	0.04017
-13.8	0.28159	0.03771
-13.8	0.30325	0.0341
-13.8	0.32491	0.02905
-13.8	0.34657	0.02281
-13.8	0.36823	0.01596
-13.8	0.38989	0.00928
-13.8	0.41155	0.00374
-13.8	0.43321	0.00279
-13.8	0.45487	0.00526
-13.8	0.47653	0.00655
-13.8	0.4982	0.00642
-13.8	0.51986	0.00512
-13.8	0.54152	0.00303
-13.8	0.56318	0.000868055
-13.8	0.58484	0.00246
-13.8	0.6065	0.00491
-13.8	0.62816	0.00708
-13.8	0.64982	0.00884
-13.8	0.67148	0.01016
-13.8	0.69314	0.01106
-13.8	0.7148	0.01158
-13.8	0.73646	0.01177
-13.8	0.75812	0.01169
-13.8	0.77978	0.01138
-13.8	0.80144	0.01089
-13.8	0.8231	0.01025
-13.8	0.84476	0.00951
-13.8	0.86643	0.00869
-13.8	0.88809	0.00783
-13.8	0.90975	0.00697
-13.8	0.93141	0.00612
-13.8	0.95307	0.00531
-13.8	0.97473	0.00455
-13.8	0.99639	0.00386
-13.8	1.01805	0.00324
-13.8	1.03971	0.00269
-13.8	1.06137	0.00221
-13.8	1.08303	0.0018
-13.8	1.10469	0.00145
-13.8	1.12635	0.00116
-13.8	1.14801	0.000919341
-13.8	1.16968	0.000723773
-13.8	1.19134	0.000565752
-13.8	1.213	0.000439287
-13.8	1.23466	0.000338969
-13.8	1.25632	0.000260045
-13.8	1.27798	0.000198421
-13.8	1.29964	0.000150641
-13.8	1.3213	0.000113833
-13.8	1.34296	8.56451e-05
-13.8	1.36462	6.4175e-05
-13.8	1.38628	4.79037e-05
-13.8	1.40794	3.56289e-05
-13.8	1.4296	2.64086e-05
-13.8	1.45126	1.95099e-05
-13.8	1.47292	1.43675e-05
-13.8	1.49459	1.05476e-05
-13.8	1.51625	7.71951e-06
-13.8	1.53791	5.6325e-06
-13.8	1.55957	4.09718e-06
-13.8	1.58123	2.97119e-06
-13.8	1.60289	2.14794e-06
-13.8	1.62455	1.54789e-06
-13.8	1.64621	1.11188e-06
-13.8	1.66787	7.96068e-07
-13.8	1.68953	5.68051e-07
-13.8	1.71119	4.03965e-07
-13.8	1.73285	2.8628e-07
-13.8	1.75451	2.02164e-07
-13.8	1.77617	1.42253e-07
-13.8	1.79783	9.97328e-08
-13.8	1.81949	6.96657e-08
-13.8	1.84116	4.84829e-08
-13.8	1.86282	3.36151e-08
-13.8	1.88448	2.32192e-08
-13.8	1.90614	1.59779e-08
-13.8	1.9278	1.09535e-08
-13.8	1.94946	7.48072e-09
-13.8	1.97112	5.08973e-09
-13.8	1.99278	3.44994e-09
-13.8	2.01444	2.32971e-09
-13.8	2.0361	1.56739e-09
-13.8	2.05776	1.05062e-09
-13.8	2.07942	7.0166e-10
-13.8	2.10108	4.66906e-10
-13.8	2.12274	3.0958e-10
-13.8	2.1444	2.04539e-10
-13.8	2.16607	1.34664e-10
-13.8	2.18773	8.83539e-11
-13.8	2.20939	5.77714e-11
-13.8	2.23105	3.76472e-11
-13.8	2.25271	2.44515e-11
-13.8	2.27437	1.58289e-11
-13.8	2.29603	1.02137e-11
-13.8	2.31769	6.56936e-12
-13.8	2.33935	4.21198e-12
-13.8	2.36101	2.69208e-12
-13.8	2.38267	1.71531e-12
-13.8	2.40433	1.08959e-12
-13.8	2.42599	6.90019e-13
-13.8	2.44765	4.35659e-13
-13.8	2.46931	2.74238e-13
-13.8	2.49098	1.72112e-13
-13.8	2.51264	1.07697e-13
-13.8	2.5343	6.71908e-14
-13.8	2.55596	4.17956e-14
-13.8	2.57762	2.59219e-14
-13.8	2.59928	1.60296e-14
-13.8	2.62094	9.88307e-15
-13.8	2.6426	6.07542e-15
-13.8	2.66426	3.72367e-15
-13.8	2.68592	2.27549e-15
-13.8	2.70758	1.38637e-15
-13.8	2.72924	8.42141e-16
-13.8	2.7509	5.10014e-16
-13.8	2.77256	3.07941e-16
-13.8	2.79422	1.85367e-16
-13.8	2.81588	1.11244e-16
-13.8	2.83755	6.65559e-17
-13.8	2.85921	3.96973e-17
-13.8	2.88087	2.36044e-17
-13.8	2.90253	1.39919e-17
-13.8	2.92419	8.26806e-18
-13.8	2.94585	4.87047e-18
-13.8	2.96751	2.86004e-18
-13.8	2.98917	1.67418e-18
-13.8	3.01083	9.76909e-19
-13.8	3.03249	5.68232e-19
-13.8	3.05415	3.29466e-19
-13.8	3.07581	1.90417e-19
-13.8	3.09747	1.09699e-19
-13.8	3.11913	6.29947e-20
-13.8	3.14079	3.6058e-20
-13.8	3.16246	2.05728e-20
-13.8	3.18412	1.16997e-20
-13.8	3.20578	6.63196e-21
-13.8	3.22744	3.74709e-21
-13.8	3.2491	2.11022e-21
-13.8	3.27076	1.18451e-21
-13.8	3.29242	6.62715e-22
-13.8	3.31408	3.69563e-22
-13.8	3.33574	2.05409e-22
-13.8	3.3574	1.13795e-22
-13.8	3.37906	6.28334e-23
-13.8	3.40072	3.45799e-23
-13.8	3.42238	1.8968e-23
-13.8	3.44404	1.037e-23
-13.8	3.4657	5.65062e-24
-13.8	3.48737	3.06882e-24
-13.8	3.50902	1.66113e-24
-13.8	3.53069	8.9617e-25
-13.8	3.55235	4.8187e-25
-13.8	3.57401	2.58239e-25
-13.8	3.59567	1.37932e-25
-13.8	3.61733	7.34268e-26
-13.8	3.63899	3.89576e-26
-13.8	3.66065	2.06004e-26
-13.8	3.68231	1.08569e-26
-13.8	3.70397	5.70265e-27
-13.8	3.72563	2.98532e-27
-13.8	3.74729	1.55756e-27
-13.8	3.76895	8.09912e-28
-13.8	3.79061	4.19728e-28
-13.8	3.81227	2.16788e-28
-13.8	3.83393	1.11593e-28
-13.8	3.8556	5.72496e-29
-13.8	3.87726	2.92712e-29
-13.8	3.89892	1.49155e-29
-13.8	3.92058	7.57472e-30
-13.8	3.94224	3.83373e-30
-13.8	3.9639	1.93377e-30
-13.8	3.98556	9.72102e-31
-13.8	4.00722	4.87016e-31
-13.8	4.02888	2.43163e-31
-13.8	4.05054	1.20997e-31
-13.8	4.0722	6.00023e-32
-13.8	4.09386	2.96539e-32
-13.8	4.11552	1.46054e-32
-13.8	4.13718	7.16901e-33
-13.8	4.15885	3.50687e-33
-13.8	4.18051	1.7096e-33
-13.8	4.20217	8.3058e-34
-13.8	4.22383	4.02141e-34
-13.8	4.24549	1.94038e-34
-13.8	4.26715	9.33042e-35
-13.8	4.28881	4.4712e-35
-13.8	4.31047	2.13527e-35
-13.8	4.33213	1.01622e-35
-13.8	4.35379	4.81974e-36
-13.8	4.37545	2.27806e-36
-13.8	4.39711	1.07302e-36
-13.8	4.41877	5.03674e-37
-13.8	4.44043	2.35609e-37
-13.8	4.46209	1.09833e-37
-13.8	4.48376	5.10238e-38
-13.8	4.50542	2.36216e-38
-13.8	4.52708	1.08979e-38
-13.8	4.54874	5.01037e-39
-13.8	4.5704	2.29558e-39
-13.8	4.59206	1.04811e-39
-13.8	4.61372	4.76889e-40
-13.8	4.63538	2.16231e-40
-13.8	4.65704	9.77037e-41
-13.8	4.6787	4.39941e-41
-13.8	4.70036	1.9741e-41
-13.8	4.72202	8.82738e-42
-13.8	4.74368	3.93355e-42
-13.8	4.76534	1.74673e-42
-13.8	4.787	7.72954e-43
-13.8	4.80866	3.40855e-43
-13.8	4.83033	1.49787e-43
-13.8	4.85199	6.55938e-44
-13.8	4.87365	2.86245e-44
-13.8	4.89531	1.2448e-44
-13.8	4.91697	5.39442e-45
-13.8	4.93863	2.32957e-45
-13.8	4.96029	1.00251e-45
-13.8	4.98195	4.29922e-46
-13.8	5.00361	1.83727e-46
-13.8	5.02527	7.82417e-47
-13.8	5.04693	3.32037e-47
-13.8	5.06859	1.40417e-47
-13.8	5.09025	5.91742e-48
-13.8	5.11191	2.48501e-48
-13.8	5.13357	1.03993e-48
-13.8	5.15524	4.33676e-49
-13.8	5.1769	1.80221e-49
-13.8	5.19856	7.46324e-50
-13.8	5.22022	3.07985e-50
-13.8	5.24188	1.26652e-50
-13.8	5.26354	5.19011e-51
-13.8	5.2852	2.11943e-51
-13.8	5.30686	8.62469e-52
-13.8	5.32852	3.49741e-52
-13.8	5.35018	1.41329e-52
-13.8	5.37184	5.69105e-53
-13.8	5.3935	2.28368e-53
-13.8	5.41516	9.13177e-54
-13.8	5.43682	3.63877e-54
-13.8	5.45848	1.44489e-54
-13.8	5.48014	5.71729e-55
-13.8	5.50181	2.25437e-55
-13.8	5.52347	8.85808e-56
-13.8	5.54513	3.46842e-56
-13.8	5.56679	1.35332e-56
-13.8	5.58845	5.26198e-57
-13.8	5.61011	2.0388e-57
-13.8	5.63177	7.87187e-58
-13.8	5.65343	3.02871e-58
-13.8	5.67509	1.16122e-58
-13.8	5.69675	4.43661e-59
-13.8	5.71841	1.68913e-59
-13.8	5.74007	6.40843e-60
-13.8	5.76173	2.4228e-60
-13.8	5.78339	9.12766e-61
-13.8	5.80505	3.42672e-61
-13.8	5.82672	1.28196e-61
-13.8	5.84837	4.77909e-62
-13.8	5.87004	1.77538e-62
-13.8	5.8917	6.57228e-63
-13.8	5.91336	2.42446e-63
-13.8	5.93502	8.91232e-64
-13.8	5.95668	3.26469e-64
-13.8	5.97834	1.1917e-64
-13.8	6	4.33481e-65
-13.75	0	0.0169
-13.75	0.02166	0.035
-13.75	0.04332	0.04866
-13.75	0.06498	0.05764
-13.75	0.08664	0.06299
-13.75	0.1083	0.06492
-13.75	0.12996	0.06369
-13.75	0.15163	0.05995
-13.75	0.17328	0.05479
-13.75	0.19495	0.04954
-13.75	0.21661	0.04531
-13.75	0.23827	0.04244
-13.75	0.25993	0.04032
-13.75	0.28159	0.03787
-13.75	0.30325	0.03426
-13.75	0.32491	0.02921
-13.75	0.34657	0.02295
-13.75	0.36823	0.01608
-13.75	0.38989	0.00937
-13.75	0.41155	0.0038
-13.75	0.43321	0.00283
-13.75	0.45487	0.0053
-13.75	0.47653	0.00661
-13.75	0.4982	0.00649
-13.75	0.51986	0.00518
-13.75	0.54152	0.00307
-13.75	0.56318	0.000854411
-13.75	0.58484	0.00247
-13.75	0.6065	0.00496
-13.75	0.62816	0.00716
-13.75	0.64982	0.00896
-13.75	0.67148	0.0103
-13.75	0.69314	0.01123
-13.75	0.7148	0.01177
-13.75	0.73646	0.01198
-13.75	0.75812	0.01191
-13.75	0.77978	0.01161
-13.75	0.80144	0.01112
-13.75	0.8231	0.01048
-13.75	0.84476	0.00973
-13.75	0.86643	0.0089
-13.75	0.88809	0.00804
-13.75	0.90975	0.00716
-13.75	0.93141	0.0063
-13.75	0.95307	0.00547
-13.75	0.97473	0.0047
-13.75	0.99639	0.00399
-13.75	1.01805	0.00335
-13.75	1.03971	0.00278
-13.75	1.06137	0.00229
-13.75	1.08303	0.00187
-13.75	1.10469	0.00151
-13.75	1.12635	0.00121
-13.75	1.14801	0.000959055
-13.75	1.16968	0.00075616
-13.75	1.19134	0.000591953
-13.75	1.213	0.000460324
-13.75	1.23466	0.000355743
-13.75	1.25632	0.000273332
-13.75	1.27798	0.000208882
-13.75	1.29964	0.000158831
-13.75	1.3213	0.000120212
-13.75	1.34296	9.05882e-05
-13.75	1.36462	6.79887e-05
-13.75	1.38628	5.08336e-05
-13.75	1.40794	3.78709e-05
-13.75	1.4296	2.81177e-05
-13.75	1.45126	2.08082e-05
-13.75	1.47292	1.53502e-05
-13.75	1.49459	1.1289e-05
-13.75	1.51625	8.27704e-06
-13.75	1.53791	6.05037e-06
-13.75	1.55957	4.40936e-06
-13.75	1.58123	3.20365e-06
-13.75	1.60289	2.32047e-06
-13.75	1.62455	1.6755e-06
-13.75	1.64621	1.20595e-06
-13.75	1.66787	8.65172e-07
-13.75	1.68953	6.18636e-07
-13.75	1.71119	4.40859e-07
-13.75	1.73285	3.1309e-07
-13.75	1.75451	2.21573e-07
-13.75	1.77617	1.5625e-07
-13.75	1.79783	1.09789e-07
-13.75	1.81949	7.68621e-08
-13.75	1.84116	5.36124e-08
-13.75	1.86282	3.72569e-08
-13.75	1.88448	2.57944e-08
-13.75	1.90614	1.77917e-08
-13.75	1.9278	1.22258e-08
-13.75	1.94946	8.36961e-09
-13.75	1.97112	5.70827e-09
-13.75	1.99278	3.87864e-09
-13.75	2.01444	2.62566e-09
-13.75	2.0361	1.77088e-09
-13.75	2.05776	1.18999e-09
-13.75	2.07942	7.96743e-10
-13.75	2.10108	5.31527e-10
-13.75	2.12274	3.53331e-10
-13.75	2.1444	2.34048e-10
-13.75	2.16607	1.54494e-10
-13.75	2.18773	1.0163e-10
-13.75	2.20939	6.66281e-11
-13.75	2.23105	4.35345e-11
-13.75	2.25271	2.83512e-11
-13.75	2.27437	1.8403e-11
-13.75	2.29603	1.19071e-11
-13.75	2.31769	7.67956e-12
-13.75	2.33935	4.93743e-12
-13.75	2.36101	3.16456e-12
-13.75	2.38267	2.02204e-12
-13.75	2.40433	1.28807e-12
-13.75	2.42599	8.18047e-13
-13.75	2.44765	5.17982e-13
-13.75	2.46931	3.27007e-13
-13.75	2.49098	2.05832e-13
-13.75	2.51264	1.29178e-13
-13.75	2.5343	8.08331e-14
-13.75	2.55596	5.04331e-14
-13.75	2.57762	3.1374e-14
-13.75	2.59928	1.94605e-14
-13.75	2.62094	1.20355e-14
-13.75	2.6426	7.42164e-15
-13.75	2.66426	4.5631e-15
-13.75	2.68592	2.7973e-15
-13.75	2.70758	1.70975e-15
-13.75	2.72924	1.04193e-15
-13.75	2.7509	6.33064e-16
-13.75	2.77256	3.83493e-16
-13.75	2.79422	2.31612e-16
-13.75	2.81588	1.3946e-16
-13.75	2.83755	8.37189e-17
-13.75	2.85921	5.01038e-17
-13.75	2.88087	2.98942e-17
-13.75	2.90253	1.77815e-17
-13.75	2.92419	1.0544e-17
-13.75	2.94585	6.23294e-18
-13.75	2.96751	3.67305e-18
-13.75	2.98917	2.15775e-18
-13.75	3.01083	1.2636e-18
-13.75	3.03249	7.3765e-19
-13.75	3.05415	4.29255e-19
-13.75	3.07581	2.49001e-19
-13.75	3.09747	1.43981e-19
-13.75	3.11913	8.29888e-20
-13.75	3.14079	4.76808e-20
-13.75	3.16246	2.73069e-20
-13.75	3.18412	1.55885e-20
-13.75	3.20578	8.87018e-21
-13.75	3.22744	5.03104e-21
-13.75	3.2491	2.8443e-21
-13.75	3.27076	1.60281e-21
-13.75	3.29242	9.00277e-22
-13.75	3.31408	5.04029e-22
-13.75	3.33574	2.81266e-22
-13.75	3.3574	1.56444e-22
-13.75	3.37906	8.67322e-23
-13.75	3.40072	4.79267e-23
-13.75	3.42238	2.63967e-23
-13.75	3.44404	1.44908e-23
-13.75	3.4657	7.92881e-24
-13.75	3.48737	4.32407e-24
-13.75	3.50902	2.35041e-24
-13.75	3.53069	1.27339e-24
-13.75	3.55235	6.87614e-25
-13.75	3.57401	3.70075e-25
-13.75	3.59567	1.98517e-25
-13.75	3.61733	1.06136e-25
-13.75	3.63899	5.65575e-26
-13.75	3.66065	3.00382e-26
-13.75	3.68231	1.59006e-26
-13.75	3.70397	8.38892e-27
-13.75	3.72563	4.41116e-27
-13.75	3.74729	2.3118e-27
-13.75	3.76895	1.20753e-27
-13.75	3.79061	6.28633e-28
-13.75	3.81227	3.26169e-28
-13.75	3.83393	1.68669e-28
-13.75	3.8556	8.69302e-29
-13.75	3.87726	4.4653e-29
-13.75	3.89892	2.28598e-29
-13.75	3.92058	1.16637e-29
-13.75	3.94224	5.93114e-30
-13.75	3.9639	3.00592e-30
-13.75	3.98556	1.51829e-30
-13.75	4.00722	7.64306e-31
-13.75	4.02888	3.83454e-31
-13.75	4.05054	1.91731e-31
-13.75	4.0722	9.55436e-32
-13.75	4.09386	4.74505e-32
-13.75	4.11552	2.3486e-32
-13.75	4.13718	1.15852e-32
-13.75	4.15885	5.69543e-33
-13.75	4.18051	2.79044e-33
-13.75	4.20217	1.36252e-33
-13.75	4.22383	6.63031e-34
-13.75	4.24549	3.21549e-34
-13.75	4.26715	1.5541e-34
-13.75	4.28881	7.48566e-35
-13.75	4.31047	3.59334e-35
-13.75	4.33213	1.71903e-35
-13.75	4.35379	8.19565e-36
-13.75	4.37545	3.89401e-36
-13.75	4.39711	1.84385e-36
-13.75	4.41877	8.7009e-37
-13.75	4.44043	4.0918e-37
-13.75	4.46209	1.91768e-37
-13.75	4.48376	8.95663e-38
-13.75	4.50542	4.16891e-38
-13.75	4.52708	1.93379e-38
-13.75	4.54874	8.93923e-39
-13.75	4.5704	4.11811e-39
-13.75	4.59206	1.8906e-39
-13.75	4.61372	8.64983e-40
-13.75	4.63538	3.94383e-40
-13.75	4.65704	1.79197e-40
-13.75	4.6787	8.11422e-41
-13.75	4.70036	3.66154e-41
-13.75	4.72202	1.64657e-41
-13.75	4.74368	7.37903e-42
-13.75	4.76534	3.29546e-42
-13.75	4.787	1.46667e-42
-13.75	4.80866	6.50502e-43
-13.75	4.83033	2.87516e-43
-13.75	4.85199	1.26641e-43
-13.75	4.87365	5.5588e-44
-13.75	4.89531	2.43156e-44
-13.75	4.91697	1.05995e-44
-13.75	4.93863	4.60451e-45
-13.75	4.96029	1.99332e-45
-13.75	4.98195	8.59932e-46
-13.75	5.00361	3.69697e-46
-13.75	5.02527	1.58388e-46
-13.75	5.04693	6.7623e-47
-13.75	5.06859	2.87713e-47
-13.75	5.09025	1.21988e-47
-13.75	5.11191	5.15429e-48
-13.75	5.13357	2.17027e-48
-13.75	5.15524	9.10648e-49
-13.75	5.1769	3.80785e-49
-13.75	5.19856	1.58673e-49
-13.75	5.22022	6.58894e-50
-13.75	5.24188	2.7266e-50
-13.75	5.26354	1.12439e-50
-13.75	5.2852	4.62069e-51
-13.75	5.30686	1.89229e-51
-13.75	5.32852	7.72249e-52
-13.75	5.35018	3.14064e-52
-13.75	5.37184	1.27283e-52
-13.75	5.3935	5.14059e-53
-13.75	5.41516	2.06893e-53
-13.75	5.43682	8.29789e-54
-13.75	5.45848	3.3165e-54
-13.75	5.48014	1.32094e-54
-13.75	5.50181	5.24294e-55
-13.75	5.52347	2.07375e-55
-13.75	5.54513	8.17384e-56
-13.75	5.56679	3.2106e-56
-13.75	5.58845	1.25671e-56
-13.75	5.61011	4.90199e-57
-13.75	5.63177	1.90545e-57
-13.75	5.65343	7.38097e-58
-13.75	5.67509	2.84916e-58
-13.75	5.69675	1.09599e-58
-13.75	5.71841	4.20134e-59
-13.75	5.74007	1.60493e-59
-13.75	5.76173	6.10958e-60
-13.75	5.78339	2.31769e-60
-13.75	5.80505	8.76166e-61
-13.75	5.82672	3.30069e-61
-13.75	5.84837	1.23911e-61
-13.75	5.87004	4.63559e-62
-13.75	5.8917	1.72817e-62
-13.75	5.91336	6.42026e-63
-13.75	5.93502	2.37688e-63
-13.75	5.95668	8.76897e-64
-13.75	5.97834	3.22387e-64
-13.75	6	1.18111e-64
-13.7	0	0.0169
-13.7	0.02166	0.035
-13.7	0.04332	0.04866
-13.7	0.06498	0.05765
-13.7	0.08664	0.06301
-13.7	0.1083	0.06496
-13.7	0.12996	0.06375
-13.7	0.15163	0.06003
-13.7	0.17328	0.05489
-13.7	0.19495	0.04965
-13.7	0.21661	0.04543
-13.7	0.23827	0.04258
-13.7	0.25993	0.04047
-13.7	0.28159	0.03803
-13.7	0.30325	0.03442
-13.7	0.32491	0.02936
-13.7	0.34657	0.02309
-13.7	0.36823	0.01619
-13.7	0.38989	0.00945
-13.7	0.41155	0.00386
-13.7	0.43321	0.00287
-13.7	0.45487	0.00535
-13.7	0.47653	0.00667
-13.7	0.4982	0.00655
-13.7	0.51986	0.00524
-13.7	0.54152	0.0031
-13.7	0.56318	0.000841036
-13.7	0.58484	0.00248
-13.7	0.6065	0.00501
-13.7	0.62816	0.00725
-13.7	0.64982	0.00907
-13.7	0.67148	0.01045
-13.7	0.69314	0.0114
-13.7	0.7148	0.01196
-13.7	0.73646	0.01219
-13.7	0.75812	0.01213
-13.7	0.77978	0.01184
-13.7	0.80144	0.01135
-13.7	0.8231	0.01071
-13.7	0.84476	0.00996
-13.7	0.86643	0.00912
-13.7	0.88809	0.00824
-13.7	0.90975	0.00735
-13.7	0.93141	0.00648
-13.7	0.95307	0.00563
-13.7	0.97473	0.00484
-13.7	0.99639	0.00412
-13.7	1.01805	0.00346
-13.7	1.03971	0.00288
-13.7	1.06137	0.00237
-13.7	1.08303	0.00194
-13.7	1.10469	0.00157
-13.7	1.12635	0.00126
-13.7	1.14801	0.001
-13.7	1.16968	0.000789899
-13.7	1.19134	0.000619288
-13.7	1.213	0.000482305
-13.7	1.23466	0.000373295
-13.7	1.25632	0.000287256
-13.7	1.27798	0.000219862
-13.7	1.29964	0.00016744
-13.7	1.3213	0.000126927
-13.7	1.34296	9.58008e-05
-13.7	1.36462	7.20168e-05
-13.7	1.38628	5.39331e-05
-13.7	1.40794	4.02466e-05
-13.7	1.4296	2.99318e-05
-13.7	1.45126	2.21885e-05
-13.7	1.47292	1.63969e-05
-13.7	1.49459	1.208e-05
-13.7	1.51625	8.87289e-06
-13.7	1.53791	6.49778e-06
-13.7	1.55957	4.74422e-06
-13.7	1.58123	3.45346e-06
-13.7	1.60289	2.50623e-06
-13.7	1.62455	1.81317e-06
-13.7	1.64621	1.30764e-06
-13.7	1.66787	9.40022e-07
-13.7	1.68953	6.73538e-07
-13.7	1.71119	4.80986e-07
-13.7	1.73285	3.4231e-07
-13.7	1.75451	2.42773e-07
-13.7	1.77617	1.71573e-07
-13.7	1.79783	1.20821e-07
-13.7	1.81949	8.47745e-08
-13.7	1.84116	5.92651e-08
-13.7	1.86282	4.12793e-08
-13.7	1.88448	2.86454e-08
-13.7	1.90614	1.98043e-08
-13.7	1.9278	1.36409e-08
-13.7	1.94946	9.36068e-09
-13.7	1.97112	6.39958e-09
-13.7	1.99278	4.35894e-09
-13.7	2.01444	2.95803e-09
-13.7	2.0361	1.99998e-09
-13.7	2.05776	1.3473e-09
-13.7	2.07942	9.04335e-10
-13.7	2.10108	6.04834e-10
-13.7	2.12274	4.03089e-10
-13.7	2.1444	2.67695e-10
-13.7	2.16607	1.77164e-10
-13.7	2.18773	1.16848e-10
-13.7	2.20939	7.68065e-11
-13.7	2.23105	5.03183e-11
-13.7	2.25271	3.28567e-11
-13.7	2.27437	2.13851e-11
-13.7	2.29603	1.38741e-11
-13.7	2.31769	8.97274e-12
-13.7	2.33935	5.78478e-12
-13.7	2.36101	3.71797e-12
-13.7	2.38267	2.38231e-12
-13.7	2.40433	1.52186e-12
-13.7	2.42599	9.6928e-13
-13.7	2.44765	6.15505e-13
-13.7	2.46931	3.89701e-13
-13.7	2.49098	2.46011e-13
-13.7	2.51264	1.54849e-13
-13.7	2.5343	9.71849e-14
-13.7	2.55596	6.08171e-14
-13.7	2.57762	3.79483e-14
-13.7	2.59928	2.36101e-14
-13.7	2.62094	1.46469e-14
-13.7	2.6426	9.06e-15
-13.7	2.66426	5.58787e-15
-13.7	2.68592	3.43634e-15
-13.7	2.70758	2.10704e-15
-13.7	2.72924	1.28817e-15
-13.7	2.7509	7.85219e-16
-13.7	2.77256	4.77221e-16
-13.7	2.79422	2.8917e-16
-13.7	2.81588	1.74698e-16
-13.7	2.83755	1.05224e-16
-13.7	2.85921	6.31874e-17
-13.7	2.88087	3.78292e-17
-13.7	2.90253	2.25787e-17
-13.7	2.92419	1.3435e-17
-13.7	2.94585	7.96971e-18
-13.7	2.96751	4.71307e-18
-13.7	2.98917	2.77855e-18
-13.7	3.01083	1.63297e-18
-13.7	3.03249	9.5671e-19
-13.7	3.05415	5.58753e-19
-13.7	3.07581	3.25306e-19
-13.7	3.09747	1.88796e-19
-13.7	3.11913	1.09224e-19
-13.7	3.14079	6.29885e-20
-13.7	3.16246	3.62095e-20
-13.7	3.18412	2.0749e-20
-13.7	3.20578	1.18517e-20
-13.7	3.22744	6.74796e-21
-13.7	3.2491	3.82972e-21
-13.7	3.27076	2.16653e-21
-13.7	3.29242	1.22168e-21
-13.7	3.31408	6.86674e-22
-13.7	3.33574	3.84712e-22
-13.7	3.3574	2.14839e-22
-13.7	3.37906	1.19586e-22
-13.7	3.40072	6.63488e-23
-13.7	3.42238	3.66921e-23
-13.7	3.44404	2.02254e-23
-13.7	3.4657	1.11123e-23
-13.7	3.48737	6.0854e-24
-13.7	3.50902	3.32165e-24
-13.7	3.53069	1.80716e-24
-13.7	3.55235	9.79976e-25
-13.7	3.57401	5.29673e-25
-13.7	3.59567	2.85347e-25
-13.7	3.61733	1.53218e-25
-13.7	3.63899	8.20006e-26
-13.7	3.66065	4.37414e-26
-13.7	3.68231	2.3256e-26
-13.7	3.70397	1.23238e-26
-13.7	3.72563	6.50902e-27
-13.7	3.74729	3.42651e-27
-13.7	3.76895	1.79783e-27
-13.7	3.79061	9.4017e-28
-13.7	3.81227	4.9003e-28
-13.7	3.83393	2.54564e-28
-13.7	3.8556	1.31804e-28
-13.7	3.87726	6.80162e-29
-13.7	3.89892	3.49825e-29
-13.7	3.92058	1.79325e-29
-13.7	3.94224	9.16184e-30
-13.7	3.9639	4.66523e-30
-13.7	3.98556	2.36762e-30
-13.7	4.00722	1.19756e-30
-13.7	4.02888	6.03709e-31
-13.7	4.05054	3.0332e-31
-13.7	4.0722	1.51886e-31
-13.7	4.09386	7.58013e-32
-13.7	4.11552	3.77029e-32
-13.7	4.13718	1.86901e-32
-13.7	4.15885	9.2339e-33
-13.7	4.18051	4.54669e-33
-13.7	4.20217	2.23121e-33
-13.7	4.22383	1.09123e-33
-13.7	4.24549	5.31898e-34
-13.7	4.26715	2.58386e-34
-13.7	4.28881	1.25095e-34
-13.7	4.31047	6.03589e-35
-13.7	4.33213	2.90248e-35
-13.7	4.35379	1.39099e-35
-13.7	4.37545	6.64359e-36
-13.7	4.39711	3.16233e-36
-13.7	4.41877	1.50015e-36
-13.7	4.44043	7.09226e-37
-13.7	4.46209	3.34161e-37
-13.7	4.48376	1.56909e-37
-13.7	4.50542	7.34275e-38
-13.7	4.52708	3.42443e-38
-13.7	4.54874	1.59161e-38
-13.7	4.5704	7.37226e-39
-13.7	4.59206	3.40316e-39
-13.7	4.61372	1.56559e-39
-13.7	4.63538	7.17776e-40
-13.7	4.65704	3.27955e-40
-13.7	4.6787	1.49332e-40
-13.7	4.70036	6.77647e-41
-13.7	4.72202	3.06455e-41
-13.7	4.74368	1.38115e-41
-13.7	4.76534	6.20335e-42
-13.7	4.787	2.77665e-42
-13.7	4.80866	1.23859e-42
-13.7	4.83033	5.50607e-43
-13.7	4.85199	2.4393e-43
-13.7	4.87365	1.07695e-43
-13.7	4.89531	4.73845e-44
-13.7	4.91697	2.0777e-44
-13.7	4.93863	9.07899e-45
-13.7	4.96029	3.95365e-45
-13.7	4.98195	1.71579e-45
-13.7	5.00361	7.42058e-46
-13.7	5.02527	3.19828e-46
-13.7	5.04693	1.37373e-46
-13.7	5.06859	5.88015e-47
-13.7	5.09025	2.50831e-47
-13.7	5.11191	1.0663e-47
-13.7	5.13357	4.51732e-48
-13.7	5.15524	1.90716e-48
-13.7	5.1769	8.02409e-49
-13.7	5.19856	3.36441e-49
-13.7	5.22022	1.4058e-49
-13.7	5.24188	5.85386e-50
-13.7	5.26354	2.4292e-50
-13.7	5.2852	1.00459e-50
-13.7	5.30686	4.14012e-51
-13.7	5.32852	1.70036e-51
-13.7	5.35018	6.95937e-52
-13.7	5.37184	2.83858e-52
-13.7	5.3935	1.15381e-52
-13.7	5.41516	4.67378e-53
-13.7	5.43682	1.8867e-53
-13.7	5.45848	7.58997e-54
-13.7	5.48014	3.04283e-54
-13.7	5.50181	1.21567e-54
-13.7	5.52347	4.84009e-55
-13.7	5.54513	1.9204e-55
-13.7	5.56679	7.59332e-56
-13.7	5.58845	2.99206e-56
-13.7	5.61011	1.17492e-56
-13.7	5.63177	4.59779e-57
-13.7	5.65343	1.79303e-57
-13.7	5.67509	6.96828e-58
-13.7	5.69675	2.69876e-58
-13.7	5.71841	1.0416e-58
-13.7	5.74007	4.00624e-59
-13.7	5.76173	1.53558e-59
-13.7	5.78339	5.86551e-60
-13.7	5.80505	2.23274e-60
-13.7	5.82672	8.46974e-61
-13.7	5.84837	3.20184e-61
-13.7	5.87004	1.20622e-61
-13.7	5.8917	4.5285e-62
-13.7	5.91336	1.69426e-62
-13.7	5.93502	6.31688e-63
-13.7	5.95668	2.34706e-63
-13.7	5.97834	8.69044e-64
-13.7	6	3.2067e-64
-13.65	0	0.0169
-13.65	0.02166	0.035
-13.65	0.04332	0.04867
-13.65	0.06498	0.05766
-13.65	0.08664	0.06304
-13.65	0.1083	0.065
-13.65	0.12996	0.06381
-13.65	0.15163	0.06011
-13.65	0.17328	0.05498
-13.65	0.19495	0.04976
-13.65	0.21661	0.04556
-13.65	0.23827	0.04272
-13.65	0.25993	0.04062
-13.65	0.28159	0.03819
-13.65	0.30325	0.03459
-13.65	0.32491	0.02952
-13.65	0.34657	0.02323
-13.65	0.36823	0.01631
-13.65	0.38989	0.00954
-13.65	0.41155	0.00392
-13.65	0.43321	0.00291
-13.65	0.45487	0.0054
-13.65	0.47653	0.00673
-13.65	0.4982	0.00662
-13.65	0.51986	0.0053
-13.65	0.54152	0.00314
-13.65	0.56318	0.000828013
-13.65	0.58484	0.00248
-13.65	0.6065	0.00505
-13.65	0.62816	0.00733
-13.65	0.64982	0.00919
-13.65	0.67148	0.0106
-13.65	0.69314	0.01158
-13.65	0.7148	0.01216
-13.65	0.73646	0.0124
-13.65	0.75812	0.01236
-13.65	0.77978	0.01207
-13.65	0.80144	0.01159
-13.65	0.8231	0.01095
-13.65	0.84476	0.01019
-13.65	0.86643	0.00935
-13.65	0.88809	0.00846
-13.65	0.90975	0.00755
-13.65	0.93141	0.00666
-13.65	0.95307	0.0058
-13.65	0.97473	0.00499
-13.65	0.99639	0.00425
-13.65	1.01805	0.00358
-13.65	1.03971	0.00298
-13.65	1.06137	0.00246
-13.65	1.08303	0.00201
-13.65	1.10469	0.00163
-13.65	1.12635	0.00131
-13.65	1.14801	0.00104
-13.65	1.16968	0.000825041
-13.65	1.19134	0.000647803
-13.65	1.213	0.000505269
-13.65	1.23466	0.000391659
-13.65	1.25632	0.000301846
-13.65	1.27798	0.000231384
-13.65	1.29964	0.000176489
-13.65	1.3213	0.000133996
-13.65	1.34296	0.000101297
-13.65	1.36462	7.62703e-05
-13.65	1.38628	5.72115e-05
-13.65	1.40794	4.27634e-05
-13.65	1.4296	3.18568e-05
-13.65	1.45126	2.36556e-05
-13.65	1.47292	1.75113e-05
-13.65	1.49459	1.29237e-05
-13.65	1.51625	9.50956e-06
-13.65	1.53791	6.97669e-06
-13.65	1.55957	5.10331e-06
-13.65	1.58123	3.72186e-06
-13.65	1.60289	2.70619e-06
-13.65	1.62455	1.96166e-06
-13.65	1.64621	1.41753e-06
-13.65	1.66787	1.02107e-06
-13.65	1.68953	7.33109e-07
-13.65	1.71119	5.24615e-07
-13.65	1.73285	3.74148e-07
-13.65	1.75451	2.65921e-07
-13.65	1.77617	1.8834e-07
-13.65	1.79783	1.3292e-07
-13.65	1.81949	9.34712e-08
-13.65	1.84116	6.54922e-08
-13.65	1.86282	4.57205e-08
-13.65	1.88448	3.18005e-08
-13.65	1.90614	2.20369e-08
-13.65	1.9278	1.52144e-08
-13.65	1.94946	1.04652e-08
-13.65	1.97112	7.1719e-09
-13.65	1.99278	4.89682e-09
-13.65	2.01444	3.33117e-09
-13.65	2.0361	2.25782e-09
-13.65	2.05776	1.52478e-09
-13.65	2.07942	1.02603e-09
-13.65	2.10108	6.87958e-10
-13.65	2.12274	4.59655e-10
-13.65	2.1444	3.06045e-10
-13.65	2.16607	2.03068e-10
-13.65	2.18773	1.34282e-10
-13.65	2.20939	8.84982e-11
-13.65	2.23105	5.81314e-11
-13.65	2.25271	3.80597e-11
-13.65	2.27437	2.48381e-11
-13.65	2.29603	1.6158e-11
-13.65	2.31769	1.04783e-11
-13.65	2.33935	6.77399e-12
-13.65	2.36101	4.36582e-12
-13.65	2.38267	2.80523e-12
-13.65	2.40433	1.79708e-12
-13.65	2.42599	1.14782e-12
-13.65	2.44765	7.30967e-13
-13.65	2.46931	4.64141e-13
-13.65	2.49098	2.93857e-13
-13.65	2.51264	1.85509e-13
-13.65	2.5343	1.16772e-13
-13.65	2.55596	7.32926e-14
-13.65	2.57762	4.58705e-14
-13.65	2.59928	2.86259e-14
-13.65	2.62094	1.78129e-14
-13.65	2.6426	1.10525e-14
-13.65	2.66426	6.83806e-15
-13.65	2.68592	4.2184e-15
-13.65	2.70758	2.5948e-15
-13.65	2.72924	1.59145e-15
-13.65	2.7509	9.7322e-16
-13.65	2.77256	5.93408e-16
-13.65	2.79422	3.60756e-16
-13.65	2.81588	2.18668e-16
-13.65	2.83755	1.32149e-16
-13.65	2.85921	7.96235e-17
-13.65	2.88087	4.78312e-17
-13.65	2.90253	2.86463e-17
-13.65	2.92419	1.71044e-17
-13.65	2.94585	1.01817e-17
-13.65	2.96751	6.04232e-18
-13.65	2.98917	3.57479e-18
-13.65	3.01083	2.10841e-18
-13.65	3.03249	1.2397e-18
-13.65	3.05415	7.26646e-19
-13.65	3.07581	4.24595e-19
-13.65	3.09747	2.47324e-19
-13.65	3.11913	1.43613e-19
-13.65	3.14079	8.31293e-20
-13.65	3.16246	4.79669e-20
-13.65	3.18412	2.75901e-20
-13.65	3.20578	1.58193e-20
-13.65	3.22744	9.04147e-21
-13.65	3.2491	5.15117e-21
-13.65	3.27076	2.9254e-21
-13.65	3.29242	1.65606e-21
-13.65	3.31408	9.34484e-22
-13.65	3.33574	5.25623e-22
-13.65	3.3574	2.94699e-22
-13.65	3.37906	1.64697e-22
-13.65	3.40072	9.17466e-23
-13.65	3.42238	5.09439e-23
-13.65	3.44404	2.81961e-23
-13.65	3.4657	1.55553e-23
-13.65	3.48737	8.55384e-24
-13.65	3.50902	4.6885e-24
-13.65	3.53069	2.5615e-24
-13.65	3.55235	1.3949e-24
-13.65	3.57401	7.57138e-25
-13.65	3.59567	4.0963e-25
-13.65	3.61733	2.20898e-25
-13.65	3.63899	1.18733e-25
-13.65	3.66065	6.36112e-26
-13.65	3.68231	3.39682e-26
-13.65	3.70397	1.80796e-26
-13.65	3.72563	9.59136e-27
-13.65	3.74729	5.07161e-27
-13.65	3.76895	2.67291e-27
-13.65	3.79061	1.40409e-27
-13.65	3.81227	7.35149e-28
-13.65	3.83393	3.83641e-28
-13.65	3.8556	1.99545e-28
-13.65	3.87726	1.03449e-28
-13.65	3.89892	5.3453e-29
-13.65	3.92058	2.75285e-29
-13.65	3.94224	1.41305e-29
-13.65	3.9639	7.22919e-30
-13.65	3.98556	3.68623e-30
-13.65	4.00722	1.87341e-30
-13.65	4.02888	9.48944e-31
-13.65	4.05054	4.79074e-31
-13.65	4.0722	2.41057e-31
-13.65	4.09386	1.20889e-31
-13.65	4.11552	6.04238e-32
-13.65	4.13718	3.01008e-32
-13.65	4.15885	1.4945e-32
-13.65	4.18051	7.39541e-33
-13.65	4.20217	3.64732e-33
-13.65	4.22383	1.7928e-33
-13.65	4.24549	8.78276e-34
-13.65	4.26715	4.28818e-34
-13.65	4.28881	2.08669e-34
-13.65	4.31047	1.012e-34
-13.65	4.33213	4.89152e-35
-13.65	4.35379	2.35637e-35
-13.65	4.37545	1.13131e-35
-13.65	4.39711	5.4132e-36
-13.65	4.41877	2.58143e-36
-13.65	4.44043	1.22688e-36
-13.65	4.46209	5.81133e-37
-13.65	4.48376	2.74335e-37
-13.65	4.50542	1.29067e-37
-13.65	4.52708	6.05177e-38
-13.65	4.54874	2.82799e-38
-13.65	4.5704	1.31704e-38
-13.65	4.59206	6.11295e-39
-13.65	4.61372	2.82767e-39
-13.65	4.63538	1.30356e-39
-13.65	4.65704	5.98907e-40
-13.65	4.6787	2.74228e-40
-13.65	4.70036	1.25138e-40
-13.65	4.72202	5.69099e-41
-13.65	4.74368	2.57935e-41
-13.65	4.76534	1.16508e-41
-13.65	4.787	5.24469e-42
-13.65	4.80866	2.35292e-42
-13.65	4.83033	1.05199e-42
-13.65	4.85199	4.68749e-43
-13.65	4.87365	2.08155e-43
-13.65	4.89531	9.21195e-44
-13.65	4.91697	4.06289e-44
-13.65	4.93863	1.78582e-44
-13.65	4.96029	7.8227e-45
-13.65	4.98195	3.41502e-45
-13.65	5.00361	1.48576e-45
-13.65	5.02527	6.44196e-46
-13.65	5.04693	2.78359e-46
-13.65	5.06859	1.19869e-46
-13.65	5.09025	5.14431e-47
-13.65	5.11191	2.20019e-47
-13.65	5.13357	9.378e-48
-13.65	5.15524	3.98359e-48
-13.65	5.1769	1.68637e-48
-13.65	5.19856	7.11454e-49
-13.65	5.22022	2.99126e-49
-13.65	5.24188	1.25336e-49
-13.65	5.26354	5.23372e-50
-13.65	5.2852	2.17801e-50
-13.65	5.30686	9.03278e-51
-13.65	5.32852	3.73333e-51
-13.65	5.35018	1.53775e-51
-13.65	5.37184	6.31226e-52
-13.65	5.3935	2.58225e-52
-13.65	5.41516	1.05275e-52
-13.65	5.43682	4.27723e-53
-13.65	5.45848	1.73186e-53
-13.65	5.48014	6.98834e-54
-13.65	5.50181	2.81027e-54
-13.65	5.52347	1.12625e-54
-13.65	5.54513	4.49811e-55
-13.65	5.56679	1.79035e-55
-13.65	5.58845	7.10162e-56
-13.65	5.61011	2.80729e-56
-13.65	5.63177	1.10593e-56
-13.65	5.65343	4.34191e-57
-13.65	5.67509	1.6988e-57
-13.65	5.69675	6.62394e-58
-13.65	5.71841	2.57395e-58
-13.65	5.74007	9.96767e-59
-13.65	5.76173	3.84678e-59
-13.65	5.78339	1.47949e-59
-13.65	5.80505	5.67067e-60
-13.65	5.82672	2.16605e-60
-13.65	5.84837	8.24538e-61
-13.65	5.87004	3.12797e-61
-13.65	5.8917	1.18256e-61
-13.65	5.91336	4.45549e-62
-13.65	5.93502	1.67292e-62
-13.65	5.95668	6.25986e-63
-13.65	5.97834	2.33433e-63
-13.65	6	8.675e-64
-13.6	0	0.0169
-13.6	0.02166	0.035
-13.6	0.04332	0.04867
-13.6	0.06498	0.05768
-13.6	0.08664	0.06306
-13.6	0.1083	0.06504
-13.6	0.12996	0.06386
-13.6	0.15163	0.06018
-13.6	0.17328	0.05507
-13.6	0.19495	0.04987
-13.6	0.21661	0.04568
-13.6	0.23827	0.04286
-13.6	0.25993	0.04077
-13.6	0.28159	0.03835
-13.6	0.30325	0.03475
-13.6	0.32491	0.02968
-13.6	0.34657	0.02337
-13.6	0.36823	0.01643
-13.6	0.38989	0.00963
-13.6	0.41155	0.00399
-13.6	0.43321	0.00295
-13.6	0.45487	0.00544
-13.6	0.47653	0.0068
-13.6	0.4982	0.00669
-13.6	0.51986	0.00536
-13.6	0.54152	0.00318
-13.6	0.56318	0.000815429
-13.6	0.58484	0.00249
-13.6	0.6065	0.0051
-13.6	0.62816	0.00742
-13.6	0.64982	0.00931
-13.6	0.67148	0.01075
-13.6	0.69314	0.01175
-13.6	0.7148	0.01236
-13.6	0.73646	0.01262
-13.6	0.75812	0.01258
-13.6	0.77978	0.01231
-13.6	0.80144	0.01183
-13.6	0.8231	0.01119
-13.6	0.84476	0.01042
-13.6	0.86643	0.00957
-13.6	0.88809	0.00867
-13.6	0.90975	0.00776
-13.6	0.93141	0.00685
-13.6	0.95307	0.00597
-13.6	0.97473	0.00515
-13.6	0.99639	0.00439
-13.6	1.01805	0.0037
-13.6	1.03971	0.00309
-13.6	1.06137	0.00255
-13.6	1.08303	0.00209
-13.6	1.10469	0.0017
-13.6	1.12635	0.00136
-13.6	1.14801	0.00109
-13.6	1.16968	0.00086164
-13.6	1.19134	0.000677543
-13.6	1.213	0.000529255
-13.6	1.23466	0.00041087
-13.6	1.25632	0.000317133
-13.6	1.27798	0.000243474
-13.6	1.29964	0.000185998
-13.6	1.3213	0.000141436
-13.6	1.34296	0.00010709
-13.6	1.36462	8.07612e-05
-13.6	1.38628	6.06783e-05
-13.6	1.40794	4.54292e-05
-13.6	1.4296	3.38991e-05
-13.6	1.45126	2.52148e-05
-13.6	1.47292	1.86976e-05
-13.6	1.49459	1.38234e-05
-13.6	1.51625	1.01897e-05
-13.6	1.53791	7.4892e-06
-13.6	1.55957	5.48831e-06
-13.6	1.58123	4.01016e-06
-13.6	1.60289	2.92137e-06
-13.6	1.62455	2.12176e-06
-13.6	1.64621	1.53625e-06
-13.6	1.66787	1.10881e-06
-13.6	1.68953	7.97727e-07
-13.6	1.71119	5.72038e-07
-13.6	1.73285	4.08828e-07
-13.6	1.75451	2.91188e-07
-13.6	1.77617	2.06681e-07
-13.6	1.79783	1.46184e-07
-13.6	1.81949	1.03027e-07
-13.6	1.84116	7.23496e-08
-13.6	1.86282	5.06225e-08
-13.6	1.88448	3.52909e-08
-13.6	1.90614	2.45124e-08
-13.6	1.9278	1.69633e-08
-13.6	1.94946	1.16958e-08
-13.6	1.97112	8.03441e-09
-13.6	1.99278	5.49897e-09
-13.6	2.01444	3.74991e-09
-13.6	2.0361	2.54789e-09
-13.6	2.05776	1.72493e-09
-13.6	2.07942	1.16361e-09
-13.6	2.10108	7.82174e-10
-13.6	2.12274	5.23931e-10
-13.6	2.1444	3.49734e-10
-13.6	2.16607	2.32655e-10
-13.6	2.18773	1.54247e-10
-13.6	2.20939	1.01922e-10
-13.6	2.23105	6.71256e-11
-13.6	2.25271	4.40652e-11
-13.6	2.27437	2.88343e-11
-13.6	2.29603	1.88083e-11
-13.6	2.31769	1.22301e-11
-13.6	2.33935	7.92819e-12
-13.6	2.36101	5.12381e-12
-13.6	2.38267	3.30144e-12
-13.6	2.40433	2.12089e-12
-13.6	2.42599	1.35848e-12
-13.6	2.44765	8.67587e-13
-13.6	2.46931	5.52474e-13
-13.6	2.49098	3.50797e-13
-13.6	2.51264	2.22102e-13
-13.6	2.5343	1.40219e-13
-13.6	2.55596	8.82713e-14
-13.6	2.57762	5.54109e-14
-13.6	2.59928	3.46844e-14
-13.6	2.62094	2.16488e-14
-13.6	2.6426	1.3474e-14
-13.6	2.66426	8.36214e-15
-13.6	2.68592	5.1748e-15
-13.6	2.70758	3.19316e-15
-13.6	2.72924	1.96469e-15
-13.6	2.7509	1.20534e-15
-13.6	2.77256	7.37328e-16
-13.6	2.79422	4.49719e-16
-13.6	2.81588	2.73493e-16
-13.6	2.83755	1.65832e-16
-13.6	2.85921	1.00254e-16
-13.6	2.88087	6.04283e-17
-13.6	2.90253	3.63143e-17
-13.6	2.92419	2.17575e-17
-13.6	2.94585	1.29965e-17
-13.6	2.96751	7.73972e-18
-13.6	2.98917	4.59515e-18
-13.6	3.01083	2.71985e-18
-13.6	3.03249	1.60493e-18
-13.6	3.05415	9.44117e-19
-13.6	3.07581	5.53671e-19
-13.6	3.09747	3.2369e-19
-13.6	3.11913	1.88649e-19
-13.6	3.14079	1.09603e-19
-13.6	3.16246	6.34791e-20
-13.6	3.18412	3.66501e-20
-13.6	3.20578	2.10936e-20
-13.6	3.22744	1.2102e-20
-13.6	3.2491	6.92134e-21
-13.6	3.27076	3.9459e-21
-13.6	3.29242	2.24246e-21
-13.6	3.31408	1.27034e-21
-13.6	3.33574	7.17354e-22
-13.6	3.3574	4.03795e-22
-13.6	3.37906	2.26569e-22
-13.6	3.40072	1.26721e-22
-13.6	3.42238	7.06491e-23
-13.6	3.44404	3.92618e-23
-13.6	3.4657	2.1749e-23
-13.6	3.48737	1.20091e-23
-13.6	3.50902	6.6097e-24
-13.6	3.53069	3.62622e-24
-13.6	3.55235	1.98301e-24
-13.6	3.57401	1.08091e-24
-13.6	3.59567	5.87291e-25
-13.6	3.61733	3.1806e-25
-13.6	3.63899	1.71695e-25
-13.6	3.66065	9.23839e-26
-13.6	3.68231	4.95479e-26
-13.6	3.70397	2.64876e-26
-13.6	3.72563	1.41138e-26
-13.6	3.74729	7.49609e-27
-13.6	3.76895	3.96833e-27
-13.6	3.79061	2.09394e-27
-13.6	3.81227	1.10129e-27
-13.6	3.83393	5.77323e-28
-13.6	3.8556	3.01658e-28
-13.6	3.87726	1.57104e-28
-13.6	3.89892	8.15525e-29
-13.6	3.92058	4.2195e-29
-13.6	3.94224	2.176e-29
-13.6	3.9639	1.11848e-29
-13.6	3.98556	5.73016e-30
-13.6	4.00722	2.92601e-30
-13.6	4.02888	1.4892e-30
-13.6	4.05054	7.55432e-31
-13.6	4.0722	3.81947e-31
-13.6	4.09386	1.92475e-31
-13.6	4.11552	9.6674e-32
-13.6	4.13718	4.83955e-32
-13.6	4.15885	2.41468e-32
-13.6	4.18051	1.20081e-32
-13.6	4.20217	5.95176e-33
-13.6	4.22383	2.94017e-33
-13.6	4.24549	1.44762e-33
-13.6	4.26715	7.10379e-34
-13.6	4.28881	3.47439e-34
-13.6	4.31047	1.69362e-34
-13.6	4.33213	8.22823e-35
-13.6	4.35379	3.98423e-35
-13.6	4.37545	1.92279e-35
-13.6	4.39711	9.24835e-36
-13.6	4.41877	4.43346e-36
-13.6	4.44043	2.1182e-36
-13.6	4.46209	1.00864e-36
-13.6	4.48376	4.78679e-37
-13.6	4.50542	2.26411e-37
-13.6	4.52708	1.06731e-37
-13.6	4.54874	5.01446e-38
-13.6	4.5704	2.34799e-38
-13.6	4.59206	1.09574e-38
-13.6	4.61372	5.09633e-39
-13.6	4.63538	2.36235e-39
-13.6	4.65704	1.09136e-39
-13.6	4.6787	5.02486e-40
-13.6	4.70036	2.30578e-40
-13.6	4.72202	1.0545e-40
-13.6	4.74368	4.80625e-41
-13.6	4.76534	2.18323e-41
-13.6	4.787	9.88386e-42
-13.6	4.80866	4.45949e-42
-13.6	4.83033	2.00528e-42
-13.6	4.85199	8.98663e-43
-13.6	4.87365	4.01373e-43
-13.6	4.89531	1.78661e-43
-13.6	4.91697	7.92577e-44
-13.6	4.93863	3.50414e-44
-13.6	4.96029	1.54401e-44
-13.6	4.98195	6.7803e-45
-13.6	5.00361	2.96739e-45
-13.6	5.02527	1.29428e-45
-13.6	5.04693	5.62612e-46
-13.6	5.06859	2.43735e-46
-13.6	5.09025	1.05233e-46
-13.6	5.11191	4.52807e-47
-13.6	5.13357	1.94178e-47
-13.6	5.15524	8.29877e-48
-13.6	5.1769	3.5347e-48
-13.6	5.19856	1.50044e-48
-13.6	5.22022	6.34756e-49
-13.6	5.24188	2.67622e-49
-13.6	5.26354	1.1245e-49
-13.6	5.2852	4.70896e-50
-13.6	5.30686	1.96523e-50
-13.6	5.32852	8.17383e-51
-13.6	5.35018	3.38814e-51
-13.6	5.37184	1.39966e-51
-13.6	5.3935	5.76243e-52
-13.6	5.41516	2.36436e-52
-13.6	5.43682	9.66815e-53
-13.6	5.45848	3.94001e-53
-13.6	5.48014	1.6002e-53
-13.6	5.50181	6.47698e-54
-13.6	5.52347	2.61273e-54
-13.6	5.54513	1.05036e-54
-13.6	5.56679	4.20829e-55
-13.6	5.58845	1.68033e-55
-13.6	5.61011	6.68661e-56
-13.6	5.63177	2.65179e-56
-13.6	5.65343	1.04808e-56
-13.6	5.67509	4.12829e-57
-13.6	5.69675	1.62057e-57
-13.6	5.71841	6.33996e-58
-13.6	5.74007	2.47188e-58
-13.6	5.76173	9.60481e-59
-13.6	5.78339	3.71939e-59
-13.6	5.80505	1.43541e-59
-13.6	5.82672	5.52076e-60
-13.6	5.84837	2.11614e-60
-13.6	5.87004	8.08369e-61
-13.6	5.8917	3.07748e-61
-13.6	5.91336	1.16762e-61
-13.6	5.93502	4.41497e-62
-13.6	5.95668	1.66369e-62
-13.6	5.97834	6.24798e-63
-13.6	6	2.33844e-63
-13.55	0	0.0169
-13.55	0.02166	0.035
-13.55	0.04332	0.04868
-13.55	0.06498	0.05769
-13.55	0.08664	0.06309
-13.55	0.1083	0.06508
-13.55	0.12996	0.06392
-13.55	0.15163	0.06026
-13.55	0.17328	0.05517
-13.55	0.19495	0.04998
-13.55	0.21661	0.04581
-13.55	0.23827	0.043
-13.55	0.25993	0.04092
-13.55	0.28159	0.03851
-13.55	0.30325	0.03491
-13.55	0.32491	0.02984
-13.55	0.34657	0.02351
-13.55	0.36823	0.01655
-13.55	0.38989	0.00972
-13.55	0.41155	0.00405
-13.55	0.43321	0.003
-13.55	0.45487	0.00549
-13.55	0.47653	0.00686
-13.55	0.4982	0.00675
-13.55	0.51986	0.00542
-13.55	0.54152	0.00322
-13.55	0.56318	0.000803383
-13.55	0.58484	0.0025
-13.55	0.6065	0.00515
-13.55	0.62816	0.0075
-13.55	0.64982	0.00943
-13.55	0.67148	0.0109
-13.55	0.69314	0.01193
-13.55	0.7148	0.01256
-13.55	0.73646	0.01284
-13.55	0.75812	0.01282
-13.55	0.77978	0.01255
-13.55	0.80144	0.01207
-13.55	0.8231	0.01143
-13.55	0.84476	0.01066
-13.55	0.86643	0.00981
-13.55	0.88809	0.0089
-13.55	0.90975	0.00797
-13.55	0.93141	0.00704
-13.55	0.95307	0.00615
-13.55	0.97473	0.00531
-13.55	0.99639	0.00453
-13.55	1.01805	0.00383
-13.55	1.03971	0.0032
-13.55	1.06137	0.00265
-13.55	1.08303	0.00217
-13.55	1.10469	0.00176
-13.55	1.12635	0.00142
-13.55	1.14801	0.00113
-13.55	1.16968	0.000899752
-13.55	1.19134	0.000708558
-13.55	1.213	0.000554306
-13.55	1.23466	0.000430963
-13.55	1.25632	0.000333145
-13.55	1.27798	0.000256158
-13.55	1.29964	0.000195989
-13.55	1.3213	0.000149265
-13.55	1.34296	0.000113196
-13.55	1.36462	8.55019e-05
-13.55	1.38628	6.43438e-05
-13.55	1.40794	4.82523e-05
-13.55	1.4296	3.60655e-05
-13.55	1.45126	2.68714e-05
-13.55	1.47292	1.99602e-05
-13.55	1.49459	1.47825e-05
-13.55	1.51625	1.09161e-05
-13.55	1.53791	8.03755e-06
-13.55	1.55957	5.90098e-06
-13.55	1.58123	4.31974e-06
-13.55	1.60289	3.15289e-06
-13.55	1.62455	2.29434e-06
-13.55	1.64621	1.66447e-06
-13.55	1.66787	1.20376e-06
-13.55	1.68953	8.678e-07
-13.55	1.71119	6.23571e-07
-13.55	1.73285	4.46591e-07
-13.55	1.75451	3.18761e-07
-13.55	1.77617	2.2674e-07
-13.55	1.79783	1.60721e-07
-13.55	1.81949	1.13523e-07
-13.55	1.84116	7.98986e-08
-13.55	1.86282	5.60311e-08
-13.55	1.88448	3.91509e-08
-13.55	1.90614	2.72564e-08
-13.55	1.9278	1.89063e-08
-13.55	1.94946	1.30663e-08
-13.55	1.97112	8.99725e-09
-13.55	1.99278	6.17279e-09
-13.55	2.01444	4.21962e-09
-13.55	2.0361	2.87406e-09
-13.55	2.05776	1.95056e-09
-13.55	2.07942	1.31909e-09
-13.55	2.10108	8.88914e-10
-13.55	2.12274	5.96937e-10
-13.55	2.1444	3.99483e-10
-13.55	2.16607	2.66432e-10
-13.55	2.18773	1.77098e-10
-13.55	2.20939	1.17327e-10
-13.55	2.23105	7.74744e-11
-13.55	2.25271	5.09934e-11
-13.55	2.27437	3.34569e-11
-13.55	2.29603	2.18822e-11
-13.55	2.31769	1.42675e-11
-13.55	2.33935	9.27417e-12
-13.55	2.36101	6.01018e-12
-13.55	2.38267	3.88329e-12
-13.55	2.40433	2.50166e-12
-13.55	2.42599	1.60688e-12
-13.55	2.44765	1.02915e-12
-13.55	2.46931	6.57232e-13
-13.55	2.49098	4.1852e-13
-13.55	2.51264	2.65752e-13
-13.55	2.5343	1.68269e-13
-13.55	2.55596	1.06244e-13
-13.55	2.57762	6.68923e-14
-13.55	2.59928	4.19975e-14
-13.55	2.62094	2.62932e-14
-13.55	2.6426	1.64149e-14
-13.55	2.66426	1.02188e-14
-13.55	2.68592	6.34356e-15
-13.55	2.70758	3.92669e-15
-13.55	2.72924	2.42371e-15
-13.55	2.7509	1.49172e-15
-13.55	2.77256	9.15461e-16
-13.55	2.79422	5.6019e-16
-13.55	2.81588	3.41796e-16
-13.55	2.83755	2.07935e-16
-13.55	2.85921	1.26128e-16
-13.55	2.88087	7.62806e-17
-13.55	2.90253	4.59967e-17
-13.55	2.92419	2.76531e-17
-13.55	2.94585	1.65753e-17
-13.55	2.96751	9.90534e-18
-13.55	2.98917	5.90155e-18
-13.55	3.01083	3.50546e-18
-13.55	3.03249	2.07587e-18
-13.55	3.05415	1.22554e-18
-13.55	3.07581	7.21311e-19
-13.55	3.09747	4.23234e-19
-13.55	3.11913	2.47569e-19
-13.55	3.14079	1.44367e-19
-13.55	3.16246	8.39247e-20
-13.55	3.18412	4.86362e-20
-13.55	3.20578	2.80978e-20
-13.55	3.22744	1.61818e-20
-13.55	3.2491	9.29008e-21
-13.55	3.27076	5.31676e-21
-13.55	3.29242	3.03324e-21
-13.55	3.31408	1.72503e-21
-13.55	3.33574	9.77943e-22
-13.55	3.3574	5.52658e-22
-13.55	3.37906	3.11331e-22
-13.55	3.40072	1.74827e-22
-13.55	3.42238	9.78625e-23
-13.55	3.44404	5.4606e-23
-13.55	3.4657	3.03725e-23
-13.55	3.48737	1.68397e-23
-13.55	3.50902	9.30678e-24
-13.55	3.53069	5.12716e-24
-13.55	3.55235	2.81555e-24
-13.55	3.57401	1.54119e-24
-13.55	3.59567	8.40924e-25
-13.55	3.61733	4.57364e-25
-13.55	3.63899	2.47954e-25
-13.55	3.66065	1.33993e-25
-13.55	3.68231	7.2176e-26
-13.55	3.70397	3.87528e-26
-13.55	3.72563	2.07402e-26
-13.55	3.74729	1.10641e-26
-13.55	3.76895	5.88326e-27
-13.55	3.79061	3.11826e-27
-13.55	3.81227	1.6474e-27
-13.55	3.83393	8.67516e-28
-13.55	3.8556	4.55351e-28
-13.55	3.87726	2.38233e-28
-13.55	3.89892	1.24236e-28
-13.55	3.92058	6.45767e-29
-13.55	3.94224	3.34572e-29
-13.55	3.9639	1.72777e-29
-13.55	3.98556	8.89336e-30
-13.55	4.00722	4.56273e-30
-13.55	4.02888	2.33326e-30
-13.55	4.05054	1.18927e-30
-13.55	4.0722	6.04187e-31
-13.55	4.09386	3.05941e-31
-13.55	4.11552	1.54411e-31
-13.55	4.13718	7.7677e-32
-13.55	4.15885	3.89472e-32
-13.55	4.18051	1.94639e-32
-13.55	4.20217	9.69512e-33
-13.55	4.22383	4.8133e-33
-13.55	4.24549	2.38176e-33
-13.55	4.26715	1.17468e-33
-13.55	4.28881	5.77436e-34
-13.55	4.31047	2.82911e-34
-13.55	4.33213	1.38152e-34
-13.55	4.35379	6.72398e-35
-13.55	4.37545	3.26177e-35
-13.55	4.39711	1.57703e-35
-13.55	4.41877	7.59943e-36
-13.55	4.44043	3.64988e-36
-13.55	4.46209	1.74716e-36
-13.55	4.48376	8.33565e-37
-13.55	4.50542	3.96369e-37
-13.55	4.52708	1.8785e-37
-13.55	4.54874	8.87311e-38
-13.55	4.5704	4.17724e-38
-13.55	4.59206	1.95999e-38
-13.55	4.61372	9.16572e-39
-13.55	4.63538	4.27196e-39
-13.55	4.65704	1.98443e-39
-13.55	4.6787	9.18736e-40
-13.55	4.70036	4.23927e-40
-13.55	4.72202	1.94957e-40
-13.55	4.74368	8.93571e-41
-13.55	4.76534	4.08192e-41
-13.55	4.787	1.85842e-41
-13.55	4.80866	8.43267e-42
-13.55	4.83033	3.81355e-42
-13.55	4.85199	1.71884e-42
-13.55	4.87365	7.72118e-43
-13.55	4.89531	3.45679e-43
-13.55	4.91697	1.54242e-43
-13.55	4.93863	6.85918e-44
-13.55	4.96029	3.04006e-44
-13.55	4.98195	1.34286e-44
-13.55	5.00361	5.9118e-45
-13.55	5.02527	2.59386e-45
-13.55	5.04693	1.13426e-45
-13.55	5.06859	4.94328e-46
-13.55	5.09025	2.14712e-46
-13.55	5.11191	9.2947e-47
-13.55	5.13357	4.01006e-47
-13.55	5.15524	1.72427e-47
-13.55	5.1769	7.38914e-48
-13.55	5.19856	3.15587e-48
-13.55	5.22022	1.34333e-48
-13.55	5.24188	5.69875e-49
-13.55	5.26354	2.40943e-49
-13.55	5.2852	1.01527e-49
-13.55	5.30686	4.26371e-50
-13.55	5.32852	1.78455e-50
-13.55	5.35018	7.44393e-51
-13.55	5.37184	3.09465e-51
-13.55	5.3935	1.2822e-51
-13.55	5.41516	5.29462e-52
-13.55	5.43682	2.17895e-52
-13.55	5.45848	8.93705e-53
-13.55	5.48014	3.65321e-53
-13.55	5.50181	1.4883e-53
-13.55	5.52347	6.0428e-54
-13.55	5.54513	2.44523e-54
-13.55	5.56679	9.86131e-55
-13.55	5.58845	3.96353e-55
-13.55	5.61011	1.58768e-55
-13.55	5.63177	6.33838e-56
-13.55	5.65343	2.52188e-56
-13.55	5.67509	1.00001e-56
-13.55	5.69675	3.95199e-57
-13.55	5.71841	1.55654e-57
-13.55	5.74007	6.10995e-58
-13.55	5.76173	2.39026e-58
-13.55	5.78339	9.31937e-59
-13.55	5.80505	3.62126e-59
-13.55	5.82672	1.40237e-59
-13.55	5.84837	5.41252e-60
-13.55	5.87004	2.08193e-60
-13.55	5.8917	7.98116e-61
-13.55	5.91336	3.04927e-61
-13.55	5.93502	1.16107e-61
-13.55	5.95668	4.40605e-62
-13.55	5.97834	1.66637e-62
-13.55	6	6.28097e-63
-13.5	0	0.0169
-13.5	0.02166	0.035
-13.5	0.04332	0.04868
-13.5	0.06498	0.0577
-13.5	0.08664	0.06312
-13.5	0.1083	0.06512
-13.5	0.12996	0.06398
-13.5	0.15163	0.06034
-13.5	0.17328	0.05526
-13.5	0.19495	0.05009
-13.5	0.21661	0.04593
-13.5	0.23827	0.04313
-13.5	0.25993	0.04107
-13.5	0.28159	0.03867
-13.5	0.30325	0.03508
-13.5	0.32491	0.03
-13.5	0.34657	0.02366
-13.5	0.36823	0.01666
-13.5	0.38989	0.00981
-13.5	0.41155	0.00411
-13.5	0.43321	0.00304
-13.5	0.45487	0.00554
-13.5	0.47653	0.00692
-13.5	0.4982	0.00682
-13.5	0.51986	0.00548
-13.5	0.54152	0.00326
-13.5	0.56318	0.000791983
-13.5	0.58484	0.00251
-13.5	0.6065	0.0052
-13.5	0.62816	0.00759
-13.5	0.64982	0.00956
-13.5	0.67148	0.01106
-13.5	0.69314	0.01211
-13.5	0.7148	0.01276
-13.5	0.73646	0.01306
-13.5	0.75812	0.01305
-13.5	0.77978	0.01279
-13.5	0.80144	0.01232
-13.5	0.8231	0.01168
-13.5	0.84476	0.01091
-13.5	0.86643	0.01005
-13.5	0.88809	0.00912
-13.5	0.90975	0.00818
-13.5	0.93141	0.00724
-13.5	0.95307	0.00633
-13.5	0.97473	0.00547
-13.5	0.99639	0.00468
-13.5	1.01805	0.00396
-13.5	1.03971	0.00331
-13.5	1.06137	0.00274
-13.5	1.08303	0.00225
[truncated: 229,299+ more rows]

## Sheet: Figure 2g
K	R	Intensity
Å-1	Å	a.u.
		Mo foil
-14.85	0	0.01159
-14.85	0.0202	0.02318
-14.85	0.0404	0.03229
-14.85	0.06061	0.03852
-14.85	0.08081	0.04274
-14.85	0.10101	0.04524
-14.85	0.12121	0.04612
-14.85	0.14141	0.04554
-14.85	0.16162	0.04368
-14.85	0.18182	0.04081
-14.85	0.20202	0.03726
-14.85	0.22222	0.03333
-14.85	0.24242	0.02931
-14.85	0.26263	0.0254
-14.85	0.28283	0.0217
-14.85	0.30303	0.01821
-14.85	0.32323	0.01493
-14.85	0.34343	0.01182
-14.85	0.36364	0.00889
-14.85	0.38384	0.0062
-14.85	0.40404	0.00383
-14.85	0.42424	0.002
-14.85	0.44444	0.00147
-14.85	0.46465	0.00221
-14.85	0.48485	0.003
-14.85	0.50505	0.00352
-14.85	0.52525	0.00376
-14.85	0.54546	0.00378
-14.85	0.56566	0.00362
-14.85	0.58586	0.00335
-14.85	0.60606	0.00302
-14.85	0.62626	0.00266
-14.85	0.64646	0.00231
-14.85	0.66667	0.00197
-14.85	0.68687	0.00167
-14.85	0.70707	0.0014
-14.85	0.72727	0.00117
-14.85	0.74748	0.000971198
-14.85	0.76768	0.000811779
-14.85	0.78788	0.000682634
-14.85	0.80808	0.000578445
-14.85	0.82828	0.000493835
-14.85	0.84849	0.000424042
-14.85	0.86869	0.000365303
-14.85	0.88889	0.000314918
-14.85	0.90909	0.000271085
-14.85	0.92929	0.000232644
-14.85	0.94949	0.00019884
-14.85	0.9697	0.000169147
-14.85	0.9899	0.000143154
-14.85	1.0101	0.000120508
-14.85	1.0303	0.000100883
-14.85	1.05051	8.39736e-05
-14.85	1.07071	6.94892e-05
-14.85	1.09091	5.71573e-05
-14.85	1.11111	4.67237e-05
-14.85	1.13131	3.79533e-05
-14.85	1.15152	3.06305e-05
-14.85	1.17172	2.45587e-05
-14.85	1.19192	1.95599e-05
-14.85	1.21212	1.54746e-05
-14.85	1.23232	1.21607e-05
-14.85	1.25252	9.4925e-06
-14.85	1.27273	7.36049e-06
-14.85	1.29293	5.66972e-06
-14.85	1.31313	4.3389e-06
-14.85	1.33333	3.29916e-06
-14.85	1.35353	2.49276e-06
-14.85	1.37374	1.87182e-06
-14.85	1.39394	1.39704e-06
-14.85	1.41414	1.0365e-06
-14.85	1.43434	7.64544e-07
-14.85	1.45455	5.60738e-07
-14.85	1.47475	4.08972e-07
-14.85	1.49495	2.96653e-07
-14.85	1.51515	2.14029e-07
-14.85	1.53535	1.53604e-07
-14.85	1.55556	1.09667e-07
-14.85	1.57576	7.7898e-08
-14.85	1.59596	5.50536e-08
-14.85	1.61616	3.87153e-08
-14.85	1.63636	2.70924e-08
-14.85	1.65657	1.88673e-08
-14.85	1.67677	1.30767e-08
-14.85	1.69697	9.02072e-09
-14.85	1.71717	6.19404e-09
-14.85	1.73737	4.23379e-09
-14.85	1.75758	2.88099e-09
-14.85	1.77778	1.95186e-09
-14.85	1.79798	1.3167e-09
-14.85	1.81818	8.845e-10
-14.85	1.83838	5.91721e-10
-14.85	1.85859	3.94263e-10
-14.85	1.87879	2.61663e-10
-14.85	1.89899	1.72991e-10
-14.85	1.91919	1.13937e-10
-14.85	1.93939	7.47655e-11
-14.85	1.9596	4.88837e-11
-14.85	1.9798	3.18479e-11
-14.85	2	2.06765e-11
-14.85	2.0202	1.33775e-11
-14.85	2.0404	8.62561e-12
-14.85	2.06061	5.54294e-12
-14.85	2.08081	3.55006e-12
-14.85	2.10101	2.26612e-12
-14.85	2.12121	1.44175e-12
-14.85	2.14141	9.14222e-13
-14.85	2.16162	5.77791e-13
-14.85	2.18182	3.63951e-13
-14.85	2.20202	2.28487e-13
-14.85	2.22222	1.42961e-13
-14.85	2.24242	8.91465e-14
-14.85	2.26263	5.53999e-14
-14.85	2.28283	3.43101e-14
-14.85	2.30303	2.11754e-14
-14.85	2.32323	1.30235e-14
-14.85	2.34343	7.98176e-15
-14.85	2.36364	4.87453e-15
-14.85	2.38384	2.96634e-15
-14.85	2.40404	1.79868e-15
-14.85	2.42424	1.08674e-15
-14.85	2.44444	6.54221e-16
-14.85	2.46465	3.92417e-16
-14.85	2.48485	2.34525e-16
-14.85	2.50505	1.39651e-16
-14.85	2.52525	8.28538e-17
-14.85	2.54546	4.89767e-17
-14.85	2.56566	2.88454e-17
-14.85	2.58586	1.69267e-17
-14.85	2.60606	9.89646e-18
-14.85	2.62626	5.76501e-18
-14.85	2.64647	3.34608e-18
-14.85	2.66667	1.93505e-18
-14.85	2.68687	1.11499e-18
-14.85	2.70707	6.40149e-19
-14.85	2.72727	3.66205e-19
-14.85	2.74748	2.08742e-19
-14.85	2.76768	1.1856e-19
-14.85	2.78788	6.71003e-20
-14.85	2.80808	3.78416e-20
-14.85	2.82828	2.12658e-20
-14.85	2.84849	1.19088e-20
-14.85	2.86869	6.64562e-21
-14.85	2.88889	3.69566e-21
-14.85	2.90909	2.04807e-21
-14.85	2.92929	1.1311e-21
-14.85	2.94949	6.22542e-22
-14.85	2.9697	3.4147e-22
-14.85	2.9899	1.86664e-22
-14.85	3.0101	1.01694e-22
-14.85	3.0303	5.52167e-23
-14.85	3.0505	2.98804e-23
-14.85	3.07071	1.61158e-23
-14.85	3.09091	8.66302e-24
-14.85	3.11111	4.64137e-24
-14.85	3.13131	2.47848e-24
-14.85	3.15151	1.31915e-24
-14.85	3.17172	6.99802e-25
-14.85	3.19192	3.70026e-25
-14.85	3.21212	1.95016e-25
-14.85	3.23232	1.02445e-25
-14.85	3.25252	5.36417e-26
-14.85	3.27273	2.79965e-26
-14.85	3.29293	1.45646e-26
-14.85	3.31313	7.55251e-27
-14.85	3.33333	3.90378e-27
-14.85	3.35353	2.01132e-27
-14.85	3.37374	1.03297e-27
-14.85	3.39394	5.28811e-28
-14.85	3.41414	2.69853e-28
-14.85	3.43434	1.37269e-28
-14.85	3.45455	6.96048e-29
-14.85	3.47475	3.51828e-29
-14.85	3.49495	1.77276e-29
-14.85	3.51515	8.90442e-30
-14.85	3.53535	4.45861e-30
-14.85	3.55556	2.22556e-30
-14.85	3.57576	1.10746e-30
-14.85	3.59596	5.49384e-31
-14.85	3.61616	2.71698e-31
-14.85	3.63636	1.33958e-31
-14.85	3.65657	6.5846e-32
-14.85	3.67677	3.22684e-32
-14.85	3.69697	1.5766e-32
-14.85	3.71717	7.68011e-33
-14.85	3.73737	3.73016e-33
-14.85	3.75758	1.80639e-33
-14.85	3.77778	8.72218e-34
-14.85	3.79798	4.19934e-34
-14.85	3.81818	2.01599e-34
-14.85	3.83838	9.65061e-35
-14.85	3.85859	4.6067e-35
-14.85	3.87879	2.19282e-35
-14.85	3.89899	1.04088e-35
-14.85	3.91919	4.92713e-36
-14.85	3.93939	2.32587e-36
-14.85	3.9596	1.09492e-36
-14.85	3.9798	5.14033e-37
-14.85	4	2.40665e-37
-14.85	4.0202	1.1237e-37
-14.85	4.0404	5.23249e-38
-14.85	4.06061	2.42987e-38
-14.85	4.08081	1.12532e-38
-14.85	4.10101	5.19735e-39
-14.85	4.12121	2.39387e-39
-14.85	4.14141	1.09957e-39
-14.85	4.16162	5.0367e-40
-14.85	4.18182	2.30071e-40
-14.85	4.20202	1.048e-40
-14.85	4.22222	4.76028e-41
-14.85	4.24242	2.1561e-41
-14.85	4.26263	9.73777e-42
-14.85	4.28283	4.38522e-42
-14.85	4.30303	1.96903e-42
-14.85	4.32323	8.81515e-43
-14.85	4.34343	3.93471e-43
-14.85	4.36364	1.751e-43
-14.85	4.38384	7.76853e-44
-14.85	4.40404	3.43603e-44
-14.85	4.42424	1.51506e-44
-14.85	4.44444	6.6595e-45
-14.85	4.46465	2.91799e-45
-14.85	4.48485	1.27451e-45
-14.85	4.50505	5.5489e-46
-14.85	4.52525	2.40806e-46
-14.85	4.54546	1.04162e-46
-14.85	4.56566	4.49086e-47
-14.85	4.58586	1.92981e-47
-14.85	4.60606	8.26524e-48
-14.85	4.62626	3.52813e-48
-14.85	4.64647	1.50098e-48
-14.85	4.66667	6.36409e-49
-14.85	4.68687	2.68921e-49
-14.85	4.70707	1.13249e-49
-14.85	4.72727	4.75287e-50
-14.85	4.74747	1.98787e-50
-14.85	4.76768	8.28557e-51
-14.85	4.78788	3.44157e-51
-14.85	4.80808	1.42458e-51
-14.85	4.82828	5.87633e-52
-14.85	4.84849	2.41554e-52
-14.85	4.86869	9.89478e-53
-14.85	4.88889	4.03906e-53
-14.85	4.90909	1.64298e-53
-14.85	4.92929	6.65983e-54
-14.85	4.94949	2.6901e-54
-14.85	4.9697	1.08279e-54
-14.85	4.9899	4.34305e-55
-14.85	5.0101	1.73586e-55
-14.85	5.0303	6.91356e-56
-14.85	5.05051	2.74383e-56
-14.85	5.07071	1.08512e-56
-14.85	5.09091	4.27628e-57
-14.85	5.11111	1.67926e-57
-14.85	5.13131	6.57107e-58
-14.85	5.15151	2.56222e-58
-14.85	5.17172	9.95546e-59
-14.85	5.19192	3.85451e-59
-14.85	5.21212	1.4871e-59
-14.85	5.23232	5.71707e-60
-14.85	5.25253	2.19013e-60
-14.85	5.27273	8.36042e-61
-14.85	5.29293	3.18016e-61
-14.85	5.31313	1.2054e-61
-14.85	5.33333	4.5528e-62
-14.85	5.35353	1.71351e-62
-14.85	5.37374	6.42624e-63
-14.85	5.39394	2.40154e-63
-14.85	5.41414	8.94306e-64
-14.85	5.43434	3.31852e-64
-14.85	5.45454	1.22706e-64
-14.85	5.47475	4.52116e-65
-14.85	5.49495	1.65996e-65
-14.85	5.51515	6.07306e-66
-14.85	5.53535	2.21402e-66
-14.85	5.55556	8.043e-67
-14.85	5.57576	2.91151e-67
-14.85	5.59596	1.05022e-67
-14.85	5.61616	3.77494e-68
-14.85	5.63636	1.35208e-68
-14.85	5.65657	4.82565e-69
-14.85	5.67677	1.71623e-69
-14.85	5.69697	6.08216e-70
-14.85	5.71717	2.14785e-70
-14.85	5.73737	7.55815e-71
-14.85	5.75758	2.65027e-71
-14.85	5.77778	9.2604e-72
-14.85	5.79798	3.22428e-72
-14.85	5.81818	1.11867e-72
-14.85	5.83838	3.86752e-73
-14.85	5.85859	1.33238e-73
-14.85	5.87879	4.57392e-74
-14.85	5.89899	1.56463e-74
-14.85	5.91919	5.33336e-75
-14.85	5.93939	1.81156e-75
-14.85	5.9596	6.13155e-76
-14.85	5.9798	2.068e-76
-14.85	6	6.95018e-77
-14.8	0	0.01159
-14.8	0.0202	0.02318
-14.8	0.0404	0.0323
-14.8	0.06061	0.03853
-14.8	0.08081	0.04276
-14.8	0.10101	0.04526
-14.8	0.12121	0.04616
-14.8	0.14141	0.04559
-14.8	0.16162	0.04375
-14.8	0.18182	0.04089
-14.8	0.20202	0.03735
-14.8	0.22222	0.03343
-14.8	0.24242	0.02942
-14.8	0.26263	0.02551
-14.8	0.28283	0.0218
-14.8	0.30303	0.01831
-14.8	0.32323	0.01502
-14.8	0.34343	0.0119
-14.8	0.36364	0.00896
-14.8	0.38384	0.00626
-14.8	0.40404	0.00387
-14.8	0.42424	0.00204
-14.8	0.44444	0.00149
-14.8	0.46465	0.00224
-14.8	0.48485	0.00303
-14.8	0.50505	0.00356
-14.8	0.52525	0.00381
-14.8	0.54546	0.00383
-14.8	0.56566	0.00367
-14.8	0.58586	0.0034
-14.8	0.60606	0.00307
-14.8	0.62626	0.00271
-14.8	0.64646	0.00235
-14.8	0.66667	0.00201
-14.8	0.68687	0.0017
-14.8	0.70707	0.00143
-14.8	0.72727	0.00119
-14.8	0.74748	0.000995484
-14.8	0.76768	0.000833064
-14.8	0.78788	0.000701276
-14.8	0.80808	0.000594795
-14.8	0.82828	0.000508212
-14.8	0.84849	0.000436716
-14.8	0.86869	0.000376497
-14.8	0.88889	0.000324812
-14.8	0.90909	0.000279823
-14.8	0.92929	0.000240348
-14.8	0.94949	0.000205612
-14.8	0.9697	0.00017508
-14.8	0.9899	0.00014833
-14.8	1.0101	0.000125004
-14.8	1.0303	0.00010477
-14.8	1.05051	8.73167e-05
-14.8	1.07071	7.23489e-05
-14.8	1.09091	5.95895e-05
-14.8	1.11111	4.87798e-05
-14.8	1.13131	3.96806e-05
-14.8	1.15152	3.2072e-05
-14.8	1.17172	2.57535e-05
-14.8	1.19192	2.05435e-05
-14.8	1.21212	1.62787e-05
-14.8	1.23232	1.28133e-05
-14.8	1.25252	1.00185e-05
-14.8	1.27273	7.78137e-06
-14.8	1.29293	6.00414e-06
-14.8	1.31313	4.60277e-06
-14.8	1.33333	3.50594e-06
-14.8	1.35353	2.6537e-06
-14.8	1.37374	1.99625e-06
-14.8	1.39394	1.49262e-06
-14.8	1.41414	1.10946e-06
-14.8	1.43434	8.19882e-07
-14.8	1.45455	6.02458e-07
-14.8	1.47475	4.40238e-07
-14.8	1.49495	3.1995e-07
-14.8	1.51515	2.31288e-07
-14.8	1.53535	1.66318e-07
-14.8	1.55556	1.18982e-07
-14.8	1.57576	8.46853e-08
-14.8	1.59596	5.99727e-08
-14.8	1.61616	4.22618e-08
-14.8	1.63636	2.96359e-08
-14.8	1.65657	2.06821e-08
-14.8	1.67677	1.43651e-08
-14.8	1.69697	9.93082e-09
-14.8	1.71717	6.83376e-09
-14.8	1.73737	4.68129e-09
-14.8	1.75758	3.19254e-09
-14.8	1.77778	2.16775e-09
-14.8	1.79798	1.46563e-09
-14.8	1.81818	9.86768e-10
-14.8	1.83838	6.61645e-10
-14.8	1.85859	4.41867e-10
-14.8	1.87879	2.93937e-10
-14.8	1.89899	1.94782e-10
-14.8	1.91919	1.28592e-10
-14.8	1.93939	8.45828e-11
-14.8	1.9596	5.54351e-11
-14.8	1.9798	3.62036e-11
-14.8	2	2.35617e-11
-14.8	2.0202	1.52818e-11
-14.8	2.0404	9.87803e-12
-14.8	2.06061	6.36372e-12
-14.8	2.08081	4.08609e-12
-14.8	2.10101	2.61499e-12
-14.8	2.12121	1.66801e-12
-14.8	2.14141	1.06047e-12
-14.8	2.16162	6.71995e-13
-14.8	2.18182	4.24422e-13
-14.8	2.20202	2.67171e-13
-14.8	2.22222	1.67622e-13
-14.8	2.24242	1.04813e-13
-14.8	2.26263	6.53173e-14
-14.8	2.28283	4.05661e-14
-14.8	2.30303	2.51077e-14
-14.8	2.32323	1.54863e-14
-14.8	2.34343	9.51868e-15
-14.8	2.36364	5.83016e-15
-14.8	2.38384	3.55836e-15
-14.8	2.40404	2.16409e-15
-14.8	2.42424	1.31144e-15
-14.8	2.44444	7.91885e-16
-14.8	2.46465	4.76442e-16
-14.8	2.48485	2.85619e-16
-14.8	2.50505	1.70604e-16
-14.8	2.52525	1.01534e-16
-14.8	2.54546	6.02081e-17
-14.8	2.56566	3.55727e-17
-14.8	2.58586	2.0941e-17
-14.8	2.60606	1.22829e-17
-14.8	2.62626	7.17834e-18
-14.8	2.64647	4.17997e-18
-14.8	2.66667	2.42522e-18
-14.8	2.68687	1.40205e-18
-14.8	2.70707	8.0763e-19
-14.8	2.72727	4.63559e-19
-14.8	2.74748	2.65123e-19
-14.8	2.76768	1.51093e-19
-14.8	2.78788	8.58035e-20
-14.8	2.80808	4.8555e-20
-14.8	2.82828	2.73803e-20
-14.8	2.84849	1.5386e-20
-14.8	2.86869	8.61598e-21
-14.8	2.88889	4.80817e-21
-14.8	2.90909	2.674e-21
-14.8	2.92929	1.48202e-21
-14.8	2.94949	8.18586e-22
-14.8	2.9697	4.5061e-22
-14.8	2.9899	2.47213e-22
-14.8	3.0101	1.3517e-22
-14.8	3.0303	7.36602e-23
-14.8	3.0505	4.00072e-23
-14.8	3.07071	2.16571e-23
-14.8	3.09091	1.16849e-23
-14.8	3.11111	6.28371e-24
-14.8	3.13131	3.36807e-24
-14.8	3.15151	1.79938e-24
-14.8	3.17172	9.58178e-25
-14.8	3.19192	5.08575e-25
-14.8	3.21212	2.69063e-25
-14.8	3.23232	1.41888e-25
-14.8	3.25252	7.45823e-26
-14.8	3.27273	3.90774e-26
-14.8	3.29293	2.04088e-26
-14.8	3.31313	1.06247e-26
-14.8	3.33333	5.5135e-27
-14.8	3.35353	2.852e-27
-14.8	3.37374	1.47058e-27
-14.8	3.39394	7.55867e-28
-14.8	3.41414	3.8728e-28
-14.8	3.43434	1.97802e-28
-14.8	3.45455	1.00709e-28
-14.8	3.47475	5.11137e-29
-14.8	3.49495	2.5861e-29
-14.8	3.51515	1.30435e-29
-14.8	3.53535	6.55834e-30
-14.8	3.55556	3.28735e-30
-14.8	3.57576	1.64269e-30
-14.8	3.59596	8.18336e-31
-14.8	3.61616	4.06424e-31
-14.8	3.63636	2.01236e-31
-14.8	3.65657	9.93389e-32
-14.8	3.67677	4.88908e-32
-14.8	3.69697	2.39904e-32
-14.8	3.71717	1.17371e-32
-14.8	3.73737	5.72537e-33
-14.8	3.75758	2.78469e-33
-14.8	3.77778	1.35049e-33
-14.8	3.79798	6.53058e-34
-14.8	3.81818	3.149e-34
-14.8	3.83838	1.51412e-34
-14.8	3.85859	7.25981e-35
-14.8	3.87879	3.47117e-35
-14.8	3.89899	1.65509e-35
-14.8	3.91919	7.86987e-36
-14.8	3.93939	3.73184e-36
-14.8	3.9596	1.76479e-36
-14.8	3.9798	8.32307e-37
-14.8	4	3.91469e-37
-14.8	4.0202	1.83628e-37
-14.8	4.0404	8.59033e-38
-14.8	4.06061	4.00783e-38
-14.8	4.08081	1.86482e-38
-14.8	4.10101	8.65352e-39
-14.8	4.12121	4.00471e-39
-14.8	4.14141	1.84828e-39
-14.8	4.16162	8.50699e-40
-14.8	4.18182	3.90472e-40
-14.8	4.20202	1.78732e-40
-14.8	4.22222	8.15832e-41
-14.8	4.24242	3.71345e-41
-14.8	4.26263	1.68548e-41
-14.8	4.28283	7.62821e-42
-14.8	4.30303	3.44244e-42
-14.8	4.32323	1.54897e-42
-14.8	4.34343	6.94922e-43
-14.8	4.36364	3.10839e-43
-14.8	4.38384	1.38621e-43
-14.8	4.40404	6.16314e-44
-14.8	4.42424	2.73176e-44
-14.8	4.44444	1.20709e-44
-14.8	4.46465	5.31712e-45
-14.8	4.48485	2.33478e-45
-14.8	4.50505	1.02196e-45
-14.8	4.52525	4.45893e-46
-14.8	4.54546	1.93921e-46
-14.8	4.56566	8.40636e-47
-14.8	4.58586	3.63219e-47
-14.8	4.60606	1.56422e-47
-14.8	4.62626	6.71413e-48
-14.8	4.64647	2.87232e-48
-14.8	4.66667	1.22468e-48
-14.8	4.68687	5.20414e-49
-14.8	4.70707	2.20398e-49
-14.8	4.72727	9.30236e-50
-14.8	4.74747	3.91289e-50
-14.8	4.76768	1.64028e-50
-14.8	4.78788	6.85251e-51
-14.8	4.80808	2.8529e-51
-14.8	4.82828	1.18366e-51
-14.8	4.84849	4.894e-52
-14.8	4.86869	2.0165e-52
-14.8	4.88889	8.27989e-53
-14.8	4.90909	3.38798e-53
-14.8	4.92929	1.38148e-53
-14.8	4.94949	5.61351e-54
-14.8	4.9697	2.27304e-54
-14.8	4.9899	9.17198e-55
-14.8	5.0101	3.68807e-55
-14.8	5.0303	1.47779e-55
-14.8	5.05051	5.90074e-56
-14.8	5.07071	2.34788e-56
-14.8	5.09091	9.30941e-57
-14.8	5.11111	3.67827e-57
-14.8	5.13131	1.44824e-57
-14.8	5.15151	5.68212e-58
-14.8	5.17172	2.22154e-58
-14.8	5.19192	8.65512e-59
-14.8	5.21212	3.3602e-59
-14.8	5.23232	1.29996e-59
-14.8	5.25253	5.01148e-60
-14.8	5.27273	1.9252e-60
-14.8	5.29293	7.36985e-61
-14.8	5.31313	2.81135e-61
-14.8	5.33333	1.06867e-61
-14.8	5.35353	4.04802e-62
-14.8	5.37374	1.52798e-62
-14.8	5.39394	5.74729e-63
-14.8	5.41414	2.15418e-63
-14.8	5.43434	8.04589e-64
-14.8	5.45454	2.9946e-64
-14.8	5.47475	1.11065e-64
-14.8	5.49495	4.10478e-65
-14.8	5.51515	1.51173e-65
-14.8	5.53535	5.54796e-66
-14.8	5.55556	2.02892e-66
-14.8	5.57576	7.39387e-67
-14.8	5.59596	2.68504e-67
-14.8	5.61616	9.7164e-68
-14.8	5.63636	3.50375e-68
-14.8	5.65657	1.25903e-68
-14.8	5.67677	4.50829e-69
-14.8	5.69697	1.60865e-69
-14.8	5.71717	5.71988e-70
-14.8	5.73737	2.02668e-70
-14.8	5.75758	7.15583e-71
-14.8	5.77778	2.51772e-71
-14.8	5.79798	8.82736e-72
-14.8	5.81818	3.0841e-72
-14.8	5.83838	1.07374e-72
-14.8	5.85859	3.72517e-73
-14.8	5.87879	1.28786e-73
-14.8	5.89899	4.43673e-74
-14.8	5.91919	1.52312e-74
-14.8	5.93939	5.21049e-75
-14.8	5.9596	1.77622e-75
-14.8	5.9798	6.03381e-76
-14.8	6	2.04249e-76
-14.75	0	0.01159
-14.75	0.0202	0.02318
-14.75	0.0404	0.0323
-14.75	0.06061	0.03853
-14.75	0.08081	0.04278
-14.75	0.10101	0.04529
-14.75	0.12121	0.0462
-14.75	0.14141	0.04565
-14.75	0.16162	0.04381
-14.75	0.18182	0.04097
-14.75	0.20202	0.03744
-14.75	0.22222	0.03353
-14.75	0.24242	0.02952
-14.75	0.26263	0.02561
-14.75	0.28283	0.02191
-14.75	0.30303	0.01841
-14.75	0.32323	0.01512
-14.75	0.34343	0.01199
-14.75	0.36364	0.00904
-14.75	0.38384	0.00631
-14.75	0.40404	0.00392
-14.75	0.42424	0.00207
-14.75	0.44444	0.00152
-14.75	0.46465	0.00227
-14.75	0.48485	0.00307
-14.75	0.50505	0.0036
-14.75	0.52525	0.00386
-14.75	0.54546	0.00388
-14.75	0.56566	0.00372
-14.75	0.58586	0.00345
-14.75	0.60606	0.00312
-14.75	0.62626	0.00276
-14.75	0.64646	0.0024
-14.75	0.66667	0.00205
-14.75	0.68687	0.00174
-14.75	0.70707	0.00146
-14.75	0.72727	0.00122
-14.75	0.74748	0.00102
-14.75	0.76768	0.000854853
-14.75	0.78788	0.000720382
-14.75	0.80808	0.00061157
-14.75	0.82828	0.000522974
-14.75	0.84849	0.000449741
-14.75	0.86869	0.00038801
-14.75	0.88889	0.000334995
-14.75	0.90909	0.000288825
-14.75	0.92929	0.000248289
-14.75	0.94949	0.0002126
-14.75	0.9697	0.000181206
-14.75	0.9899	0.000153681
-14.75	1.0101	0.000129657
-14.75	1.0303	0.000108797
-14.75	1.05051	9.07841e-05
-14.75	1.07071	7.53187e-05
-14.75	1.09091	6.21186e-05
-14.75	1.11111	5.09208e-05
-14.75	1.13131	4.14816e-05
-14.75	1.15152	3.35772e-05
-14.75	1.17172	2.70031e-05
-14.75	1.19192	2.15738e-05
-14.75	1.21212	1.71222e-05
-14.75	1.23232	1.3499e-05
-14.75	1.25252	1.0572e-05
-14.75	1.27273	8.22507e-06
-14.75	1.29293	6.35729e-06
-14.75	1.31313	4.88191e-06
-14.75	1.33333	3.72505e-06
-14.75	1.35353	2.82455e-06
-14.75	1.37374	2.12858e-06
-14.75	1.39394	1.59446e-06
-14.75	1.41414	1.18732e-06
-14.75	1.43434	8.79056e-07
-14.75	1.45455	6.47155e-07
-14.75	1.47475	4.73799e-07
-14.75	1.49495	3.45003e-07
-14.75	1.51515	2.49884e-07
-14.75	1.53535	1.80045e-07
-14.75	1.55556	1.29058e-07
-14.75	1.57576	9.20425e-08
-14.75	1.59596	6.53158e-08
-14.75	1.61616	4.61218e-08
-14.75	1.63636	3.24101e-08
-14.75	1.65657	2.26658e-08
-14.75	1.67677	1.57763e-08
-14.75	1.69697	1.09298e-08
-14.75	1.71717	7.53748e-09
-14.75	1.73737	5.17462e-09
-14.75	1.75758	3.53676e-09
-14.75	1.77778	2.40681e-09
-14.75	1.79798	1.6309e-09
-14.75	1.81818	1.10052e-09
-14.75	1.83838	7.39597e-10
-14.75	1.85859	4.95059e-10
-14.75	1.87879	3.30082e-10
-14.75	1.89899	2.19244e-10
-14.75	1.91919	1.45082e-10
-14.75	1.93939	9.56554e-11
-14.75	1.9596	6.28419e-11
-14.75	1.9798	4.11398e-11
-14.75	2	2.68395e-11
-14.75	2.0202	1.74504e-11
-14.75	2.0404	1.13078e-11
-14.75	2.06061	7.3031e-12
-14.75	2.08081	4.70113e-12
-14.75	2.10101	3.01628e-12
-14.75	2.12121	1.92895e-12
-14.75	2.14141	1.22957e-12
-14.75	2.16162	7.81206e-13
-14.75	2.18182	4.94714e-13
-14.75	2.20202	3.12258e-13
-14.75	2.22222	1.96443e-13
-14.75	2.24242	1.23172e-13
-14.75	2.26263	7.6972e-14
-14.75	2.28283	4.79386e-14
-14.75	2.30303	2.97549e-14
-14.75	2.32323	1.84053e-14
-14.75	2.34343	1.13455e-14
-14.75	2.36364	6.96935e-15
-14.75	2.38384	4.26617e-15
-14.75	2.40404	2.60227e-15
-14.75	2.42424	1.5817e-15
-14.75	2.44444	9.57961e-16
-14.75	2.46465	5.78118e-16
-14.75	2.48485	3.47636e-16
-14.75	2.50505	2.08289e-16
-14.75	2.52525	1.24349e-16
-14.75	2.54546	7.39685e-17
-14.75	2.56566	4.3841e-17
-14.75	2.58586	2.58906e-17
-14.75	2.60606	1.52347e-17
-14.75	2.62626	8.93221e-18
-14.75	2.64647	5.21816e-18
-14.75	2.66667	3.03748e-18
-14.75	2.68687	1.76178e-18
-14.75	2.70707	1.01821e-18
-14.75	2.72727	5.86375e-19
-14.75	2.74748	3.36489e-19
-14.75	2.76768	1.92411e-19
-14.75	2.78788	1.09638e-19
-14.75	2.80808	6.22544e-20
-14.75	2.82828	3.5226e-20
-14.75	2.84849	1.98631e-20
-14.75	2.86869	1.11617e-20
-14.75	2.88889	6.25059e-21
-14.75	2.90909	3.48838e-21
-14.75	2.92929	1.94021e-21
-14.75	2.94949	1.07547e-21
-14.75	2.9697	5.94134e-22
-14.75	2.9899	3.27123e-22
-14.75	3.0101	1.79509e-22
-14.75	3.0303	9.8178e-23
-14.75	3.0505	5.35184e-23
-14.75	3.07071	2.90775e-23
-14.75	3.09091	1.57465e-23
-14.75	3.11111	8.49935e-24
-14.75	3.13131	4.57267e-24
-14.75	3.15151	2.45211e-24
-14.75	3.17172	1.31069e-24
-14.75	3.19192	6.98324e-25
-14.75	3.21212	3.70861e-25
-14.75	3.23232	1.96322e-25
-14.75	3.25252	1.03593e-25
-14.75	3.27273	5.44885e-26
-14.75	3.29293	2.85687e-26
-14.75	3.31313	1.49311e-26
-14.75	3.33333	7.77877e-27
-14.75	3.35353	4.03973e-27
-14.75	3.37374	2.09132e-27
-14.75	3.39394	1.07923e-27
-14.75	3.41414	5.5519e-28
-14.75	3.43434	2.8471e-28
-14.75	3.45455	1.45547e-28
-14.75	3.47475	7.4173e-29
-14.75	3.49495	3.76821e-29
-14.75	3.51515	1.90843e-29
-14.75	3.53535	9.63547e-30
-14.75	3.55556	4.84988e-30
-14.75	3.57576	2.43364e-30
-14.75	3.59596	1.21746e-30
-14.75	3.61616	6.07203e-31
-14.75	3.63636	3.01925e-31
-14.75	3.65657	1.49678e-31
-14.75	3.67677	7.39812e-32
-14.75	3.69697	3.64581e-32
-14.75	3.71717	1.79137e-32
-14.75	3.73737	8.7762e-33
-14.75	3.75758	4.28711e-33
-14.75	3.77778	2.08819e-33
-14.75	3.79798	1.01422e-33
-14.75	3.81818	4.912e-34
-14.75	3.83838	2.37225e-34
-14.75	3.85859	1.14248e-34
-14.75	3.87879	5.48695e-35
-14.75	3.89899	2.62794e-35
-14.75	3.91919	1.25519e-35
-14.75	3.93939	5.9789e-36
-14.75	3.9596	2.84026e-36
-14.75	3.9798	1.34562e-36
-14.75	4	6.35803e-37
-14.75	4.0202	2.99612e-37
-14.75	4.0404	1.40811e-37
-14.75	4.06061	6.60012e-38
-14.75	4.08081	3.08538e-38
-14.75	4.10101	1.43848e-38
-14.75	4.12121	6.68857e-39
-14.75	4.14141	3.10166e-39
-14.75	4.16162	1.43443e-39
-14.75	4.18182	6.61585e-40
-14.75	4.20202	3.04299e-40
-14.75	4.22222	1.39578e-40
-14.75	4.24242	6.3845e-41
-14.75	4.26263	2.91217e-41
-14.75	4.28283	1.32458e-41
-14.75	4.30303	6.00752e-42
-14.75	4.32323	2.71681e-42
-14.75	4.34343	1.22506e-42
-14.75	4.36364	5.50773e-43
-14.75	4.38384	2.46886e-43
-14.75	4.40404	1.10336e-43
-14.75	4.42424	4.91605e-44
-14.75	4.44444	2.18366e-44
-14.75	4.46465	9.66966e-45
-14.75	4.48485	4.26856e-45
-14.75	4.50505	1.87839e-45
-14.75	4.52525	8.23969e-46
-14.75	4.54546	3.60286e-46
-14.75	4.56566	1.57031e-46
-14.75	4.58586	6.82203e-47
-14.75	4.60606	2.95409e-47
-14.75	4.62626	1.27499e-47
-14.75	4.64647	5.48476e-48
-14.75	4.66667	2.3516e-48
-14.75	4.68687	1.0049e-48
-14.75	4.70707	4.27978e-49
-14.75	4.72727	1.8166e-49
-14.75	4.74747	7.68477e-50
-14.75	4.76768	3.23987e-50
-14.75	4.78788	1.36128e-50
-14.75	4.80808	5.70012e-51
-14.75	4.82828	2.37867e-51
-14.75	4.84849	9.89224e-52
-14.75	4.86869	4.09979e-52
-14.75	4.88889	1.69329e-52
-14.75	4.90909	6.96952e-53
-14.75	4.92929	2.85873e-53
-14.75	4.94949	1.16853e-53
-14.75	4.9697	4.7599e-54
-14.75	4.9899	1.93219e-54
-14.75	5.0101	7.81618e-55
-14.75	5.0303	3.15085e-55
-14.75	5.05051	1.26575e-55
-14.75	5.07071	5.06709e-56
-14.75	5.09091	2.02141e-56
-14.75	5.11111	8.03593e-57
-14.75	5.13131	3.18349e-57
-14.75	5.15151	1.25677e-57
-14.75	5.17172	4.94413e-58
-14.75	5.19192	1.93825e-58
-14.75	5.21212	7.57203e-59
-14.75	5.23232	2.9478e-59
-14.75	5.25253	1.14358e-59
-14.75	5.27273	4.421e-60
-14.75	5.29293	1.70316e-60
-14.75	5.31313	6.53844e-61
-14.75	5.33333	2.50136e-61
-14.75	5.35353	9.53585e-62
-14.75	5.37374	3.62265e-62
-14.75	5.39394	1.37144e-62
-14.75	5.41414	5.1738e-63
-14.75	5.43434	1.94503e-63
-14.75	5.45454	7.28662e-64
-14.75	5.47475	2.72025e-64
-14.75	5.49495	1.01199e-64
-14.75	5.51515	3.75169e-65
-14.75	5.53535	1.38599e-65
-14.75	5.55556	5.10245e-66
-14.75	5.57576	1.87189e-66
-14.75	5.59596	6.84333e-67
-14.75	5.61616	2.49309e-67
-14.75	5.63636	9.05091e-68
-14.75	5.65657	3.2744e-68
-14.75	5.67677	1.18047e-68
-14.75	5.69697	4.24095e-69
-14.75	5.71717	1.5183e-69
-14.75	5.73737	5.41669e-70
-14.75	5.75758	1.92574e-70
-14.75	5.77778	6.82251e-71
-14.75	5.79798	2.40866e-71
-14.75	5.81818	8.47409e-72
-14.75	5.83838	2.97095e-72
-14.75	5.85859	1.03796e-72
-14.75	5.87879	3.61371e-73
-14.75	5.89899	1.25375e-73
-14.75	5.91919	4.33463e-74
-14.75	5.93939	1.49341e-74
-14.75	5.9596	5.12732e-75
-14.75	5.9798	1.75423e-75
-14.75	6	5.98092e-76
-14.7	0	0.01159
-14.7	0.0202	0.02318
-14.7	0.0404	0.0323
-14.7	0.06061	0.03854
-14.7	0.08081	0.04279
-14.7	0.10101	0.04532
-14.7	0.12121	0.04624
-14.7	0.14141	0.0457
-14.7	0.16162	0.04388
-14.7	0.18182	0.04106
-14.7	0.20202	0.03753
-14.7	0.22222	0.03363
-14.7	0.24242	0.02963
-14.7	0.26263	0.02572
-14.7	0.28283	0.02201
-14.7	0.30303	0.01851
-14.7	0.32323	0.01521
-14.7	0.34343	0.01207
-14.7	0.36364	0.00911
-14.7	0.38384	0.00637
-14.7	0.40404	0.00396
-14.7	0.42424	0.0021
-14.7	0.44444	0.00154
-14.7	0.46465	0.00229
-14.7	0.48485	0.0031
-14.7	0.50505	0.00365
-14.7	0.52525	0.00391
-14.7	0.54546	0.00393
-14.7	0.56566	0.00378
-14.7	0.58586	0.00351
-14.7	0.60606	0.00317
-14.7	0.62626	0.00281
-14.7	0.64646	0.00244
-14.7	0.66667	0.00209
-14.7	0.68687	0.00177
-14.7	0.70707	0.00149
-14.7	0.72727	0.00125
-14.7	0.74748	0.00105
-14.7	0.76768	0.000877158
-14.7	0.78788	0.000739962
-14.7	0.80808	0.000628778
-14.7	0.82828	0.000538132
-14.7	0.84849	0.000463126
-14.7	0.86869	0.000399851
-14.7	0.88889	0.000345477
-14.7	0.90909	0.000298096
-14.7	0.92929	0.000256476
-14.7	0.94949	0.000219809
-14.7	0.9697	0.000187533
-14.7	0.9899	0.000159212
-14.7	1.0101	0.000134471
-14.7	1.0303	0.000112968
-14.7	1.05051	9.438e-05
-14.7	1.07071	7.84023e-05
-14.7	1.09091	6.47481e-05
-14.7	1.11111	5.31497e-05
-14.7	1.13131	4.33593e-05
-14.7	1.15152	3.51488e-05
-14.7	1.17172	2.83097e-05
-14.7	1.19192	2.26527e-05
-14.7	1.21212	1.80069e-05
-14.7	1.23232	1.42195e-05
-14.7	1.25252	1.11545e-05
-14.7	1.27273	8.69277e-06
-14.7	1.29293	6.73018e-06
-14.7	1.31313	5.17714e-06
-14.7	1.33333	3.95721e-06
-14.7	1.35353	3.00588e-06
-14.7	1.37374	2.26929e-06
-14.7	1.39394	1.70293e-06
-14.7	1.41414	1.27042e-06
-14.7	1.43434	9.42321e-07
-14.7	1.45455	6.9503e-07
-14.7	1.47475	5.09815e-07
-14.7	1.49495	3.71941e-07
-14.7	1.51515	2.69918e-07
-14.7	1.53535	1.94862e-07
-14.7	1.55556	1.39957e-07
-14.7	1.57576	1.00016e-07
-14.7	1.59596	7.1118e-08
-14.7	1.61616	5.03221e-08
-14.7	1.63636	3.54351e-08
-14.7	1.65657	2.48332e-08
-14.7	1.67677	1.73215e-08
-14.7	1.69697	1.2026e-08
-14.7	1.71717	8.31136e-09
-14.7	1.73737	5.71833e-09
-14.7	1.75758	3.91696e-09
-14.7	1.77778	2.67145e-09
-14.7	1.79798	1.81426e-09
-14.7	1.81818	1.22701e-09
-14.7	1.83838	8.26472e-10
-14.7	1.85859	5.54474e-10
-14.7	1.87879	3.7055e-10
-14.7	1.89899	2.46696e-10
-14.7	1.91919	1.6363e-10
-14.7	1.93939	1.08139e-10
-14.7	1.9596	7.12126e-11
-14.7	1.9798	4.67318e-11
-14.7	2	3.05616e-11
-14.7	2.0202	1.99192e-11
-14.7	2.0404	1.29395e-11
-14.7	2.06061	8.37775e-12
-14.7	2.08081	5.4065e-12
-14.7	2.10101	3.4777e-12
-14.7	2.12121	2.22976e-12
-14.7	2.14141	1.42501e-12
-14.7	2.16162	9.0776e-13
-14.7	2.18182	5.76384e-13
-14.7	2.20202	3.64784e-13
-14.7	2.22222	2.3011e-13
-14.7	2.24242	1.44677e-13
-14.7	2.26263	9.06613e-14
-14.7	2.28283	5.66223e-14
-14.7	2.30303	3.52441e-14
-14.7	2.32323	2.18629e-14
-14.7	2.34343	1.35157e-14
-14.7	2.36364	8.32661e-15
-14.7	2.38384	5.11195e-15
-14.7	2.40404	3.12741e-15
-14.7	2.42424	1.90657e-15
-14.7	2.44444	1.15819e-15
-14.7	2.46465	7.01078e-16
-14.7	2.48485	4.22865e-16
-14.7	2.50505	2.54145e-16
-14.7	2.52525	1.52196e-16
-14.7	2.54546	9.08168e-17
-14.7	2.56566	5.39967e-17
-14.7	2.58586	3.19894e-17
-14.7	2.60606	1.88836e-17
-14.7	2.62626	1.11072e-17
-14.7	2.64647	6.50979e-18
-14.7	2.66667	3.8017e-18
-14.7	2.68687	2.21227e-18
-14.7	2.70707	1.28279e-18
-14.7	2.72727	7.41198e-19
-14.7	2.74748	4.26755e-19
-14.7	2.76768	2.44848e-19
-14.7	2.78788	1.39989e-19
-14.7	2.80808	7.97587e-20
-14.7	2.82828	4.5285e-20
-14.7	2.84849	2.56231e-20
-14.7	2.86869	1.44483e-20
-14.7	2.88889	8.11924e-21
-14.7	2.90909	4.54712e-21
-14.7	2.92929	2.53797e-21
-14.7	2.94949	1.4118e-21
-14.7	2.9697	7.82712e-22
-14.7	2.9899	4.32495e-22
-14.7	3.0101	2.38186e-22
-14.7	3.0303	1.30742e-22
-14.7	3.0505	7.15291e-23
-14.7	3.07071	3.90054e-23
-14.7	3.09091	2.12005e-23
-14.7	3.11111	1.14856e-23
-14.7	3.13131	6.2023e-24
-14.7	3.15151	3.33846e-24
-14.7	3.17172	1.79118e-24
-14.7	3.19192	9.57937e-25
-14.7	3.21212	5.10672e-25
-14.7	3.23232	2.71368e-25
-14.7	3.25252	1.43744e-25
-14.7	3.27273	7.58998e-26
-14.7	3.29293	3.99496e-26
-14.7	3.31313	2.09609e-26
-14.7	3.33333	1.09631e-26
-14.7	3.35353	5.71598e-27
-14.7	3.37374	2.97085e-27
-14.7	3.39394	1.53925e-27
-14.7	3.41414	7.95016e-28
-14.7	3.43434	4.09343e-28
-14.7	3.45455	2.1011e-28
-14.7	3.47475	1.07512e-28
-14.7	3.49495	5.48431e-29
-14.7	3.51515	2.78899e-29
-14.7	3.53535	1.41396e-29
-14.7	3.55556	7.14654e-30
-14.7	3.57576	3.60106e-30
-14.7	3.59596	1.80903e-30
-14.7	3.61616	9.06047e-31
-14.7	3.63636	4.52428e-31
-14.7	3.65657	2.25242e-31
-14.7	3.67677	1.11805e-31
-14.7	3.69697	5.53336e-32
-14.7	3.71717	2.73051e-32
-14.7	3.73737	1.34349e-32
-14.7	3.75758	6.59132e-33
-14.7	3.77778	3.2245e-33
-14.7	3.79798	1.57296e-33
-14.7	3.81818	7.65149e-34
-14.7	3.83838	3.71157e-34
-14.7	3.85859	1.7954e-34
-14.7	3.87879	8.66101e-35
-14.7	3.89899	4.16663e-35
-14.7	3.91919	1.99904e-35
-14.7	3.93939	9.56494e-36
-14.7	3.9596	4.56433e-36
-14.7	3.9798	2.17225e-36
-14.7	4	1.03107e-36
-14.7	4.0202	4.88103e-37
-14.7	4.0404	2.30455e-37
-14.7	4.06061	1.0852e-37
-14.7	4.08081	5.09669e-38
-14.7	4.10101	2.38734e-38
-14.7	4.12121	1.11529e-38
-14.7	4.14141	5.19644e-39
-14.7	4.16162	2.41469e-39
-14.7	4.18182	1.11905e-39
-14.7	4.20202	5.172e-40
-14.7	4.22222	2.38388e-40
-14.7	4.24242	1.09576e-40
-14.7	4.26263	5.02277e-41
-14.7	4.28283	2.29591e-41
-14.7	4.30303	1.0465e-41
-14.7	4.32323	4.75642e-42
-14.7	4.34343	2.15562e-42
-14.7	4.36364	9.74084e-43
-14.7	4.38384	4.38877e-43
-14.7	4.40404	1.97151e-43
-14.7	4.42424	8.82978e-44
-14.7	4.44444	3.94261e-44
-14.7	4.46465	1.75505e-44
-14.7	4.48485	7.78847e-45
-14.7	4.50505	3.44558e-45
-14.7	4.52525	1.51952e-45
-14.7	4.54546	6.68001e-46
-14.7	4.56566	2.92726e-46
-14.7	4.58586	1.27864e-46
-14.7	4.60606	5.56713e-47
-14.7	4.62626	2.41602e-47
-14.7	4.64647	1.04507e-47
-14.7	4.66667	4.5057e-48
-14.7	4.68687	1.93616e-48
-14.7	4.70707	8.2923e-49
-14.7	4.72727	3.53964e-49
-14.7	4.74747	1.50586e-49
-14.7	4.76768	6.38486e-50
-14.7	4.78788	2.69805e-50
-14.7	4.80808	1.13626e-50
-14.7	4.82828	4.76904e-51
-14.7	4.84849	1.99483e-51
-14.7	4.86869	8.31565e-52
-14.7	4.88889	3.45463e-52
-14.7	4.90909	1.43027e-52
-14.7	4.92929	5.90127e-53
-14.7	4.94949	2.42649e-53
-14.7	4.9697	9.94299e-54
-14.7	4.9899	4.0603e-54
-14.7	5.0101	1.65235e-54
-14.7	5.0303	6.70108e-55
-14.7	5.05051	2.70824e-55
-14.7	5.07071	1.09075e-55
-14.7	5.09091	4.37788e-56
-14.7	5.11111	1.75104e-56
-14.7	5.13131	6.97951e-57
-14.7	5.15151	2.77235e-57
-14.7	5.17172	1.0974e-57
-14.7	5.19192	4.32891e-58
-14.7	5.21212	1.7017e-58
-14.7	5.23232	6.66627e-59
-14.7	5.25253	2.60241e-59
-14.7	5.27273	1.01242e-59
-14.7	5.29293	3.92501e-60
-14.7	5.31313	1.5164e-60
-14.7	5.33333	5.83818e-61
-14.7	5.35353	2.23994e-61
-14.7	5.37374	8.56421e-62
-14.7	5.39394	3.26311e-62
-14.7	5.41414	1.239e-62
-14.7	5.43434	4.68815e-63
-14.7	5.45454	1.76777e-63
-14.7	5.47475	6.6427e-64
-14.7	5.49495	2.48747e-64
-14.7	5.51515	9.28246e-65
-14.7	5.53535	3.45194e-65
-14.7	5.55556	1.27926e-65
-14.7	5.57576	4.7244e-66
-14.7	5.59596	1.73872e-66
-14.7	5.61616	6.37685e-67
-14.7	5.63636	2.33066e-67
-14.7	5.65657	8.48877e-68
-14.7	5.67677	3.0811e-68
-14.7	5.69697	1.11446e-68
-14.7	5.71717	4.01711e-69
-14.7	5.73737	1.44298e-69
-14.7	5.75758	5.16537e-70
-14.7	5.77778	1.84263e-70
-14.7	5.79798	6.55042e-71
-14.7	5.81818	2.32057e-71
-14.7	5.83838	8.19252e-72
-14.7	5.85859	2.88227e-72
-14.7	5.87879	1.01052e-72
-14.7	5.89899	3.53065e-73
-14.7	5.91919	1.2293e-73
-14.7	5.93939	4.26536e-74
-14.7	5.9596	1.47485e-74
-14.7	5.9798	5.08204e-75
-14.7	6	1.7451e-75
-14.65	0	0.01159
-14.65	0.0202	0.02318
-14.65	0.0404	0.03231
-14.65	0.06061	0.03855
-14.65	0.08081	0.04281
-14.65	0.10101	0.04535
-14.65	0.12121	0.04628
-14.65	0.14141	0.04575
-14.65	0.16162	0.04395
-14.65	0.18182	0.04114
-14.65	0.20202	0.03762
-14.65	0.22222	0.03373
-14.65	0.24242	0.02973
-14.65	0.26263	0.02583
-14.65	0.28283	0.02212
-14.65	0.30303	0.01862
-14.65	0.32323	0.0153
-14.65	0.34343	0.01216
-14.65	0.36364	0.00918
-14.65	0.38384	0.00643
-14.65	0.40404	0.00401
-14.65	0.42424	0.00214
-14.65	0.44444	0.00157
-14.65	0.46465	0.00232
-14.65	0.48485	0.00314
-14.65	0.50505	0.00369
-14.65	0.52525	0.00395
-14.65	0.54546	0.00398
-14.65	0.56566	0.00383
-14.65	0.58586	0.00356
-14.65	0.60606	0.00322
-14.65	0.62626	0.00285
-14.65	0.64646	0.00248
-14.65	0.66667	0.00213
-14.65	0.68687	0.00181
-14.65	0.70707	0.00153
-14.65	0.72727	0.00128
-14.65	0.74748	0.00107
-14.65	0.76768	0.000899989
-14.65	0.78788	0.000760026
-14.65	0.80808	0.00064643
-14.65	0.82828	0.000553696
-14.65	0.84849	0.000476881
-14.65	0.86869	0.000412028
-14.65	0.88889	0.000356264
-14.65	0.90909	0.000307646
-14.65	0.92929	0.000264914
-14.65	0.94949	0.000227246
-14.65	0.9697	0.000194065
-14.65	0.9899	0.000164928
-14.65	1.0101	0.000139452
-14.65	1.0303	0.000117288
-14.65	1.05051	9.81089e-05
-14.65	1.07071	8.16039e-05
-14.65	1.09091	6.74817e-05
-14.65	1.11111	5.547e-05
-14.65	1.13131	4.53166e-05
-14.65	1.15152	3.67894e-05
-14.65	1.17172	2.96758e-05
-14.65	1.19192	2.37825e-05
-14.65	1.21212	1.89348e-05
-14.65	1.23232	1.49762e-05
-14.65	1.25252	1.17674e-05
-14.65	1.27273	9.18568e-06
-14.65	1.29293	7.12382e-06
-14.65	1.31313	5.48935e-06
-14.65	1.33333	4.20315e-06
-14.65	1.35353	3.19831e-06
-14.65	1.37374	2.41887e-06
-14.65	1.39394	1.81845e-06
-14.65	1.41414	1.35908e-06
-14.65	1.43434	1.00994e-06
-14.65	1.45455	7.463e-07
-14.65	1.47475	5.48458e-07
-14.65	1.49495	4.00899e-07
-14.65	1.51515	2.91496e-07
-14.65	1.53535	2.10851e-07
-14.65	1.55556	1.51741e-07
-14.65	1.57576	1.08654e-07
-14.65	1.59596	7.74172e-08
-14.65	1.61616	5.48915e-08
-14.65	1.63636	3.87327e-08
-14.65	1.65657	2.7201e-08
-14.65	1.67677	1.90131e-08
-14.65	1.69697	1.32286e-08
-14.65	1.71717	9.16217e-09
-14.65	1.73737	6.31739e-09
-14.65	1.75758	4.33677e-09
-14.65	1.77778	2.9643e-09
-14.65	1.79798	2.01763e-09
-14.65	1.81818	1.36761e-09
-14.65	1.83838	9.23259e-10
-14.65	1.85859	6.2082e-10
-14.65	1.87879	4.15841e-10
-14.65	1.89899	2.7749e-10
-14.65	1.91919	1.84485e-10
-14.65	1.93939	1.22209e-10
-14.65	1.9596	8.06691e-11
-14.65	1.9798	5.30643e-11
-14.65	2	3.47869e-11
-14.65	2.0202	2.27284e-11
-14.65	2.0404	1.48007e-11
-14.65	2.06061	9.60668e-12
-14.65	2.08081	6.21516e-12
-14.65	2.10101	4.00801e-12
-14.65	2.12121	2.57637e-12
-14.65	2.14141	1.65079e-12
-14.65	2.16162	1.05434e-12
-14.65	2.18182	6.71229e-13
-14.65	2.20202	4.25947e-13
-14.65	2.22222	2.69418e-13
-14.65	2.24242	1.69855e-13
-14.65	2.26263	1.06732e-13
-14.65	2.28283	6.68454e-14
-14.65	2.30303	4.17246e-14
-14.65	2.32323	2.59565e-14
-14.65	2.34343	1.60924e-14
-14.65	2.36364	9.94281e-15
-14.65	2.38384	6.12204e-15
-14.65	2.40404	3.75641e-15
-14.65	2.42424	2.29684e-15
-14.65	2.44444	1.39947e-15
-14.65	2.46465	8.4969e-16
-14.65	2.48485	5.14065e-16
-14.65	2.50505	3.09907e-16
-14.65	2.52525	1.86165e-16
-14.65	2.54546	1.11433e-16
-14.65	2.56566	6.64625e-17
-14.65	2.58586	3.94992e-17
-14.65	2.60606	2.3391e-17
-14.65	2.62626	1.38026e-17
-14.65	2.64647	8.11566e-18
-14.65	2.66667	4.75492e-18
-14.65	2.68687	2.77602e-18
-14.65	2.70707	1.61498e-18
-14.65	2.72727	9.36229e-19
-14.65	2.74748	5.40844e-19
-14.65	2.76768	3.11346e-19
-14.65	2.78788	1.78609e-19
-14.65	2.80808	1.02107e-19
-14.65	2.82828	5.81719e-20
-14.65	2.84849	3.30277e-20
-14.65	2.86869	1.86878e-20
-14.65	2.88889	1.05381e-20
-14.65	2.90909	5.92239e-21
-14.65	2.92929	3.31718e-21
-14.65	2.94949	1.85176e-21
-14.65	2.9697	1.03028e-21
-14.65	2.9899	5.71322e-22
-14.65	3.0101	3.15771e-22
-14.65	3.0303	1.73955e-22
-14.65	3.0505	9.55162e-23
-14.65	3.07071	5.22759e-23
-14.65	3.09091	2.85177e-23
-14.65	3.11111	1.55068e-23
-14.65	3.13131	8.40486e-24
-14.65	3.15151	4.5409e-24
-14.65	3.17172	2.44547e-24
-14.65	3.19192	1.31279e-24
-14.65	3.21212	7.02499e-25
-14.65	3.23232	3.74728e-25
-14.65	3.25252	1.99256e-25
-14.65	3.27273	1.05617e-25
-14.65	3.29293	5.58069e-26
-14.65	3.31313	2.93951e-26
-14.65	3.33333	1.54348e-26
-14.65	3.35353	8.07913e-27
-14.65	3.37374	4.21573e-27
-14.65	3.39394	2.19294e-27
-14.65	3.41414	1.13718e-27
-14.65	3.43434	5.87875e-28
-14.65	3.45455	3.02968e-28
-14.65	3.47475	1.55657e-28
-14.65	3.49495	7.97268e-29
-14.65	3.51515	4.07107e-29
-14.65	3.53535	2.07246e-29
-14.65	3.55556	1.05182e-29
-14.65	3.57576	5.32204e-30
-14.65	3.59596	2.68476e-30
-14.65	3.61616	1.3503e-30
-14.65	3.63636	6.77103e-31
-14.65	3.65657	3.38525e-31
-14.65	3.67677	1.6875e-31
-14.65	3.69697	8.38731e-32
-14.65	3.71717	4.15657e-32
-14.65	3.73737	2.05396e-32
-14.65	3.75758	1.01205e-32
-14.65	3.77778	4.97246e-33
-14.65	3.79798	2.4362e-33
-14.65	3.81818	1.19024e-33
-14.65	3.83838	5.79896e-34
-14.65	3.85859	2.8175e-34
-14.65	3.87879	1.36518e-34
-14.65	3.89899	6.59677e-35
-14.65	3.91919	3.17907e-35
-14.65	3.93939	1.52794e-35
-14.65	3.9596	7.32404e-36
-14.65	3.9798	3.50143e-36
-14.65	4	1.66952e-36
-14.65	4.0202	7.93956e-37
-14.65	4.0404	3.76584e-37
-14.65	4.06061	1.78151e-37
-14.65	4.08081	8.40576e-38
-14.65	4.10101	3.95573e-38
-14.65	4.12121	1.85668e-38
-14.65	4.14141	8.69164e-39
-14.65	4.16162	4.05805e-39
-14.65	4.18182	1.88963e-39
-14.65	4.20202	8.77556e-40
-14.65	4.22222	4.06444e-40
-14.65	4.24242	1.87736e-40
-14.65	4.26263	8.64772e-41
-14.65	4.28283	3.97241e-41
-14.65	4.30303	1.81968e-41
-14.65	4.32323	8.31204e-42
-14.65	4.34343	3.78602e-42
-14.65	4.36364	1.71952e-42
-14.65	4.38384	7.78696e-43
-14.65	4.40404	3.51602e-43
-14.65	4.42424	1.58287e-43
-14.65	4.44444	7.10452e-44
-14.65	4.46465	3.17914e-44
-14.65	4.48485	1.41826e-44
-14.65	4.50505	6.30761e-45
-14.65	4.52525	2.79654e-45
-14.65	4.54546	1.23599e-45
-14.65	4.56566	5.44548e-46
-14.65	4.58586	2.39152e-46
-14.65	4.60606	1.04694e-46
-14.65	4.62626	4.56841e-47
-14.65	4.64647	1.98701e-47
-14.65	4.66667	8.61423e-48
-14.65	4.68687	3.72227e-48
-14.65	4.70707	1.60312e-48
-14.65	4.72727	6.88156e-49
-14.65	4.74747	2.94417e-49
-14.65	4.76768	1.25542e-49
-14.65	4.78788	5.3353e-50
-14.65	4.80808	2.2598e-50
-14.65	4.82828	9.53929e-51
-14.65	4.84849	4.01324e-51
-14.65	4.86869	1.68268e-51
-14.65	4.88889	7.03128e-52
-14.65	4.90909	2.92812e-52
-14.65	4.92929	1.21525e-52
-14.65	4.94949	5.02639e-53
-14.65	4.9697	2.07188e-53
-14.65	4.9899	8.51111e-54
-14.65	5.0101	3.48434e-54
-14.65	5.0303	1.42156e-54
-14.65	5.05051	5.77987e-55
-14.65	5.07071	2.34196e-55
-14.65	5.09091	9.4569e-56
-14.65	5.11111	3.80561e-56
-14.65	5.13131	1.52618e-56
-14.65	5.15151	6.09947e-57
-14.65	5.17172	2.42931e-57
-14.65	5.19192	9.64226e-58
-14.65	5.21212	3.81398e-58
-14.65	5.23232	1.50342e-58
-14.65	5.25253	5.90593e-59
-14.65	5.27273	2.31206e-59
-14.65	5.29293	9.02011e-60
-14.65	5.31313	3.50694e-60
-14.65	5.33333	1.35878e-60
-14.65	5.35353	5.24653e-61
-14.65	5.37374	2.01882e-61
-14.65	5.39394	7.74156e-62
-14.65	5.41414	2.95843e-62
-14.65	5.43434	1.12668e-62
-14.65	5.45454	4.27602e-63
-14.65	5.47475	1.61727e-63
-14.65	5.49495	6.09582e-64
-14.65	5.51515	2.28973e-64
-14.65	5.53535	8.57119e-65
-14.65	5.55556	3.19744e-65
-14.65	5.57576	1.18869e-65
-14.65	5.59596	4.4039e-66
-14.65	5.61616	1.62597e-66
-14.65	5.63636	5.98262e-67
-14.65	5.65657	2.19369e-67
-14.65	5.67677	8.01613e-68
-14.65	5.69697	2.91917e-68
-14.65	5.71717	1.0594e-68
-14.65	5.73737	3.83145e-69
-14.65	5.75758	1.38093e-69
-14.65	5.77778	4.96008e-70
-14.65	5.79798	1.77545e-70
-14.65	5.81818	6.33338e-71
-14.65	5.83838	2.25147e-71
-14.65	5.85859	7.97635e-72
-14.65	5.87879	2.81609e-72
-14.65	5.89899	9.90821e-73
-14.65	5.91919	3.47415e-73
-14.65	5.93939	1.21397e-73
-14.65	5.9596	4.2274e-74
-14.65	5.9798	1.46705e-74
-14.65	6	5.07364e-75
-14.6	0	0.01159
-14.6	0.0202	0.02318
-14.6	0.0404	0.03231
-14.6	0.06061	0.03856
-14.6	0.08081	0.04283
-14.6	0.10101	0.04537
-14.6	0.12121	0.04632
-14.6	0.14141	0.04581
-14.6	0.16162	0.04402
-14.6	0.18182	0.04122
-14.6	0.20202	0.03772
-14.6	0.22222	0.03383
-14.6	0.24242	0.02984
-14.6	0.26263	0.02593
-14.6	0.28283	0.02222
-14.6	0.30303	0.01872
-14.6	0.32323	0.0154
-14.6	0.34343	0.01224
-14.6	0.36364	0.00925
-14.6	0.38384	0.00649
-14.6	0.40404	0.00405
-14.6	0.42424	0.00217
-14.6	0.44444	0.0016
-14.6	0.46465	0.00235
-14.6	0.48485	0.00317
-14.6	0.50505	0.00373
-14.6	0.52525	0.004
-14.6	0.54546	0.00403
-14.6	0.56566	0.00388
-14.6	0.58586	0.00361
-14.6	0.60606	0.00327
-14.6	0.62626	0.0029
-14.6	0.64646	0.00253
-14.6	0.66667	0.00217
-14.6	0.68687	0.00185
-14.6	0.70707	0.00156
-14.6	0.72727	0.00131
-14.6	0.74748	0.0011
-14.6	0.76768	0.000923358
-14.6	0.78788	0.000780586
-14.6	0.80808	0.000664536
-14.6	0.82828	0.000569675
-14.6	0.84849	0.000491014
-14.6	0.86869	0.00042455
-14.6	0.88889	0.000367364
-14.6	0.90909	0.00031748
-14.6	0.92929	0.000273612
-14.6	0.94949	0.000234918
-14.6	0.9697	0.00020081
-14.6	0.9899	0.000170835
-14.6	1.0101	0.000144605
-14.6	1.0303	0.000121762
-14.6	1.05051	0.000101975
-14.6	1.07071	8.49276e-05
-14.6	1.09091	7.03231e-05
-14.6	1.11111	5.78851e-05
-14.6	1.13131	4.73568e-05
-14.6	1.15152	3.85019e-05
-14.6	1.17172	3.11039e-05
-14.6	1.19192	2.49653e-05
-14.6	1.21212	1.99078e-05
-14.6	1.23232	1.57711e-05
-14.6	1.25252	1.24122e-05
-14.6	1.27273	9.70508e-06
-14.6	1.29293	7.53932e-06
-14.6	1.31313	5.81945e-06
-14.6	1.33333	4.46363e-06
-14.6	1.35353	3.40248e-06
-14.6	1.37374	2.57785e-06
-14.6	1.39394	1.94146e-06
-14.6	1.41414	1.45366e-06
-14.6	1.43434	1.08221e-06
-14.6	1.45455	8.01194e-07
-14.6	1.47475	5.8991e-07
-14.6	1.49495	4.32021e-07
-14.6	1.51515	3.14731e-07
-14.6	1.53535	2.28103e-07
-14.6	1.55556	1.6448e-07
-14.6	1.57576	1.18011e-07
-14.6	1.59596	8.42541e-08
-14.6	1.61616	5.98611e-08
-14.6	1.63636	4.23266e-08
-14.6	1.65657	2.97869e-08
-14.6	1.67677	2.08645e-08
-14.6	1.69697	1.45476e-08
-14.6	1.71717	1.00973e-08
-14.6	1.73737	6.97723e-09
-14.6	1.75758	4.8002e-09
-14.6	1.77778	3.28828e-09
-14.6	1.79798	2.24311e-09
-14.6	1.81818	1.52385e-09
-14.6	1.83838	1.03105e-09
-14.6	1.85859	6.9488e-10
-14.6	1.87879	4.66515e-10
-14.6	1.89899	3.12023e-10
-14.6	1.91919	2.07926e-10
-14.6	1.93939	1.38061e-10
-14.6	1.9596	9.13484e-11
-14.6	1.9798	6.02327e-11
-14.6	2	3.95813e-11
-14.6	2.0202	2.59238e-11
-14.6	2.0404	1.6923e-11
-14.6	2.06061	1.10114e-11
-14.6	2.08081	7.14183e-12
-14.6	2.10101	4.61725e-12
-14.6	2.12121	2.97558e-12
-14.6	2.14141	1.91151e-12
-14.6	2.16162	1.22405e-12
-14.6	2.18182	7.81324e-13
-14.6	2.20202	4.97132e-13
-14.6	2.22222	3.15292e-13
-14.6	2.24242	1.99317e-13
-14.6	2.26263	1.2559e-13
-14.6	2.28283	7.88743e-14
-14.6	2.30303	4.93712e-14
-14.6	2.32323	3.08004e-14
-14.6	2.34343	1.91502e-14
-14.6	2.36364	1.18663e-14
-14.6	2.38384	7.32766e-15
-14.6	2.40404	4.50939e-15
-14.6	2.42424	2.76543e-15
-14.6	2.44444	1.69002e-15
-14.6	2.46465	1.0292e-15
-14.6	2.48485	6.24561e-16
-14.6	2.50505	3.77674e-16
-14.6	2.52525	2.27574e-16
-14.6	2.54546	1.36643e-16
-14.6	2.56566	8.17541e-17
-14.6	2.58586	4.87405e-17
-14.6	2.60606	2.89553e-17
-14.6	2.62626	1.71406e-17
-14.6	2.64647	1.01108e-17
-14.6	2.66667	5.94308e-18
-14.6	2.68687	3.48101e-18
-14.6	2.70707	2.03176e-18
-14.6	2.72727	1.18173e-18
-14.6	2.74748	6.84936e-19
-14.6	2.76768	3.95613e-19
-14.6	2.78788	2.27713e-19
-14.6	2.80808	1.30619e-19
-14.6	2.82828	7.46687e-20
-14.6	2.84849	4.25389e-20
-14.6	2.86869	2.41523e-20
-14.6	2.88889	1.36667e-20
-14.6	2.90909	7.70737e-21
-14.6	2.92929	4.33207e-21
-14.6	2.94949	2.42682e-21
-14.6	2.9697	1.355e-21
-14.6	2.9899	7.54067e-22
-14.6	3.0101	4.18267e-22
-14.6	3.0303	2.31247e-22
-14.6	3.0505	1.27434e-22
-14.6	3.07071	6.99984e-23
-14.6	3.09091	3.83255e-23
-14.6	3.11111	2.09166e-23
-14.6	3.13131	1.1379e-23
-14.6	3.15151	6.17059e-24
-14.6	3.17172	3.33556e-24
-14.6	3.19192	1.79735e-24
-14.6	3.21212	9.65435e-25
-14.6	3.23232	5.16943e-25
-14.6	3.25252	2.75928e-25
-14.6	3.27273	1.4682e-25
-14.6	3.29293	7.7878e-26
-14.6	3.31313	4.11801e-26
-14.6	3.33333	2.17073e-26
-14.6	3.35353	1.14071e-26
-14.6	3.37374	5.97577e-27
-14.6	3.39394	3.12082e-27
-14.6	3.41414	1.62481e-27
-14.6	3.43434	8.43327e-28
-14.6	3.45455	4.36371e-28
-14.6	3.47475	2.25104e-28
-14.6	3.49495	1.15767e-28
-14.6	3.51515	5.93554e-29
-14.6	3.53535	3.03402e-29
-14.6	3.55556	1.54619e-29
-14.6	3.57576	7.85596e-30
-14.6	3.59596	3.97954e-30
-14.6	3.61616	2.00988e-30
-14.6	3.63636	1.01208e-30
-14.6	3.65657	5.08138e-31
-14.6	3.67677	2.54373e-31
-14.6	3.69697	1.26968e-31
-14.6	3.71717	6.31916e-32
-14.6	3.73737	3.13599e-32
-14.6	3.75758	1.55185e-32
-14.6	3.77778	7.65763e-33
-14.6	3.79798	3.76805e-33
-14.6	3.81818	1.84897e-33
-14.6	3.83838	9.04771e-34
-14.6	3.85859	4.41526e-34
-14.6	3.87879	2.14878e-34
-14.6	3.89899	1.04293e-34
-14.6	3.91919	5.04836e-35
-14.6	3.93939	2.43719e-35
-14.6	3.9596	1.17349e-35
-14.6	3.9798	5.63545e-36
-14.6	4	2.69922e-36
-14.6	4.0202	1.28948e-36
-14.6	4.0404	6.14416e-37
-14.6	4.06061	2.92e-37
-14.6	4.08081	1.38413e-37
-14.6	4.10101	6.54397e-38
-14.6	4.12121	3.08587e-38
-14.6	4.14141	1.45138e-38
-14.6	4.16162	6.80848e-39
-14.6	4.18182	3.18548e-39
-14.6	4.20202	1.48645e-39
-14.6	4.22222	6.9178e-40
-14.6	4.24242	3.21084e-40
-14.6	4.26263	1.48625e-40
-14.6	4.28283	6.86086e-41
-14.6	4.30303	3.15839e-41
-14.6	4.32323	1.44991e-41
-14.6	4.34343	6.63731e-42
-14.6	4.36364	3.02975e-42
-14.6	4.38384	1.37902e-42
-14.6	4.40404	6.25855e-43
-14.6	4.42424	2.83204e-43
-14.6	4.44444	1.27773e-43
-14.6	4.46465	5.74743e-44
-14.6	4.48485	2.57748e-44
-14.6	4.50505	1.15237e-44
-14.6	4.52525	5.1363e-45
-14.6	4.54546	2.28224e-45
-14.6	4.56566	1.01091e-45
-14.6	4.58586	4.46366e-46
-14.6	4.60606	1.96468e-46
-14.6	4.62626	8.61992e-47
-14.6	4.64647	3.7698e-47
-14.6	4.66667	1.64334e-47
-14.6	4.68687	7.1404e-48
-14.6	4.70707	3.09242e-48
-14.6	4.72727	1.33489e-48
-14.6	4.74747	5.74331e-49
-14.6	4.76768	2.46286e-49
-14.6	4.78788	1.05262e-49
-14.6	4.80808	4.48391e-50
-14.6	4.82828	1.90366e-50
-14.6	4.84849	8.05497e-51
-14.6	4.86869	3.39687e-51
-14.6	4.88889	1.42767e-51
-14.6	4.90909	5.98017e-52
-14.6	4.92929	2.49648e-52
-14.6	4.94949	1.03865e-52
-14.6	4.9697	4.30666e-53
-14.6	4.9899	1.77965e-53
-14.6	5.0101	7.32908e-54
-14.6	5.0303	3.00806e-54
-14.6	5.05051	1.23039e-54
-14.6	5.07071	5.01554e-55
-14.6	5.09091	2.03756e-55
-14.6	5.11111	8.24935e-56
-14.6	5.13131	3.32847e-56
-14.6	5.15151	1.3384e-56
-14.6	5.17172	5.36342e-57
-14.6	5.19192	2.14196e-57
-14.6	5.21212	8.52504e-58
-14.6	5.23232	3.38138e-58
-14.6	5.25253	1.33662e-58
-14.6	5.27273	5.26541e-59
-14.6	5.29293	2.06714e-59
-14.6	5.31313	8.08766e-60
-14.6	5.33333	3.15347e-60
-14.6	5.35353	1.22537e-60
-14.6	5.37374	4.74526e-61
-14.6	5.39394	1.83133e-61
-14.6	5.41414	7.04345e-62
-14.6	5.43434	2.69972e-62
-14.6	5.45454	1.03125e-62
-14.6	5.47475	3.92578e-63
-14.6	5.49495	1.48937e-63
-14.6	5.51515	5.63107e-64
-14.6	5.53535	2.12175e-64
-14.6	5.55556	7.96732e-65
-14.6	5.57576	2.98157e-65
-14.6	5.59596	1.11197e-65
-14.6	5.61616	4.13289e-66
-14.6	5.63636	1.53084e-66
-14.6	5.65657	5.65097e-67
-14.6	5.67677	2.07888e-67
-14.6	5.69697	7.62171e-68
-14.6	5.71717	2.78478e-68
-14.6	5.73737	1.01401e-68
-14.6	5.75758	3.6797e-69
-14.6	5.77778	1.33075e-69
-14.6	5.79798	4.79619e-70
-14.6	5.81818	1.72271e-70
-14.6	5.83838	6.16657e-71
-14.6	5.85859	2.19984e-71
-14.6	5.87879	7.82084e-72
-14.6	5.89899	2.77097e-72
-14.6	5.91919	9.78423e-73
-14.6	5.93939	3.443e-73
-14.6	5.9596	1.20743e-73
-14.6	5.9798	4.21992e-74
-14.6	6	1.46981e-74
-14.55	0	0.01159
-14.55	0.0202	0.02318
-14.55	0.0404	0.03231
-14.55	0.06061	0.03857
-14.55	0.08081	0.04284
-14.55	0.10101	0.0454
-14.55	0.12121	0.04636
-14.55	0.14141	0.04586
-14.55	0.16162	0.04409
-14.55	0.18182	0.0413
-14.55	0.20202	0.03781
-14.55	0.22222	0.03393
-14.55	0.24242	0.02994
-14.55	0.26263	0.02604
-14.55	0.28283	0.02233
-14.55	0.30303	0.01882
-14.55	0.32323	0.01549
-14.55	0.34343	0.01233
-14.55	0.36364	0.00933
-14.55	0.38384	0.00655
-14.55	0.40404	0.0041
-14.55	0.42424	0.00221
-14.55	0.44444	0.00162
-14.55	0.46465	0.00238
-14.55	0.48485	0.00321
-14.55	0.50505	0.00377
-14.55	0.52525	0.00405
-14.55	0.54546	0.00409
-14.55	0.56566	0.00394
-14.55	0.58586	0.00367
-14.55	0.60606	0.00333
-14.55	0.62626	0.00295
-14.55	0.64646	0.00258
-14.55	0.66667	0.00222
-14.55	0.68687	0.00189
-14.55	0.70707	0.00159
-14.55	0.72727	0.00134
-14.55	0.74748	0.00113
-14.55	0.76768	0.000947275
-14.55	0.78788	0.000801652
-14.55	0.80808	0.000683106
-14.55	0.82828	0.000586078
-14.55	0.84849	0.000505535
-14.55	0.86869	0.000437426
-14.55	0.88889	0.000378787
-14.55	0.90909	0.000327608
-14.55	0.92929	0.000282575
-14.55	0.94949	0.000242831
-14.55	0.9697	0.000207773
-14.55	0.9899	0.00017694
-14.55	1.0101	0.000149935
-14.55	1.0303	0.000126396
-14.55	1.05051	0.000105984
-14.55	1.07071	8.83776e-05
-14.55	1.09091	7.32764e-05
-14.55	1.11111	6.03986e-05
-14.55	1.13131	4.94831e-05
-14.55	1.15152	4.02893e-05
-14.55	1.17172	3.25965e-05
-14.55	1.19192	2.62035e-05
-14.55	1.21212	2.0928e-05
-14.55	1.23232	1.66058e-05
-14.55	1.25252	1.30904e-05
-14.55	1.27273	1.02523e-05
-14.55	1.29293	7.97782e-06
-14.55	1.31313	6.16842e-06
-14.55	1.33333	4.73947e-06
-14.55	1.35353	3.61907e-06
-14.55	1.37374	2.74681e-06
-14.55	1.39394	2.07241e-06
-14.55	1.41414	1.55452e-06
-14.55	1.43434	1.15943e-06
-14.55	1.45455	8.59956e-07
-14.55	1.47475	6.34365e-07
-14.55	1.49495	4.65462e-07
-14.55	1.51515	3.39745e-07
-14.55	1.53535	2.46711e-07
-14.55	1.55556	1.78249e-07
-14.55	1.57576	1.28145e-07
-14.55	1.59596	9.1673e-08
-14.55	1.61616	6.52648e-08
-14.55	1.63636	4.62424e-08
-14.55	1.65657	3.26102e-08
-14.55	1.67677	2.289e-08
-14.55	1.69697	1.59937e-08
-14.55	1.71717	1.11248e-08
-14.55	1.73737	7.70381e-09
-14.55	1.75758	5.31161e-09
-14.55	1.77778	3.6466e-09
-14.55	1.79798	2.49304e-09
-14.55	1.81818	1.69741e-09
-14.55	1.83838	1.15107e-09
-14.55	1.85859	7.77523e-10
-14.55	1.87879	5.2319e-10
-14.55	1.89899	3.50734e-10
-14.55	1.91919	2.34265e-10
-14.55	1.93939	1.55914e-10
-14.55	1.9596	1.03404e-10
-14.55	1.9798	6.83442e-11
-14.55	2	4.50196e-11
-14.55	2.0202	2.95571e-11
-14.55	2.0404	1.9342e-11
-14.55	2.06061	1.26165e-11
-14.55	2.08081	8.20328e-12
-14.55	2.10101	5.31686e-12
-14.55	2.12121	3.43517e-12
-14.55	2.14141	2.21243e-12
-14.55	2.16162	1.42043e-12
-14.55	2.18182	9.0906e-13
-14.55	2.20202	5.79944e-13
-14.55	2.22222	3.688e-13
-14.55	2.24242	2.33776e-13
-14.55	2.26263	1.47706e-13
-14.55	2.28283	9.3021e-14
-14.55	2.30303	5.83892e-14
-14.55	2.32323	3.65293e-14
-14.55	2.34343	2.27769e-14
-14.55	2.36364	1.41541e-14
-14.55	2.38384	8.76587e-15
-14.55	2.40404	5.41027e-15
-14.55	2.42424	3.32772e-15
-14.55	2.44444	2.03971e-15
-14.55	2.46465	1.24589e-15
-14.55	2.48485	7.58352e-16
-14.55	2.50505	4.5998e-16
-14.55	2.52525	2.78022e-16
-14.55	2.54546	1.67451e-16
-14.55	2.56566	1.005e-16
-14.55	2.58586	6.0105e-17
-14.55	2.60606	3.58197e-17
-14.55	2.62626	2.12718e-17
-14.55	2.64647	1.2588e-17
-14.55	2.66667	7.42304e-18
-14.55	2.68687	4.362e-18
-14.55	2.70707	2.5543e-18
-14.55	2.72727	1.49055e-18
-14.55	2.74748	8.66787e-19
-14.55	2.76768	5.02317e-19
-14.55	2.78788	2.901e-19
-14.55	2.80808	1.66967e-19
-14.55	2.82828	9.57704e-20
-14.55	2.84849	5.47467e-20
-14.55	2.86869	3.11901e-20
-14.55	2.88889	1.77099e-20
-14.55	2.90909	1.00222e-20
-14.55	2.92929	5.65283e-21
-14.55	2.94949	3.17782e-21
-14.55	2.9697	1.78058e-21
-14.55	2.9899	9.94417e-22
-14.55	3.0101	5.53552e-22
-14.55	3.0303	3.0714e-22
-14.55	3.0505	1.69868e-22
-14.55	3.07071	9.36451e-23
-14.55	3.09091	5.14595e-23
-14.55	3.11111	2.81877e-23
-14.55	3.13131	1.53911e-23
-14.55	3.15151	8.37724e-24
-14.55	3.17172	4.54527e-24
-14.55	3.19192	2.45838e-24
-14.55	3.21212	1.32548e-24
-14.55	3.23232	7.12422e-25
-14.55	3.25252	3.81718e-25
-14.55	3.27273	2.03889e-25
-14.55	3.29293	1.08566e-25
-14.55	3.31313	5.76297e-26
-14.55	3.33333	3.04967e-26
-14.55	3.35353	1.60886e-26
-14.55	3.37374	8.46145e-27
-14.55	3.39394	4.43645e-27
-14.55	3.41414	2.31896e-27
-14.55	3.43434	1.20843e-27
-14.55	3.45455	6.278e-28
-14.55	3.47475	3.25162e-28
-14.55	3.49495	1.67903e-28
-14.55	3.51515	8.64377e-29
-14.55	3.53535	4.43647e-29
-14.55	3.55556	2.27021e-29
-14.55	3.57576	1.15823e-29
-14.55	3.59596	5.89152e-30
-14.55	3.61616	2.98794e-30
-14.55	3.63636	1.5109e-30
-14.55	3.65657	7.61769e-31
-14.55	3.67677	3.82952e-31
-14.55	3.69697	1.91958e-31
-14.55	3.71717	9.59437e-32
-14.55	3.73737	4.78173e-32
-14.55	3.75758	2.3764e-32
-14.55	3.77778	1.17769e-32
-14.55	3.79798	5.82009e-33
-14.55	3.81818	2.86829e-33
-14.55	3.83838	1.40969e-33
-14.55	3.85859	6.90937e-34
-14.55	3.87879	3.37737e-34
-14.55	3.89899	1.64646e-34
-14.55	3.91919	8.00516e-35
-14.55	3.93939	3.88185e-35
-14.55	3.9596	1.87744e-35
-14.55	3.9798	9.0565e-36
-14.55	4	4.35738e-36
-14.55	4.0202	2.09107e-36
-14.55	4.0404	1.0009e-36
-14.55	4.06061	4.77854e-37
-14.55	4.08081	2.27554e-37
-14.55	4.10101	1.08083e-37
-14.55	4.12121	5.12051e-38
-14.55	4.14141	2.41963e-38
-14.55	4.16162	1.14041e-38
-14.55	4.18182	5.36094e-39
-14.55	4.20202	2.51354e-39
[truncated: 263,819+ more rows]

## Sheet: Figure 4a
Potential	Current	Potential	Current	Potential	Current	Potential	Current
V vs. RHE	mA	V vs. RHE	mA	V vs. RHE	mA	V vs. RHE	mA
	Mo1-PdPdNiCuZn NSs		Mo1-PdPdNiCuZn NPs		PdPdNiCuZn NPs		Pt/C
0.8172	-0.3137	0.8172	-0.369	0.8172	-0.3173	0.8172	-0.2296
0.8182	-0.2751	0.8182	-0.34442	0.8182	-0.2896	0.8182	-0.1943
0.8192	-0.2257	0.8192	-0.31142	0.8192	-0.2514	0.8192	-0.1512
0.8202	-0.1842	0.8202	-0.28142	0.8202	-0.2173	0.8202	-0.1161
0.8212	-0.1495	0.8212	-0.25433	0.8212	-0.1872	0.8212	-0.08766
0.8222	-0.1199	0.8222	-0.22958	0.8222	-0.1602	0.8222	-0.06395
0.8232	-0.09445	0.8232	-0.20692	0.8232	-0.1358	0.8232	-0.044
0.8242	-0.07252	0.8242	-0.186	0.8242	-0.1139	0.8242	-0.02718
0.8252	-0.05334	0.8252	-0.16667	0.8252	-0.09385	0.8252	-0.01265
0.8262	-0.03639	0.8262	-0.14858	0.8262	-0.0755	0.8262	4.567e-05
0.8272	-0.02139	0.8272	-0.13175	0.8272	-0.05868	0.8272	0.01112
0.8282	-0.00821	0.8282	-0.11608	0.8282	-0.04326	0.8282	0.02089
0.8292	0.00353	0.8292	-0.10142	0.8292	-0.02912	0.8292	0.02951
0.8302	0.01402	0.8302	-0.08767	0.8302	-0.01608	0.8302	0.03724
0.8312	0.02335	0.8312	-0.07477	0.8312	-0.00411	0.8312	0.04418
0.8322	0.03172	0.8322	-0.06264	0.8322	0.00692	0.8322	0.05041
0.8332	0.03926	0.8332	-0.05119	0.8332	0.01708	0.8332	0.05607
0.8342	0.04591	0.8342	-0.04047	0.8342	0.02636	0.8342	0.0611
0.8352	0.05201	0.8352	-0.03032	0.8352	0.03503	0.8352	0.06584
0.8362	0.05757	0.8362	-0.02076	0.8362	0.04302	0.8362	0.07018
0.8372	0.06236	0.8372	-0.01188	0.8372	0.05022	0.8372	0.07398
0.8382	0.06688	0.8382	-0.00338	0.8382	0.05698	0.8382	0.07772
0.8392	0.07102	0.8392	0.00466	0.8392	0.06327	0.8392	0.08113
0.8402	0.07473	0.8402	0.01222	0.8402	0.06905	0.8402	0.08423
0.8412	0.07819	0.8412	0.01934	0.8412	0.07441	0.8412	0.0872
0.8422	0.08134	0.8422	0.02606	0.8422	0.07933	0.8422	0.0899
0.8432	0.08426	0.8432	0.03245	0.8432	0.08388	0.8432	0.09244
0.8442	0.08693	0.8442	0.03848	0.8442	0.0881	0.8442	0.09492
0.8452	0.08944	0.8452	0.0441	0.8452	0.09199	0.8452	0.09724
0.8462	0.09179	0.8462	0.04947	0.8462	0.09557	0.8462	0.09945
0.8472	0.0939	0.8472	0.05448	0.8472	0.0988	0.8472	0.1014
0.8482	0.09596	0.8482	0.05923	0.8482	0.1019	0.8482	0.1032
0.8492	0.0979	0.8492	0.0637	0.8492	0.1047	0.8492	0.1051
0.8502	0.09942	0.8502	0.06779	0.8502	0.1071	0.8502	0.1068
0.8512	0.1011	0.8512	0.07181	0.8512	0.1096	0.8512	0.1085
0.8522	0.1027	0.8522	0.07563	0.8522	0.1118	0.8522	0.1101
0.8532	0.1041	0.8532	0.0792	0.8532	0.1139	0.8532	0.1116
0.8542	0.1055	0.8542	0.08259	0.8542	0.1158	0.8542	0.1132
0.8552	0.1069	0.8552	0.08583	0.8552	0.1176	0.8552	0.1147
0.8562	0.1081	0.8562	0.08883	0.8562	0.1194	0.8562	0.1161
0.8572	0.1094	0.8572	0.09175	0.8572	0.121	0.8572	0.1175
0.8582	0.1105	0.8582	0.09442	0.8582	0.1224	0.8582	0.1188
0.8592	0.1117	0.8592	0.09708	0.8592	0.1238	0.8592	0.1202
0.8602	0.1127	0.8602	0.0995	0.8602	0.1251	0.8602	0.1214
0.8612	0.1137	0.8612	0.10183	0.8612	0.1263	0.8612	0.1226
0.8622	0.1147	0.8622	0.104	0.8622	0.1275	0.8622	0.1239
0.8632	0.1154	0.8632	0.10592	0.8632	0.1284	0.8632	0.1249
0.8642	0.1165	0.8642	0.108	0.8642	0.1294	0.8642	0.1262
0.8652	0.1175	0.8652	0.10992	0.8652	0.1304	0.8652	0.1275
0.8662	0.1183	0.8662	0.11167	0.8662	0.1313	0.8662	0.1285
0.8672	0.1192	0.8672	0.11342	0.8672	0.1323	0.8672	0.1296
0.8682	0.1201	0.8682	0.11508	0.8682	0.1331	0.8682	0.1307
0.8692	0.1209	0.8692	0.11658	0.8692	0.1339	0.8692	0.1318
0.8702	0.1218	0.8702	0.11808	0.8702	0.1347	0.8702	0.1328
0.8712	0.1226	0.8712	0.1195	0.8712	0.1355	0.8712	0.1339
0.8722	0.1233	0.8722	0.12083	0.8722	0.1362	0.8722	0.1349
0.8732	0.1241	0.8732	0.12217	0.8732	0.1369	0.8732	0.1358
0.8742	0.1248	0.8742	0.12342	0.8742	0.1376	0.8742	0.1368
0.8752	0.1255	0.8752	0.12458	0.8752	0.1381	0.8752	0.1377
0.8762	0.126	0.8762	0.12567	0.8762	0.1386	0.8762	0.1386
0.8772	0.1268	0.8772	0.12675	0.8772	0.1392	0.8772	0.1395
0.8782	0.1276	0.8782	0.12783	0.8782	0.1398	0.8782	0.1404
0.8792	0.1282	0.8792	0.12892	0.8792	0.1404	0.8792	0.1413
0.8802	0.1289	0.8802	0.12992	0.8802	0.1409	0.8802	0.1422
0.8812	0.1297	0.8812	0.13092	0.8812	0.1415	0.8812	0.1431
0.8822	0.1303	0.8822	0.13183	0.8822	0.142	0.8822	0.144
0.8832	0.131	0.8832	0.13275	0.8832	0.1425	0.8832	0.1447
0.8842	0.1316	0.8842	0.13367	0.8842	0.143	0.8842	0.1454
0.8852	0.1322	0.8852	0.13442	0.8852	0.1434	0.8852	0.1462
0.8862	0.1329	0.8862	0.13525	0.8862	0.1439	0.8862	0.1469
0.8872	0.1335	0.8872	0.13608	0.8872	0.1444	0.8872	0.1475
0.8882	0.134	0.8882	0.13675	0.8882	0.1447	0.8882	0.1479
0.8892	0.1347	0.8892	0.1375	0.8892	0.1451	0.8892	0.1485
0.8902	0.1353	0.8902	0.13817	0.8902	0.1456	0.8902	0.1491
0.8912	0.136	0.8912	0.13892	0.8912	0.146	0.8912	0.1496
0.8922	0.1367	0.8922	0.13967	0.8922	0.1465	0.8922	0.15
0.8932	0.1373	0.8932	0.14033	0.8932	0.1469	0.8932	0.1504
0.8942	0.138	0.8942	0.141	0.8942	0.1474	0.8942	0.1508
0.8952	0.1386	0.8952	0.14167	0.8952	0.1478	0.8952	0.1511
0.8962	0.1393	0.8962	0.14233	0.8962	0.1482	0.8962	0.1512
0.8972	0.1399	0.8972	0.14292	0.8972	0.1486	0.8972	0.1513
0.8982	0.1404	0.8982	0.1435	0.8982	0.149	0.8982	0.1515
0.8992	0.141	0.8992	0.14417	0.8992	0.1494	0.8992	0.1516
0.9002	0.1416	0.9002	0.14475	0.9002	0.1498	0.9002	0.1517
0.9012	0.142	0.9012	0.14517	0.9012	0.1501	0.9012	0.1515
0.9022	0.1426	0.9022	0.14575	0.9022	0.1505	0.9022	0.1513
0.9032	0.1432	0.9032	0.14633	0.9032	0.1509	0.9032	0.1512
0.9042	0.1438	0.9042	0.14692	0.9042	0.1512	0.9042	0.1511
0.9052	0.1444	0.9052	0.1475	0.9052	0.1517	0.9052	0.151
0.9062	0.1449	0.9062	0.148	0.9062	0.1521	0.9062	0.1507
0.9072	0.1456	0.9072	0.14858	0.9072	0.1524	0.9072	0.1505
0.9082	0.1462	0.9082	0.14917	0.9082	0.1529	0.9082	0.1502
0.9092	0.1468	0.9092	0.14975	0.9092	0.1532	0.9092	0.1499
0.9102	0.1474	0.9102	0.15033	0.9102	0.1536	0.9102	0.1496
0.9112	0.1479	0.9112	0.15083	0.9112	0.1539	0.9112	0.1491
0.9122	0.1485	0.9122	0.15142	0.9122	0.1543	0.9122	0.1486
0.9132	0.1491	0.9132	0.15192	0.9132	0.1547	0.9132	0.1482
0.9142	0.1495	0.9142	0.15233	0.9142	0.1549	0.9142	0.1477
0.9152	0.1501	0.9152	0.15283	0.9152	0.1552	0.9152	0.1473
0.9162	0.1507	0.9162	0.15342	0.9162	0.1556	0.9162	0.1469
0.9172	0.1513	0.9172	0.154	0.9172	0.1559	0.9172	0.1464
0.9182	0.1519	0.9182	0.1545	0.9182	0.1563	0.9182	0.1461
0.9192	0.1524	0.9192	0.155	0.9192	0.1566	0.9192	0.1457
0.9202	0.153	0.9202	0.15558	0.9202	0.157	0.9202	0.1453
0.9212	0.1537	0.9212	0.15608	0.9212	0.1573	0.9212	0.1449
0.9222	0.1541	0.9222	0.15658	0.9222	0.1576	0.9222	0.1445
0.9232	0.1548	0.9232	0.15717	0.9232	0.158	0.9232	0.1441
0.9242	0.1553	0.9242	0.15758	0.9242	0.1582	0.9242	0.1437
0.9252	0.1558	0.9252	0.158	0.9252	0.1585	0.9252	0.1434
0.9262	0.1563	0.9262	0.1585	0.9262	0.1588	0.9262	0.1432
0.9272	0.1566	0.9272	0.15883	0.9272	0.1589	0.9272	0.1428
0.9282	0.1571	0.9282	0.15933	0.9282	0.1592	0.9282	0.1424
0.9292	0.1576	0.9292	0.15975	0.9292	0.1595	0.9292	0.1423
0.9302	0.158	0.9302	0.16017	0.9302	0.1597	0.9302	0.1421
0.9312	0.1586	0.9312	0.16058	0.9312	0.16	0.9312	0.1421
0.9322	0.159	0.9322	0.16108	0.9322	0.1602	0.9322	0.1418
0.9332	0.1594	0.9332	0.1615	0.9332	0.1604	0.9332	0.1417
0.9342	0.1599	0.9342	0.16192	0.9342	0.1606	0.9342	0.1417
0.9352	0.1602	0.9352	0.16233	0.9352	0.1608	0.9352	0.1417
0.9362	0.1605	0.9362	0.16267	0.9362	0.161	0.9362	0.1415
0.9372	0.161	0.9372	0.163	0.9372	0.1612	0.9372	0.1414
0.9382	0.1613	0.9382	0.16333	0.9382	0.1613	0.9382	0.1413
0.9392	0.1616	0.9392	0.16367	0.9392	0.1614	0.9392	0.1413
0.9402	0.1618	0.9402	0.164	0.9402	0.1614	0.9402	0.1413
0.9412	0.1622	0.9412	0.16425	0.9412	0.1616	0.9412	0.1413
0.9422	0.1625	0.9422	0.16458	0.9422	0.1617	0.9422	0.1414
0.9432	0.1628	0.9432	0.16492	0.9432	0.1618	0.9432	0.1415
0.9442	0.1632	0.9442	0.16517	0.9442	0.1619	0.9442	0.1416
0.9452	0.1635	0.9452	0.1655	0.9452	0.162	0.9452	0.1415
0.9462	0.1638	0.9462	0.16575	0.9462	0.162	0.9462	0.1415
0.9472	0.1641	0.9472	0.166	0.9472	0.162	0.9472	0.1417
0.9482	0.1644	0.9482	0.16625	0.9482	0.162	0.9482	0.1419
0.9492	0.1646	0.9492	0.16642	0.9492	0.162	0.9492	0.1418
0.9502	0.165	0.9502	0.16658	0.9502	0.162	0.9502	0.1419
0.9512	0.1652	0.9512	0.16683	0.9512	0.162	0.9512	0.142
0.9522	0.1653	0.9522	0.16683	0.9522	0.1618	0.9522	0.1419
0.9532	0.1655	0.9532	0.167	0.9532	0.1616	0.9532	0.1418
0.9542	0.1658	0.9542	0.16708	0.9542	0.1616	0.9542	0.142
0.9552	0.1661	0.9552	0.16725	0.9552	0.1615	0.9552	0.142
0.9562	0.1664	0.9562	0.16733	0.9562	0.1613	0.9562	0.1419
0.9572	0.1666	0.9572	0.16742	0.9572	0.1611	0.9572	0.1419
0.9582	0.167	0.9582	0.16758	0.9582	0.161	0.9582	0.1419
0.9592	0.1673	0.9592	0.16767	0.9592	0.1608	0.9592	0.142
0.9602	0.1675	0.9602	0.16767	0.9602	0.1606	0.9602	0.1419
0.9612	0.1678	0.9612	0.16775	0.9612	0.1604	0.9612	0.1417
0.9622	0.168	0.9622	0.16775	0.9622	0.1602	0.9622	0.1416
0.9632	0.1682	0.9632	0.16775	0.9632	0.16	0.9632	0.1416
0.9642	0.1684	0.9642	0.16767	0.9642	0.1597	0.9642	0.1413
0.9652	0.1685	0.9652	0.16767	0.9652	0.1594	0.9652	0.1412
0.9662	0.1687	0.9662	0.16758	0.9662	0.1592	0.9662	0.1411
0.9672	0.1688	0.9672	0.1675	0.9672	0.1589	0.9672	0.1409
0.9682	0.1689	0.9682	0.16742	0.9682	0.1586	0.9682	0.1407
0.9692	0.169	0.9692	0.16733	0.9692	0.1582	0.9692	0.1405
0.9702	0.169	0.9702	0.16717	0.9702	0.1579	0.9702	0.1401
0.9712	0.1691	0.9712	0.16708	0.9712	0.1576	0.9712	0.1399
0.9722	0.1691	0.9722	0.16692	0.9722	0.1572	0.9722	0.1396
0.9732	0.1691	0.9732	0.16675	0.9732	0.1568	0.9732	0.1392
0.9742	0.1692	0.9742	0.16658	0.9742	0.1564	0.9742	0.139
0.9752	0.1691	0.9752	0.16633	0.9752	0.1559	0.9752	0.1385
0.9762	0.1691	0.9762	0.16608	0.9762	0.1555	0.9762	0.1381
0.9772	0.1691	0.9772	0.16583	0.9772	0.155	0.9772	0.1376
0.9782	0.1688	0.9782	0.16542	0.9782	0.1543	0.9782	0.1371
0.9792	0.1688	0.9792	0.16517	0.9792	0.1538	0.9792	0.1366
0.9802	0.1688	0.9802	0.16483	0.9802	0.1534	0.9802	0.1361
0.9812	0.1687	0.9812	0.1645	0.9812	0.1528	0.9812	0.1356
0.9822	0.1686	0.9822	0.16425	0.9822	0.1523	0.9822	0.1351
0.9832	0.1684	0.9832	0.16392	0.9832	0.1517	0.9832	0.1346
0.9842	0.1683	0.9842	0.16358	0.9842	0.1511	0.9842	0.134
0.9852	0.1682	0.9852	0.16325	0.9852	0.1505	0.9852	0.1335
0.9862	0.168	0.9862	0.16283	0.9862	0.1498	0.9862	0.1327
0.9872	0.1679	0.9872	0.16242	0.9872	0.1492	0.9872	0.1321
0.9882	0.1676	0.9882	0.162	0.9882	0.1485	0.9882	0.1316
0.9892	0.1673	0.9892	0.1615	0.9892	0.1477	0.9892	0.131
0.9902	0.1671	0.9902	0.16108	0.9902	0.147	0.9902	0.1304
0.9912	0.1667	0.9912	0.1605	0.9912	0.1462	0.9912	0.1296
0.9922	0.1664	0.9922	0.16	0.9922	0.1454	0.9922	0.1291
0.9932	0.1661	0.9932	0.15958	0.9932	0.1447	0.9932	0.1285
0.9942	0.1657	0.9942	0.159	0.9942	0.1439	0.9942	0.1278
0.9952	0.1653	0.9952	0.1585	0.9952	0.1431	0.9952	0.1272
0.9962	0.1649	0.9962	0.15792	0.9962	0.1423	0.9962	0.1264
0.9972	0.1644	0.9972	0.15733	0.9972	0.1414	0.9972	0.1256
0.9982	0.164	0.9982	0.15675	0.9982	0.1406	0.9982	0.125
0.9992	0.1635	0.9992	0.15608	0.9992	0.1397	0.9992	0.1243
1.0002	0.1629	1.0002	0.1555	1.0002	0.1388	1.0002	0.1235
1.0012	0.1623	1.0012	0.15483	1.0012	0.1379	1.0012	0.1228
1.0022	0.1617	1.0022	0.15408	1.0022	0.137	1.0022	0.1221
1.0032	0.161	1.0032	0.15333	1.0032	0.136	1.0032	0.1212
1.0042	0.1602	1.0042	0.1525	1.0042	0.135	1.0042	0.1204
1.0052	0.1596	1.0052	0.15175	1.0052	0.1341	1.0052	0.1196
1.0062	0.1589	1.0062	0.151	1.0062	0.1331	1.0062	0.1189
1.0072	0.1581	1.0072	0.15017	1.0072	0.1321	1.0072	0.118
1.0082	0.1574	1.0082	0.14942	1.0082	0.1312	1.0082	0.117
1.0092	0.1566	1.0092	0.14858	1.0092	0.1302	1.0092	0.1163
1.0102	0.1558	1.0102	0.14767	1.0102	0.1291	1.0102	0.1156
1.0112	0.155	1.0112	0.14683	1.0112	0.1281	1.0112	0.1147
1.0122	0.1541	1.0122	0.14592	1.0122	0.127	1.0122	0.1139
1.0132	0.1531	1.0132	0.145	1.0132	0.1259	1.0132	0.113
1.0142	0.1523	1.0142	0.14408	1.0142	0.1249	1.0142	0.112
1.0152	0.1513	1.0152	0.14308	1.0152	0.1237	1.0152	0.1113
1.0162	0.1502	1.0162	0.142	1.0162	0.1225	1.0162	0.1103
1.0172	0.1491	1.0172	0.141	1.0172	0.1214	1.0172	0.1093
1.0182	0.1481	1.0182	0.13992	1.0182	0.1203	1.0182	0.1084
1.0192	0.147	1.0192	0.13892	1.0192	0.1192	1.0192	0.1075
1.0202	0.146	1.0202	0.13783	1.0202	0.118	1.0202	0.1066
1.0212	0.1449	1.0212	0.13675	1.0212	0.1169	1.0212	0.1055
1.0222	0.1438	1.0222	0.13567	1.0222	0.1158	1.0222	0.1046
1.0232	0.1427	1.0232	0.13458	1.0232	0.1146	1.0232	0.1036
1.0242	0.1416	1.0242	0.13342	1.0242	0.1135	1.0242	0.1026
1.0252	0.1404	1.0252	0.13233	1.0252	0.1124	1.0252	0.1017
1.0262	0.1392	1.0262	0.13117	1.0262	0.1112	1.0262	0.1006
1.0272	0.1381	1.0272	0.13	1.0272	0.1101	1.0272	0.09955
1.0282	0.1368	1.0282	0.12875	1.0282	0.1089	1.0282	0.09857
1.0292	0.1354	1.0292	0.12742	1.0292	0.1076	1.0292	0.09743
1.0302	0.1342	1.0302	0.12625	1.0302	0.1065	1.0302	0.09638
1.0312	0.133	1.0312	0.125	1.0312	0.1054	1.0312	0.09529
1.0322	0.1317	1.0322	0.12383	1.0322	0.1042	1.0322	0.09427
1.0332	0.1305	1.0332	0.12258	1.0332	0.1031	1.0332	0.09335
1.0342	0.1292	1.0342	0.12133	1.0342	0.102	1.0342	0.09225
1.0352	0.1279	1.0352	0.12017	1.0352	0.1009	1.0352	0.09125
1.0362	0.1266	1.0362	0.11892	1.0362	0.09984	1.0362	0.09022
1.0372	0.1252	1.0372	0.11758	1.0372	0.09871	1.0372	0.08919
1.0382	0.1238	1.0382	0.11633	1.0382	0.09761	1.0382	0.08823
1.0392	0.1224	1.0392	0.11508	1.0392	0.09649	1.0392	0.08717
1.0402	0.1209	1.0402	0.11375	1.0402	0.09538	1.0402	0.08616
1.0412	0.1195	1.0412	0.1125	1.0412	0.09434	1.0412	0.0852
1.0422	0.1178	1.0422	0.11117	1.0422	0.09316	1.0422	0.08408
1.0432	0.1164	1.0432	0.10983	1.0432	0.09214	1.0432	0.08313
1.0442	0.115	1.0442	0.10858	1.0442	0.09116	1.0442	0.08221
1.0452	0.1134	1.0452	0.10733	1.0452	0.09013	1.0452	0.08123
1.0462	0.1119	1.0462	0.10608	1.0462	0.08915	1.0462	0.0803
1.0472	0.1104	1.0472	0.10475	1.0472	0.08815	1.0472	0.07935
1.0482	0.1089	1.0482	0.1035	1.0482	0.08716	1.0482	0.07842
1.0492	0.1074	1.0492	0.10225	1.0492	0.08622	1.0492	0.07753
1.0502	0.1059	1.0502	0.101	1.0502	0.08527	1.0502	0.07654
1.0512	0.1044	1.0512	0.09975	1.0512	0.08433	1.0512	0.07566
1.0522	0.1029	1.0522	0.0985	1.0522	0.0834	1.0522	0.07477
1.0532	0.1013	1.0532	0.09725	1.0532	0.08248	1.0532	0.07389
1.0542	0.09974	1.0542	0.096	1.0542	0.08158	1.0542	0.07305
1.0552	0.09808	1.0552	0.09467	1.0552	0.08058	1.0552	0.07211
1.0562	0.09662	1.0562	0.0935	1.0562	0.07975	1.0562	0.07137
1.0572	0.09515	1.0572	0.09233	1.0572	0.07894	1.0572	0.07058
1.0582	0.09363	1.0582	0.09108	1.0582	0.07806	1.0582	0.06974
1.0592	0.09218	1.0592	0.08992	1.0592	0.07727	1.0592	0.06902
1.0602	0.09076	1.0602	0.08875	1.0602	0.07651	1.0602	0.06831
1.0612	0.08929	1.0612	0.08758	1.0612	0.07572	1.0612	0.06755
1.0622	0.08789	1.0622	0.0865	1.0622	0.07496	1.0622	0.06681
1.0632	0.08645	1.0632	0.08533	1.0632	0.07421	1.0632	0.06612
1.0642	0.08506	1.0642	0.08425	1.0642	0.07346	1.0642	0.06544
1.0652	0.08372	1.0652	0.08317	1.0652	0.07278	1.0652	0.06481
1.0662	0.08235	1.0662	0.08209	1.0662	0.07201	1.0662	0.06411
1.0672	0.08108	1.0672	0.08105	1.0672	0.07137	1.0672	0.06355
1.0682	0.07981	1.0682	0.08006	1.0682	0.07072	1.0682	0.06296
1.0692	0.07855	1.0692	0.07901	1.0692	0.07003	1.0692	0.06234
1.0702	0.07734	1.0702	0.07802	1.0702	0.06941	1.0702	0.06184
1.0712	0.07609	1.0712	0.077	1.0712	0.06875	1.0712	0.06119
1.0722	0.07489	1.0722	0.07604	1.0722	0.06812	1.0722	0.06063
1.0732	0.07377	1.0732	0.07508	1.0732	0.06754	1.0732	0.06015
1.0742	0.0726	1.0742	0.07412	1.0742	0.06692	1.0742	0.05959
1.0752	0.07152	1.0752	0.07323	1.0752	0.06635	1.0752	0.05909
1.0762	0.07046	1.0762	0.07233	1.0762	0.0658	1.0762	0.05857
1.0772	0.06932	1.0772	0.07141	1.0772	0.06516	1.0772	0.05803
1.0782	0.06832	1.0782	0.07057	1.0782	0.06464	1.0782	0.05764
1.0792	0.06729	1.0792	0.06974	1.0792	0.0641	1.0792	0.05716
1.0802	0.06617	1.0802	0.06882	1.0802	0.06349	1.0802	0.05657
1.0812	0.06529	1.0812	0.06802	1.0812	0.06298	1.0812	0.05617
1.0822	0.06436	1.0822	0.06727	1.0822	0.06251	1.0822	0.05581
1.0832	0.06348	1.0832	0.06652	1.0832	0.06204	1.0832	0.05542
1.0842	0.06262	1.0842	0.06576	1.0842	0.06158	1.0842	0.05503
1.0852	0.06176	1.0852	0.06504	1.0852	0.06109	1.0852	0.05464
1.0862	0.061	1.0862	0.06434	1.0862	0.06065	1.0862	0.05432
1.0872	0.06022	1.0872	0.06364	1.0872	0.0602	1.0872	0.0539
1.0882	0.05944	1.0882	0.06296	1.0882	0.05975	1.0882	0.05353
1.0892	0.0587	1.0892	0.06232	1.0892	0.05935	1.0892	0.05324
1.0902	0.05797	1.0902	0.06162	1.0902	0.05885	1.0902	0.05284
1.0912	0.05731	1.0912	0.06101	1.0912	0.05847	1.0912	0.05251
1.0922	0.05666	1.0922	0.06041	1.0922	0.05806	1.0922	0.05223
1.0932	0.05591	1.0932	0.05973	1.0932	0.05754	1.0932	0.05177
1.0942	0.05539	1.0942	0.05918	1.0942	0.05719	1.0942	0.05155
1.0952	0.0548	1.0952	0.05864	1.0952	0.05686	1.0952	0.05129
1.0962	0.05418	1.0962	0.05808	1.0962	0.05649	1.0962	0.05098
1.0972	0.05369	1.0972	0.05756	1.0972	0.05615	1.0972	0.05074
1.0982	0.0531	1.0982	0.05703	1.0982	0.05576	1.0982	0.05045
1.0992	0.05259	1.0992	0.05652	1.0992	0.05545	1.0992	0.05017
1.1002	0.05209	1.1002	0.05605	1.1002	0.05512	1.1002	0.04989
1.1012	0.05159	1.1012	0.05556	1.1012	0.05479	1.1012	0.04964
1.1022	0.05116	1.1022	0.05511	1.1022	0.05447	1.1022	0.04944
1.1032	0.05069	1.1032	0.05465	1.1032	0.0541	1.1032	0.04913
1.1042	0.05027	1.1042	0.05421	1.1042	0.0538	1.1042	0.04886
1.1052	0.04991	1.1052	0.05379	1.1052	0.05351	1.1052	0.04867
1.1062	0.04939	1.1062	0.05329	1.1062	0.05308	1.1062	0.04832
1.1072	0.04912	1.1072	0.05296	1.1072	0.05287	1.1072	0.04816
1.1082	0.04879	1.1082	0.05261	1.1082	0.05264	1.1082	0.048
1.1092	0.04841	1.1092	0.0522	1.1092	0.05234	1.1092	0.04776
1.1102	0.04812	1.1102	0.05187	1.1102	0.05211	1.1102	0.04761
1.1112	0.04779	1.1112	0.05154	1.1112	0.05187	1.1112	0.04737
1.1122	0.04747	1.1122	0.05119	1.1122	0.05162	1.1122	0.04719
1.1132	0.04724	1.1132	0.05089	1.1132	0.05144	1.1132	0.04705
1.1142	0.04693	1.1142	0.05055	1.1142	0.05119	1.1142	0.04681
1.1152	0.04666	1.1152	0.05023	1.1152	0.05098	1.1152	0.04661
1.1162	0.04646	1.1162	0.04995	1.1162	0.0508	1.1162	0.04645
1.1172	0.04618	1.1172	0.04965	1.1172	0.05058	1.1172	0.04626
1.1182	0.04599	1.1182	0.04938	1.1182	0.05037	1.1182	0.04607
1.1192	0.04572	1.1192	0.04904	1.1192	0.05009	1.1192	0.0458
1.1202	0.0456	1.1202	0.04883	1.1202	0.04995	1.1202	0.04572
1.1212	0.04548	1.1212	0.04861	1.1212	0.04982	1.1212	0.04565
1.1222	0.04525	1.1222	0.04836	1.1222	0.04958	1.1222	0.04547
1.1232	0.04512	1.1232	0.04814	1.1232	0.04944	1.1232	0.04537
1.1242	0.04503	1.1242	0.04793	1.1242	0.04927	1.1242	0.04529
1.1252	0.04484	1.1252	0.0477	1.1252	0.04908	1.1252	0.0451
1.1262	0.04477	1.1262	0.04752	1.1262	0.04895	1.1262	0.04502
1.1272	0.04466	1.1272	0.04733	1.1272	0.04881	1.1272	0.04488
1.1282	0.04453	1.1282	0.04712	1.1282	0.04862	1.1282	0.0447
1.1292	0.0445	1.1292	0.04697	1.1292	0.04851	1.1292	0.04459
1.1302	0.0444	1.1302	0.04677	1.1302	0.04835	1.1302	0.04444
1.1312	0.04429	1.1312	0.04657	1.1312	0.04815	1.1312	0.0443
1.1322	0.04429	1.1322	0.0464	1.1322	0.048	1.1322	0.04412
1.1332	0.04428	1.1332	0.04627	1.1332	0.0479	1.1332	0.04402
1.1342	0.04429	1.1342	0.04616	1.1342	0.04783	1.1342	0.04399
1.1352	0.04427	1.1352	0.04602	1.1352	0.04769	1.1352	0.04387
1.1362	0.04429	1.1362	0.04589	1.1362	0.04755	1.1362	0.04376
1.1372	0.04435	1.1372	0.04581	1.1372	0.04746	1.1372	0.04369
1.1382	0.04436	1.1382	0.04568	1.1382	0.04734	1.1382	0.04358
1.1392	0.04442	1.1392	0.04558	1.1392	0.04726	1.1392	0.04352
1.1402	0.04449	1.1402	0.0455	1.1402	0.04716	1.1402	0.04345
1.1412	0.04453	1.1412	0.04538	1.1412	0.04703	1.1412	0.04332
1.1422	0.04464	1.1422	0.04532	1.1422	0.04697	1.1422	0.04325
1.1432	0.04472	1.1432	0.04524	1.1432	0.04688	1.1432	0.04314
1.1442	0.04474	1.1442	0.04511	1.1442	0.04673	1.1442	0.043
1.1452	0.0449	1.1452	0.04506	1.1452	0.04667	1.1452	0.04299
1.1462	0.04503	1.1462	0.04502	1.1462	0.04663	1.1462	0.0429
1.1472	0.04512	1.1472	0.04497	1.1472	0.04657	1.1472	0.04285
1.1482	0.04527	1.1482	0.04493	1.1482	0.0465	1.1482	0.0428
1.1492	0.04538	1.1492	0.04487	1.1492	0.04642	1.1492	0.04273
1.1502	0.04553	1.1502	0.04486	1.1502	0.04636	1.1502	0.04266
1.1512	0.04567	1.1512	0.04483	1.1512	0.04629	1.1512	0.04262
1.1522	0.04582	1.1522	0.04482	1.1522	0.04623	1.1522	0.04256
1.1532	0.046	1.1532	0.04482	1.1532	0.0462	1.1532	0.04255
1.1542	0.04611	1.1542	0.04478	1.1542	0.04609	1.1542	0.04242
1.1552	0.04631	1.1552	0.0448	1.1552	0.04606	1.1552	0.04244
1.1562	0.04651	1.1562	0.0448	1.1562	0.04605	1.1562	0.04239
1.1572	0.04655	1.1572	0.04472	1.1572	0.04587	1.1572	0.04219
1.1582	0.04685	1.1582	0.04478	1.1582	0.04586	1.1582	0.04225
1.1592	0.04705	1.1592	0.04482	1.1592	0.04585	1.1592	0.04221
1.1602	0.04721	1.1602	0.04483	1.1602	0.0458	1.1602	0.04215
1.1612	0.04748	1.1612	0.0449	1.1612	0.04579	1.1612	0.04219
1.1622	0.04767	1.1622	0.04491	1.1622	0.04572	1.1622	0.04213
1.1632	0.04791	1.1632	0.04495	1.1632	0.04569	1.1632	0.04212
1.1642	0.04813	1.1642	0.04503	1.1642	0.04566	1.1642	0.04212
1.1652	0.04833	1.1652	0.04506	1.1652	0.04562	1.1652	0.04204
1.1662	0.04857	1.1662	0.04512	1.1662	0.04559	1.1662	0.04203
1.1672	0.04876	1.1672	0.04516	1.1672	0.04554	1.1672	0.04201
1.1682	0.04899	1.1682	0.04523	1.1682	0.04551	1.1682	0.04199
1.1692	0.04923	1.1692	0.04531	1.1692	0.04552	1.1692	0.04201
1.1702	0.04944	1.1702	0.04534	1.1702	0.04544	1.1702	0.04193
1.1712	0.04973	1.1712	0.04544	1.1712	0.04547	1.1712	0.04199
1.1722	0.04999	1.1722	0.04555	1.1722	0.04545	1.1722	0.04201
1.1732	0.05017	1.1732	0.0456	1.1732	0.04537	1.1732	0.04196
1.1742	0.05046	1.1742	0.04569	1.1742	0.04535	1.1742	0.04201
1.1752	0.0507	1.1752	0.04578	1.1752	0.04533	1.1752	0.04204
1.1762	0.05093	1.1762	0.04587	1.1762	0.04528	1.1762	0.04205
1.1772	0.05119	1.1772	0.04598	1.1772	0.04528	1.1772	0.0421
1.1782	0.05142	1.1782	0.04605	1.1782	0.04526	1.1782	0.04209
1.1792	0.05166	1.1792	0.04615	1.1792	0.04522	1.1792	0.04212
1.1802	0.0519	1.1802	0.04626	1.1802	0.0452	1.1802	0.04215
1.1812	0.05211	1.1812	0.04636	1.1812	0.04516	1.1812	0.0421
1.1822	0.05231	1.1822	0.04644	1.1822	0.04514	1.1822	0.0421
1.1832	0.05242	1.1832	0.0465	1.1832	0.04503	1.1832	0.04207
1.1842	0.05266	1.1842	0.04666	1.1842	0.04507	1.1842	0.04216
1.1852	0.05291	1.1852	0.04681	1.1852	0.04509	1.1852	0.04223
1.1862	0.05303	1.1862	0.04689	1.1862	0.04503	1.1862	0.0422
1.1872	0.05323	1.1872	0.04704	1.1872	0.04505	1.1872	0.04226
1.1882	0.05342	1.1882	0.04717	1.1882	0.04505	1.1882	0.04231
1.1892	0.05354	1.1892	0.04728	1.1892	0.04501	1.1892	0.04233
1.1902	0.05374	1.1902	0.04742	1.1902	0.04503	1.1902	0.04239
1.1912	0.05389	1.1912	0.04754	1.1912	0.04501	1.1912	0.0424
1.1922	0.05395	1.1922	0.04764	1.1922	0.04498	1.1922	0.04241
1.1932	0.05414	1.1932	0.04777	1.1932	0.04499	1.1932	0.04248
1.1942	0.05422	1.1942	0.04787	1.1942	0.04495	1.1942	0.0425
1.1952	0.05425	1.1952	0.04797	1.1952	0.04492	1.1952	0.04251
1.1962	0.05432	1.1962	0.04808	1.1962	0.04491	1.1962	0.04254
1.1972	0.05442	1.1972	0.04822	1.1972	0.04492	1.1972	0.04261
1.1982	0.0545	1.1982	0.04836	1.1982	0.04494	1.1982	0.04269
1.1992	0.05452	1.1992	0.04845	1.1992	0.0449	1.1992	0.04273
1.2002	0.05454	1.2002	0.04858	1.2002	0.04489	1.2002	0.04275
1.2012	0.0546	1.2012	0.04871	1.2012	0.0449	1.2012	0.04283
1.2022	0.0546	1.2022	0.04881	1.2022	0.04487	1.2022	0.04287
1.2032	0.05462	1.2032	0.04893	1.2032	0.04489	1.2032	0.04293
1.2042	0.0546	1.2042	0.04905	1.2042	0.04488	1.2042	0.04301
1.2052	0.05451	1.2052	0.04912	1.2052	0.04485	1.2052	0.04297
1.2062	0.05452	1.2062	0.04924	1.2062	0.04486	1.2062	0.04305
1.2072	0.05447	1.2072	0.04933	1.2072	0.04486	1.2072	0.04311
1.2082	0.05425	1.2082	0.04935	1.2082	0.04479	1.2082	0.04305
1.2092	0.05423	1.2092	0.04946	1.2092	0.04482	1.2092	0.04312
1.2102	0.05415	1.2102	0.04957	1.2102	0.04485	1.2102	0.04321
1.2112	0.05407	1.2112	0.04966	1.2112	0.04488	1.2112	0.04328
1.2122	0.05398	1.2122	0.04976	1.2122	0.04488	1.2122	0.04333
1.2132	0.05384	1.2132	0.04983	1.2132	0.04487	1.2132	0.04335
1.2142	0.05377	1.2142	0.04992	1.2142	0.04488	1.2142	0.04343
1.2152	0.05362	1.2152	0.04999	1.2152	0.04492	1.2152	0.04349
1.2162	0.05349	1.2162	0.05006	1.2162	0.04491	1.2162	0.04351
1.2172	0.05336	1.2172	0.05014	1.2172	0.04494	1.2172	0.04358
1.2182	0.05318	1.2182	0.05015	1.2182	0.0449	1.2182	0.04362
1.2192	0.05303	1.2192	0.05021	1.2192	0.04493	1.2192	0.04369
1.2202	0.0529	1.2202	0.05025	1.2202	0.04494	1.2202	0.04376
1.2212	0.05258	1.2212	0.05019	1.2212	0.04485	1.2212	0.04372
1.2222	0.05251	1.2222	0.05026	1.2222	0.04492	1.2222	0.04387
1.2232	0.05235	1.2232	0.0503	1.2232	0.04496	1.2232	0.04398
1.2242	0.05216	1.2242	0.0503	1.2242	0.04494	1.2242	0.044
1.2252	0.05203	1.2252	0.05033	1.2252	0.04497	1.2252	0.04405
1.2262	0.05182	1.2262	0.05031	1.2262	0.04497	1.2262	0.04413
1.2272	0.05162	1.2272	0.05032	1.2272	0.04501	1.2272	0.04426
1.2282	0.05147	1.2282	0.05031	1.2282	0.04504	1.2282	0.04436
1.2292	0.05124	1.2292	0.05028	1.2292	0.04502	1.2292	0.04438
1.2302	0.05106	1.2302	0.05026	1.2302	0.04507	1.2302	0.04445
1.2312	0.05086	1.2312	0.05021	1.2312	0.04509	1.2312	0.04448
1.2322	0.05065	1.2322	0.05017	1.2322	0.04511	1.2322	0.04448
1.2332	0.05048	1.2332	0.05012	1.2332	0.04515	1.2332	0.04453
1.2342	0.05017	1.2342	0.04998	1.2342	0.04508	1.2342	0.04446
1.2352	0.05006	1.2352	0.04996	1.2352	0.04516	1.2352	0.0446
1.2362	0.04991	1.2362	0.04992	1.2362	0.04522	1.2362	0.04471
1.2372	0.04968	1.2372	0.04985	1.2372	0.04522	1.2372	0.04473
1.2382	0.04955	1.2382	0.04981	1.2382	0.04528	1.2382	0.04483
1.2392	0.04938	1.2392	0.04973	1.2392	0.04532	1.2392	0.04485
1.2402	0.0492	1.2402	0.04965	1.2402	0.04535	1.2402	0.04494
1.2412	0.04908	1.2412	0.04959	1.2412	0.04538	1.2412	0.04506
1.2422	0.04887	1.2422	0.04951	1.2422	0.04539	1.2422	0.04504
1.2432	0.04868	1.2432	0.04944	1.2432	0.04543	1.2432	0.04511
1.2442	0.04851	1.2442	0.04935	1.2442	0.04545	1.2442	0.04516
1.2452	0.04833	1.2452	0.04923	1.2452	0.04546	1.2452	0.0452
1.2462	0.04812	1.2462	0.04914	1.2462	0.04548	1.2462	0.04524
1.2472	0.04785	1.2472	0.04897	1.2472	0.04544	1.2472	0.04521
1.2482	0.04773	1.2482	0.0489	1.2482	0.04551	1.2482	0.0453
1.2492	0.04761	1.2492	0.04883	1.2492	0.04557	1.2492	0.04539
1.2502	0.04739	1.2502	0.04867	1.2502	0.04558	1.2502	0.04539
1.2512	0.0472	1.2512	0.04857	1.2512	0.04565	1.2512	0.04545
1.2522	0.04704	1.2522	0.04846	1.2522	0.04571	1.2522	0.04552
1.2532	0.04683	1.2532	0.04832	1.2532	0.0457	1.2532	0.04556
1.2542	0.04668	1.2542	0.04822	1.2542	0.04576	1.2542	0.0456
1.2552	0.04648	1.2552	0.04808	1.2552	0.04579	1.2552	0.04565
1.2562	0.04626	1.2562	0.04792	1.2562	0.0458	1.2562	0.04567
1.2572	0.04608	1.2572	0.04781	1.2572	0.04584	1.2572	0.04573
1.2582	0.04586	1.2582	0.04766	1.2582	0.04584	1.2582	0.04569
1.2592	0.04562	1.2592	0.04749	1.2592	0.04584	1.2592	0.04567
1.2602	0.04544	1.2602	0.04732	1.2602	0.04585	1.2602	0.04572
1.2612	0.04528	1.2612	0.04723	1.2612	0.04591	1.2612	0.04578
1.2622	0.04514	1.2622	0.0471	1.2622	0.04596	1.2622	0.04587
1.2632	0.04493	1.2632	0.04694	1.2632	0.04597	1.2632	0.04593
1.2642	0.04474	1.2642	0.04685	1.2642	0.04602	1.2642	0.04599
1.2652	0.04462	1.2652	0.04673	1.2652	0.04608	1.2652	0.04607
1.2662	0.04442	1.2662	0.04657	1.2662	0.04609	1.2662	0.04609
1.2672	0.04425	1.2672	0.04644	1.2672	0.04613	1.2672	0.0462
1.2682	0.0441	1.2682	0.04628	1.2682	0.04616	1.2682	0.04627
1.2692	0.04388	1.2692	0.04609	1.2692	0.04613	1.2692	0.04626
1.2702	0.04376	1.2702	0.04593	1.2702	0.04614	1.2702	0.04636
1.2712	0.04359	1.2712	0.04577	1.2712	0.04613	1.2712	0.04641
1.2722	0.04332	1.2722	0.04555	1.2722	0.04605	1.2722	0.04636
1.2732	0.04323	1.2732	0.04541	1.2732	0.04611	1.2732	0.04643
1.2742	0.04308	1.2742	0.04528	1.2742	0.04617	1.2742	0.04648
1.2752	0.0429	1.2752	0.04513	1.2752	0.0462	1.2752	0.04652
1.2762	0.04275	1.2762	0.04499	1.2762	0.04622	1.2762	0.04655
1.2772	0.04255	1.2772	0.04481	1.2772	0.04625	1.2772	0.04655
1.2782	0.04241	1.2782	0.04466	1.2782	0.04633	1.2782	0.04663
1.2792	0.04225	1.2792	0.04448	1.2792	0.04635	1.2792	0.04668
1.2802	0.04208	1.2802	0.04432	1.2802	0.04638	1.2802	0.04669
1.2812	0.04193	1.2812	0.04418	1.2812	0.04644	1.2812	0.04672
1.2822	0.04174	1.2822	0.04398	1.2822	0.04643	1.2822	0.04676
1.2832	0.04161	1.2832	0.04386	1.2832	0.04651	1.2832	0.04684
1.2842	0.04149	1.2842	0.04373	1.2842	0.04656	1.2842	0.04688
1.2852	0.04124	1.2852	0.0435	1.2852	0.04648	1.2852	0.04677
1.2862	0.04117	1.2862	0.0434	1.2862	0.04657	1.2862	0.04688
1.2872	0.04107	1.2872	0.04329	1.2872	0.04665	1.2872	0.04695
1.2882	0.04091	1.2882	0.04314	1.2882	0.04668	1.2882	0.04698
1.2892	0.0408	1.2892	0.04303	1.2892	0.04675	1.2892	0.04704
1.2902	0.04064	1.2902	0.0429	1.2902	0.04676	1.2902	0.04707
1.2912	0.04049	1.2912	0.04279	1.2912	0.04683	1.2912	0.04716
1.2922	0.04039	1.2922	0.04272	1.2922	0.04689	1.2922	0.04723
1.2932	0.04021	1.2932	0.04259	1.2932	0.04691	1.2932	0.04725
1.2942	0.04009	1.2942	0.04247	1.2942	0.04695	1.2942	0.04731
1.2952	0.03997	1.2952	0.04233	1.2952	0.04696	1.2952	0.04735
1.2962	0.03983	1.2962	0.04218	1.2962	0.04699	1.2962	0.04737
1.2972	0.03974	1.2972	0.04208	1.2972	0.04703	1.2972	0.04744
1.2982	0.03954	1.2982	0.04188	1.2982	0.04698	1.2982	0.04733
1.2992	0.03947	1.2992	0.04182	1.2992	0.04707	1.2992	0.04744
1.3002	0.0394	1.3002	0.04172	1.3002	0.04718	1.3002	0.04755
1.3012	0.03926	1.3012	0.04158	1.3012	0.04717	1.3012	0.04749
1.3022	0.03918	1.3022	0.04147	1.3022	0.04726	1.3022	0.04756
1.3032	0.03905	1.3032	0.04137	1.3032	0.0473	1.3032	0.0476
1.3042	0.03896	1.3042	0.04125	1.3042	0.04735	1.3042	0.04764
1.3052	0.03886	1.3052	0.04116	1.3052	0.04744	1.3052	0.04769
1.3062	0.03874	1.3062	0.04103	1.3062	0.04745	1.3062	0.04768
1.3072	0.03864	1.3072	0.04093	1.3072	0.04749	1.3072	0.04771
1.3082	0.03856	1.3082	0.04084	1.3082	0.04754	1.3082	0.04776
1.3092	0.03843	1.3092	0.04073	1.3092	0.04756	1.3092	0.04772
1.3102	0.03833	1.3102	0.04065	1.3102	0.04758	1.3102	0.04773
1.3112	0.03821	1.3112	0.04052	1.3112	0.04757	1.3112	0.04768
1.3122	0.03818	1.3122	0.04046	1.3122	0.04767	1.3122	0.04773
1.3132	0.03814	1.3132	0.0404	1.3132	0.04775	1.3132	0.04784
1.3142	0.03804	1.3142	0.04028	1.3142	0.04777	1.3142	0.04783
1.3152	0.03798	1.3152	0.04021	1.3152	0.04783	1.3152	0.04787
1.3162	0.03794	1.3162	0.04013	1.3162	0.04791	1.3162	0.04792
1.3172	0.03782	1.3172	0.04005	1.3172	0.04795	1.3172	0.04796
1.3182	0.03778	1.3182	0.03999	1.3182	0.04803	1.3182	0.04798
1.3192	0.03771	1.3192	0.03992	1.3192	0.04806	1.3192	0.04801
1.3202	0.03759	1.3202	0.03982	1.3202	0.04808	1.3202	0.04801
1.3212	0.03759	1.3212	0.03976	1.3212	0.04815	1.3212	0.04807
1.3222	0.0375	1.3222	0.03968	1.3222	0.04819	1.3222	0.04812
1.3232	0.0374	1.3232	0.03958	1.3232	0.04818	1.3232	0.04816
1.3242	0.03734	1.3242	0.03952	1.3242	0.04823	1.3242	0.0482
1.3252	0.03732	1.3252	0.03949	1.3252	0.04832	1.3252	0.04837
1.3262	0.03728	1.3262	0.03946	1.3262	0.04839	1.3262	0.04851
1.3272	0.03721	1.3272	0.03938	1.3272	0.04843	1.3272	0.04855
1.3282	0.03715	1.3282	0.03932	1.3282	0.04848	1.3282	0.04864
1.3292	0.03715	1.3292	0.0393	1.3292	0.04856	1.3292	0.04874
1.3302	0.03707	1.3302	0.03924	1.3302	0.0486	1.3302	0.04878
1.3312	0.03702	1.3312	0.03922	1.3312	0.04867	1.3312	0.04887
1.3322	0.037	1.3322	0.03921	1.3322	0.04874	1.3322	0.04895
1.3332	0.03691	1.3332	0.03913	1.3332	0.04874	1.3332	0.04896
1.3342	0.03691	1.3342	0.03912	1.3342	0.04883	1.3342	0.04902
1.3352	0.03688	1.3352	0.03909	1.3352	0.04889	1.3352	0.04908
1.3362	0.03674	1.3362	0.03898	1.3362	0.04885	1.3362	0.04908
1.3372	0.03677	1.3372	0.03898	1.3372	0.04893	1.3372	0.04917
1.3382	0.03675	1.3382	0.03897	1.3382	0.04903	1.3382	0.04922
1.3392	0.03671	1.3392	0.03895	1.3392	0.04909	1.3392	0.04929
1.3402	0.03671	1.3402	0.03894	1.3402	0.04916	1.3402	0.04935
1.3412	0.03666	1.3412	0.03888	1.3412	0.04918	1.3412	0.04936
1.3422	0.03665	1.3422	0.03889	1.3422	0.04927	1.3422	0.04943
1.3432	0.03665	1.3432	0.03888	1.3432	0.04934	1.3432	0.04947
1.3442	0.0366	1.3442	0.03884	1.3442	0.0494	1.3442	0.04947
1.3452	0.0366	1.3452	0.03883	1.3452	0.04948	1.3452	0.04954
1.3462	0.03657	1.3462	0.03877	1.3462	0.0495	1.3462	0.04952
1.3472	0.03656	1.3472	0.03877	1.3472	0.04959	1.3472	0.04952
1.3482	0.03657	1.3482	0.03876	1.3482	0.04967	1.3482	0.04959
1.3492	0.03644	1.3492	0.03867	1.3492	0.04964	1.3492	0.04946
1.3502	0.03652	1.3502	0.0387	1.3502	0.04973	1.3502	0.04956
1.3512	0.03655	1.3512	0.03871	1.3512	0.04982	1.3512	0.04967
1.3522	0.03649	1.3522	0.03868	1.3522	0.04986	1.3522	0.04962
1.3532	0.03653	1.3532	0.03871	1.3532	0.04996	1.3532	0.04966
1.3542	0.03653	1.3542	0.03868	1.3542	0.05001	1.3542	0.04972
1.3552	0.03652	1.3552	0.03868	1.3552	0.05012	1.3552	0.04974
1.3562	0.03656	1.3562	0.03873	1.3562	0.05021	1.3562	0.04975
1.3572	0.03655	1.3572	0.0387	1.3572	0.05026	1.3572	0.04977
1.3582	0.03658	1.3582	0.03871	1.3582	0.05035	1.3582	0.04982
1.3592	0.0366	1.3592	0.03871	1.3592	0.05039	1.3592	0.0498
1.3602	0.03662	1.3602	0.03869	1.3602	0.05045	1.3602	0.04981
1.3612	0.03668	1.3612	0.0387	1.3612	0.05052	1.3612	0.04988
1.3622	0.03661	1.3622	0.03863	1.3622	0.05047	1.3622	0.04978
1.3632	0.03671	1.3632	0.03867	1.3632	0.0506	1.3632	0.04989
1.3642	0.03676	1.3642	0.03871	1.3642	0.05071	1.3642	0.04997
1.3652	0.03675	1.3652	0.03868	1.3652	0.05076	1.3652	0.04997
1.3662	0.0368	1.3662	0.03872	1.3662	0.05085	1.3662	0.05008
1.3672	0.03684	1.3672	0.03872	1.3672	0.05093	1.3672	0.05012
1.3682	0.03686	1.3682	0.03872	1.3682	0.05103	1.3682	0.05016
1.3692	0.03691	1.3692	0.03874	1.3692	0.05112	1.3692	0.05021
1.3702	0.03693	1.3702	0.03874	1.3702	0.05119	1.3702	0.05025
1.3712	0.03696	1.3712	0.03875	1.3712	0.05125	1.3712	0.0503
1.3722	0.03704	1.3722	0.03877	1.3722	0.05135	1.3722	0.05035
1.3732	0.03705	1.3732	0.03877	1.3732	0.05142	1.3732	0.05036
1.3742	0.03711	1.3742	0.0388	1.3742	0.05151	1.3742	0.05043
1.3752	0.03714	1.3752	0.03882	1.3752	0.05156	1.3752	0.05041
1.3762	0.0372	1.3762	0.03884	1.3762	0.05163	1.3762	0.05048
1.3772	0.03727	1.3772	0.03888	1.3772	0.05175	1.3772	0.05054
1.3782	0.03728	1.3782	0.03887	1.3782	0.05179	1.3782	0.05053
1.3792	0.03733	1.3792	0.03889	1.3792	0.05189	1.3792	0.0506
1.3802	0.03739	1.3802	0.03893	1.3802	0.052	1.3802	0.05066
1.3812	0.0374	1.3812	0.03893	1.3812	0.05208	1.3812	0.05064
1.3822	0.03745	1.3822	0.03899	1.3822	0.05219	1.3822	0.05073
1.3832	0.03749	1.3832	0.03901	1.3832	0.05228	1.3832	0.05078
1.3842	0.03751	1.3842	0.03902	1.3842	0.05235	1.3842	0.05074
1.3852	0.03758	1.3852	0.03907	1.3852	0.05246	1.3852	0.05074
1.3862	0.03761	1.3862	0.03909	1.3862	0.05251	1.3862	0.05075
1.3872	0.03762	1.3872	0.03909	1.3872	0.05256	1.3872	0.05069
1.3882	0.0377	1.3882	0.03913	1.3882	0.05263	1.3882	0.05069
1.3892	0.03777	1.3892	0.03918	1.3892	0.05275	1.3892	0.05076
1.3902	0.03787	1.3902	0.03923	1.3902	0.05286	1.3902	0.05088
1.3912	0.03793	1.3912	0.03927	1.3912	0.05294	1.3912	0.05092
1.3922	0.038	1.3922	0.03931	1.3922	0.05304	1.3922	0.051
1.3932	0.03811	1.3932	0.03937	1.3932	0.05316	1.3932	0.05105
1.3942	0.0382	1.3942	0.03939	1.3942	0.05322	1.3942	0.05108
1.3952	0.03829	1.3952	0.03945	1.3952	0.05333	1.3952	0.05119
1.3962	0.03839	1.3962	0.03951	1.3962	0.05342	1.3962	0.05126
1.3972	0.03845	1.3972	0.03952	1.3972	0.05349	1.3972	0.05127
1.3982	0.03857	1.3982	0.0396	1.3982	0.05363	1.3982	0.05134
1.3992	0.03865	1.3992	0.03965	1.3992	0.05371	1.3992	0.05134
1.4002	0.03867	1.4002	0.03964	1.4002	0.05373	1.4002	0.05126
1.4012	0.03882	1.4012	0.03973	1.4012	0.05389	1.4012	0.05135
1.4022	0.03891	1.4022	0.03981	1.4022	0.05401	1.4022	0.05135
1.4032	0.03898	1.4032	0.03987	1.4032	0.05411	1.4032	0.05135
1.4042	0.03907	1.4042	0.03994	1.4042	0.05422	1.4042	0.05141
1.4052	0.03912	1.4052	0.03999	1.4052	0.05432	1.4052	0.0514
1.4062	0.0392	1.4062	0.04008	1.4062	0.05445	1.4062	0.05142
1.4072	0.03925	1.4072	0.04015	1.4072	0.05453	1.4072	0.05151
1.4082	0.03928	1.4082	0.04022	1.4082	0.05464	1.4082	0.05154
1.4092	0.03937	1.4092	0.04031	1.4092	0.05476	1.4092	0.05156
1.4102	0.03937	1.4102	0.04035	1.4102	0.05484	1.4102	0.0516
1.4112	0.03942	1.4112	0.04045	1.4112	0.05495	1.4112	0.05167
1.4122	0.03948	1.4122	0.04055	1.4122	0.05509	1.4122	0.05172
1.4132	0.03945	1.4132	0.04054	1.4132	0.0551	1.4132	0.05167
1.4142	0.03959	1.4142	0.04069	1.4142	0.05525	1.4142	0.05175
1.4152	0.03968	1.4152	0.04081	1.4152	0.05539	1.4152	0.05184
1.4162	0.03973	1.4162	0.04091	1.4162	0.05549	1.4162	0.05188
1.4172	0.03984	1.4172	0.04102	1.4172	0.05563	1.4172	0.05196
1.4182	0.03991	1.4182	0.04112	1.4182	0.05574	1.4182	0.05195
1.4192	0.03999	1.4192	0.04122	1.4192	0.05587	1.4192	0.05202
1.4202	0.04008	1.4202	0.04133	1.4202	0.056	1.4202	0.05207
1.4212	0.04014	1.4212	0.04141	1.4212	0.05607	1.4212	0.05202
1.4222	0.04025	1.4222	0.04153	1.4222	0.05619	1.4222	0.05209
1.4232	0.04033	1.4232	0.04164	1.4232	0.0563	1.4232	0.05208
1.4242	0.04039	1.4242	0.04176	1.4242	0.05644	1.4242	0.05213
1.4252	0.0405	1.4252	0.04189	1.4252	0.05657	1.4252	0.05214
1.4262	0.04053	1.4262	0.04194	1.4262	0.05659	1.4262	0.05205
1.4272	0.04067	1.4272	0.04212	1.4272	0.0568	1.4272	0.05221
1.4282	0.04081	1.4282	0.04228	1.4282	0.05698	1.4282	0.05234
1.4292	0.04086	1.4292	0.04238	1.4292	0.05707	1.4292	0.05237
1.4302	0.04101	1.4302	0.04253	1.4302	0.05725	1.4302	0.05249
1.4312	0.04111	1.4312	0.04267	1.4312	0.05738	1.4312	0.05254
1.4322	0.04122	1.4322	0.04278	1.4322	0.05748	1.4322	0.05257
1.4332	0.04136	1.4332	0.04294	1.4332	0.05763	1.4332	0.05269
1.4342	0.04147	1.4342	0.04308	1.4342	0.05775	1.4342	0.05269
1.4352	0.04159	1.4352	0.04319	1.4352	0.05788	1.4352	0.05275
1.4362	0.04174	1.4362	0.04333	1.4362	0.05803	1.4362	0.05281
1.4372	0.04184	1.4372	0.04347	1.4372	0.05813	1.4372	0.0528
1.4382	0.04196	1.4382	0.04359	1.4382	0.05826	1.4382	0.05285
1.4392	0.04205	1.4392	0.04368	1.4392	0.05835	1.4392	0.05288
1.4402	0.04219	1.4402	0.04387	1.4402	0.05856	1.4402	0.05298
1.4412	0.04234	1.4412	0.04403	1.4412	0.05874	1.4412	0.05305
1.4422	0.04239	1.4422	0.04416	1.4422	0.05885	1.4422	0.05307
1.4432	0.04252	1.4432	0.04432	1.4432	0.05903	1.4432	0.05317
1.4442	0.04265	1.4442	0.04447	1.4442	0.05918	1.4442	0.05326
1.4452	0.04272	1.4452	0.04462	1.4452	0.05932	1.4452	0.05332
1.4462	0.04286	1.4462	0.0448	1.4462	0.05948	1.4462	0.05344
1.4472	0.04296	1.4472	0.04494	1.4472	0.05962	1.4472	0.05349
1.4482	0.04304	1.4482	0.04507	1.4482	0.05975	1.4482	0.05353
1.4492	0.04319	1.4492	0.04524	1.4492	0.05994	1.4492	0.05366
1.4502	0.04327	1.4502	0.04537	1.4502	0.06009	1.4502	0.05374
1.4512	0.04334	1.4512	0.04551	1.4512	0.06022	1.4512	0.05379
1.4522	0.04348	1.4522	0.04564	1.4522	0.06037	1.4522	0.05381
1.4532	0.04358	1.4532	0.04582	1.4532	0.06055	1.4532	0.05387
1.4542	0.04372	1.4542	0.04598	1.4542	0.06074	1.4542	0.05398
1.4552	0.04382	1.4552	0.04611	1.4552	0.06087	1.4552	0.05399
1.4562	0.04392	1.4562	0.04624	1.4562	0.06102	1.4562	0.05404
1.4572	0.04407	1.4572	0.04641	1.4572	0.06122	1.4572	0.05413
1.4582	0.04416	1.4582	0.04654	1.4582	0.06135	1.4582	0.05417
1.4592	0.04429	1.4592	0.04669	1.4592	0.06151	1.4592	0.0542
1.4602	0.04444	1.4602	0.04683	1.4602	0.06169	1.4602	0.05425
1.4612	0.04451	1.4612	0.04695	1.4612	0.06182	1.4612	0.05425
1.4622	0.04468	1.4622	0.04713	1.4622	0.062	1.4622	0.05433
1.4632	0.04481	1.4632	0.04729	1.4632	0.06214	1.4632	0.05439
1.4642	0.04484	1.4642	0.04736	1.4642	0.06221	1.4642	0.05437
1.4652	0.04506	1.4652	0.04754	1.4652	0.06239	1.4652	0.05452
1.4662	0.04521	1.4662	0.04772	1.4662	0.06255	1.4662	0.05465
1.4672	0.04534	1.4672	0.04788	1.4672	0.06273	1.4672	0.05482
1.4682	0.0455	1.4682	0.04805	1.4682	0.06289	1.4682	0.05492
1.4692	0.04564	1.4692	0.04818	1.4692	0.06302	1.4692	0.05499
1.4702	0.04583	1.4702	0.04838	1.4702	0.06319	1.4702	0.05515
1.4712	0.046	1.4712	0.04853	1.4712	0.06336	1.4712	0.05525
1.4722	0.04614	1.4722	0.04869	1.4722	0.06349	1.4722	0.05531
1.4732	0.04631	1.4732	0.04888	1.4732	0.06363	1.4732	0.05538
1.4742	0.04643	1.4742	0.04902	1.4742	0.06374	1.4742	0.05538
1.4752	0.04661	1.4752	0.04919	1.4752	0.06391	1.4752	0.05548
1.4762	0.04679	1.4762	0.04938	1.4762	0.0641	1.4762	0.05557
1.4772	0.04688	1.4772	0.04953	1.4772	0.06424	1.4772	0.0556
1.4782	0.04712	1.4782	0.04973	1.4782	0.06445	1.4782	0.05578
1.4792	0.04732	1.4792	0.04992	1.4792	0.06461	1.4792	0.05588
1.4802	0.04748	1.4802	0.05006	1.4802	0.06473	1.4802	0.05594
1.4812	0.04771	1.4812	0.05026	1.4812	0.06492	1.4812	0.05603
1.4822	0.04789	1.4822	0.05043	1.4822	0.06506	1.4822	0.05612
1.4832	0.04807	1.4832	0.05061	1.4832	0.06524	1.4832	0.05621
1.4842	0.04825	1.4842	0.05079	1.4842	0.06541	1.4842	0.05629
1.4852	0.0484	1.4852	0.05096	1.4852	0.06556	1.4852	0.05636
1.4862	0.0486	1.4862	0.05116	1.4862	0.06576	1.4862	0.05654
1.4872	0.04875	1.4872	0.05133	1.4872	0.06589	1.4872	0.05659
1.4882	0.04889	1.4882	0.05149	1.4882	0.06608	1.4882	0.05672
1.4892	0.04907	1.4892	0.05167	1.4892	0.06624	1.4892	0.05692
1.4902	0.04914	1.4902	0.05178	1.4902	0.0663	1.4902	0.05689
1.4912	0.04938	1.4912	0.05201	1.4912	0.06654	1.4912	0.05712
1.4922	0.04958	1.4922	0.05223	1.4922	0.06674	1.4922	0.05736
1.4932	0.04971	1.4932	0.05242	1.4932	0.06686	1.4932	0.05746
1.4942	0.04993	1.4942	0.05269	1.4942	0.06706	1.4942	0.05767
1.4952	0.0501	1.4952	0.05287	1.4952	0.06723	1.4952	0.05787
1.4962	0.05024	1.4962	0.05305	1.4962	0.06738	1.4962	0.05804
1.4972	0.05043	1.4972	0.05323	1.4972	0.06758	1.4972	0.05826
1.4982	0.05057	1.4982	0.05338	1.4982	0.06772	1.4982	0.05844
1.4992	0.05073	1.4992	0.05357	1.4992	0.06789	1.4992	0.05861
1.5002	0.0509	1.5002	0.05375	1.5002	0.06805	1.5002	0.05879
1.5012	0.05105	1.5012	0.05391	1.5012	0.0682	1.5012	0.05891
1.5022	0.05123	1.5022	0.05408	1.5022	0.06836	1.5022	0.059
1.5032	0.05135	1.5032	0.05424	1.5032	0.06849	1.5032	0.05909
1.5042	0.05156	1.5042	0.05451	1.5042	0.06871	1.5042	0.05926
1.5052	0.05178	1.5052	0.05481	1.5052	0.06891	1.5052	0.05946
1.5062	0.05192	1.5062	0.05501	1.5062	0.06906	1.5062	0.05959
1.5072	0.05213	1.5072	0.05524	1.5072	0.06928	1.5072	0.05977
1.5082	0.05233	1.5082	0.05543	1.5082	0.06948	1.5082	0.05996
1.5092	0.05247	1.5092	0.05558	1.5092	0.06964	1.5092	0.06013
1.5102	0.05269	1.5102	0.05581	1.5102	0.06985	1.5102	0.0604
1.5112	0.05288	1.5112	0.05602	1.5112	0.07004	1.5112	0.06058
1.5122	0.05304	1.5122	0.05618	1.5122	0.0702	1.5122	0.06072
1.5132	0.05329	1.5132	0.05639	1.5132	0.07039	1.5132	0.06099
1.5142	0.05348	1.5142	0.05657	1.5142	0.07058	1.5142	0.06118
1.5152	0.05365	1.5152	0.05673	1.5152	0.07074	1.5152	0.06132
1.5162	0.05385	1.5162	0.05692	1.5162	0.07094	1.5162	0.06146
1.5172	0.05407	1.5172	0.05711	1.5172	0.07122	1.5172	0.06173
1.5182	0.05433	1.5182	0.05734	1.5182	0.07147	1.5182	0.06201
1.5192	0.05455	1.5192	0.05755	1.5192	0.07168	1.5192	0.06219
1.5202	0.05475	1.5202	0.05777	1.5202	0.07187	1.5202	0.06244
1.5212	0.055	1.5212	0.058	1.5212	0.07209	1.5212	0.0627
1.5222	0.0552	1.5222	0.05821	1.5222	0.07225	1.5222	0.06289
1.5232	0.05542	1.5232	0.05845	1.5232	0.07247	1.5232	0.06315
1.5242	0.05563	1.5242	0.05867	1.5242	0.07267	1.5242	0.0634
1.5252	0.0558	1.5252	0.05888	1.5252	0.07283	1.5252	0.06354
1.5262	0.05605	1.5262	0.05914	1.5262	0.07306	1.5262	0.06376
1.5272	0.05628	1.5272	0.05937	1.5272	0.07328	1.5272	0.06402
1.5282	0.05642	1.5282	0.05955	1.5282	0.0734	1.5282	0.06418
1.5292	0.05669	1.5292	0.05981	1.5292	0.07363	1.5292	0.06444
1.5302	0.05694	1.5302	0.06006	1.5302	0.07386	1.5302	0.06472
1.5312	0.05717	1.5312	0.06033	1.5312	0.07409	1.5312	0.06503
1.5322	0.05741	1.5322	0.06058	1.5322	0.07431	1.5322	0.06531
1.5332	0.0576	1.5332	0.06082	1.5332	0.07447	1.5332	0.06558
1.5342	0.05784	1.5342	0.0611	1.5342	0.07472	1.5342	0.06588
1.5352	0.05805	1.5352	0.06136	1.5352	0.07491	1.5352	0.0661
1.5362	0.05828	1.5362	0.06161	1.5362	0.07512	1.5362	0.06637
1.5372	0.05854	1.5372	0.06191	1.5372	0.07536	1.5372	0.06667
1.5382	0.05873	1.5382	0.06215	1.5382	0.07552	1.5382	0.06691
1.5392	0.059	1.5392	0.06244	1.5392	0.07579	1.5392	0.06717
1.5402	0.05926	1.5402	0.06271	1.5402	0.07602	1.5402	0.06749
1.5412	0.05937	1.5412	0.06289	1.5412	0.07611	1.5412	0.06767
1.5422	0.0597	1.5422	0.06323	1.5422	0.07639	1.5422	0.06803
1.5432	0.06	1.5432	0.06354	1.5432	0.07669	1.5432	0.06841
1.5442	0.06021	1.5442	0.06381	1.5442	0.0769	1.5442	0.06877
1.5452	0.06049	1.5452	0.06411	1.5452	0.07716	1.5452	0.06914
1.5462	0.06073	1.5462	0.06438	1.5462	0.07741	1.5462	0.06943
1.5472	0.061	1.5472	0.06467	1.5472	0.0777	1.5472	0.06972
1.5482	0.06129	1.5482	0.06498	1.5482	0.07793	1.5482	0.07007
1.5492	0.06151	1.5492	0.06523	1.5492	0.07816	1.5492	0.07036
1.5502	0.0618	1.5502	0.06554	1.5502	0.07845	1.5502	0.07067
1.5512	0.06203	1.5512	0.06583	1.5512	0.07869	1.5512	0.07101
1.5522	0.0623	1.5522	0.06613	1.5522	0.07893	1.5522	0.07133
1.5532	0.06258	1.5532	0.06645	1.5532	0.07921	1.5532	0.07169
1.5542	0.06274	1.5542	0.06668	1.5542	0.0794	1.5542	0.0719
1.5552	0.06308	1.5552	0.06704	1.5552	0.07971	1.5552	0.07233
1.5562	0.0634	1.5562	0.06738	1.5562	0.08	1.5562	0.07275
1.5572	0.06362	1.5572	0.06767	1.5572	0.08021	1.5572	0.07307
1.5582	0.06391	1.5582	0.06802	1.5582	0.08051	1.5582	0.07348
1.5592	0.06419	1.5592	0.06832	1.5592	0.08074	1.5592	0.07385
1.5602	0.06441	1.5602	0.06864	1.5602	0.08102	1.5602	0.0742
1.5612	0.06471	1.5612	0.06898	1.5612	0.0813	1.5612	0.07459
1.5622	0.06495	1.5622	0.0693	1.5622	0.08156	1.5622	0.07496
1.5632	0.0652	1.5632	0.06963	1.5632	0.08184	1.5632	0.0753
1.5642	0.06547	1.5642	0.06995	1.5642	0.08211	1.5642	0.07566
1.5652	0.06569	1.5652	0.07029	1.5652	0.08235	1.5652	0.07599
1.5662	0.06594	1.5662	0.07062	1.5662	0.08264	1.5662	0.07626
1.5672	0.06611	1.5672	0.07089	1.5672	0.08284	1.5672	0.07651
1.5682	0.06644	1.5682	0.07128	1.5682	0.08315	1.5682	0.07691
1.5692	0.06675	1.5692	0.07166	1.5692	0.08349	1.5692	0.07735
1.5702	0.06693	1.5702	0.07197	1.5702	0.08373	1.5702	0.0776
1.5712	0.06719	1.5712	0.07234	1.5712	0.08403	1.5712	0.07796
1.5722	0.0675	1.5722	0.07272	1.5722	0.08434	1.5722	0.07838
1.5732	0.06774	1.5732	0.07306	1.5732	0.08461	1.5732	0.07873
1.5742	0.06802	1.5742	0.07343	1.5742	0.08491	1.5742	0.07908
1.5752	0.0683	1.5752	0.07377	1.5752	0.08516	1.5752	0.07941
1.5762	0.06855	1.5762	0.07411	1.5762	0.08544	1.5762	0.07974
1.5772	0.06882	1.5772	0.07448	1.5772	0.08576	1.5772	0.08004
1.5782	0.06907	1.5782	0.07483	1.5782	0.08601	1.5782	0.08036
1.5792	0.06931	1.5792	0.07518	1.5792	0.08633	1.5792	0.08075
1.5802	0.06957	1.5802	0.07554	1.5802	0.08663	1.5802	0.08108
1.5812	0.06982	1.5812	0.0759	1.5812	0.0869	1.5812	0.08141
1.5822	0.07008	1.5822	0.07627	1.5822	0.08722	1.5822	0.08177
1.5832	0.07032	1.5832	0.07662	1.5832	0.08745	1.5832	0.08207
1.5842	0.07057	1.5842	0.07698	1.5842	0.08774	1.5842	0.08235
1.5852	0.07088	1.5852	0.07733	1.5852	0.08806	1.5852	0.08267
1.5862	0.07109	1.5862	0.07767	1.5862	0.08835	1.5862	0.08298
1.5872	0.07138	1.5872	0.07804	1.5872	0.08865	1.5872	0.08328
1.5882	0.07168	1.5882	0.07842	1.5882	0.08896	1.5882	0.0836
1.5892	0.0719	1.5892	0.07873	1.5892	0.08918	1.5892	0.08386
1.5902	0.0722	1.5902	0.07911	1.5902	0.08952	1.5902	0.08419
1.5912	0.07247	1.5912	0.07946	1.5912	0.08979	1.5912	0.08447
1.5922	0.07261	1.5922	0.07975	1.5922	0.09001	1.5922	0.08464
1.5932	0.07295	1.5932	0.08014	1.5932	0.09031	1.5932	0.08496
1.5942	0.07323	1.5942	0.08051	1.5942	0.09061	1.5942	0.08517
1.5952	0.07353	1.5952	0.0809	1.5952	0.09094	1.5952	0.08548
1.5962	0.07381	1.5962	0.08128	1.5962	0.09124	1.5962	0.08575
1.5972	0.07408	1.5972	0.08163	1.5972	0.09149	1.5972	0.08604
1.5982	0.07443	1.5982	0.08202	1.5982	0.09179	1.5982	0.08626
1.5992	0.07475	1.5992	0.08238	1.5992	0.09208	1.5992	0.08656
1.6002	0.07504	1.6002	0.08276	1.6002	0.09234	1.6002	0.08684
1.6012	0.07536	1.6012	0.08313	1.6012	0.09266	1.6012	0.08713
1.6022	0.0756	1.6022	0.08342	1.6022	0.09291	1.6022	0.08737
1.6032	0.07591	1.6032	0.08383	1.6032	0.09321	1.6032	0.08767
1.6042	0.07621	1.6042	0.08417	1.6042	0.09351	1.6042	0.08791
1.6052	0.07636	1.6052	0.0845	1.6052	0.09371	1.6052	0.08801
1.6062	0.07673	1.6062	0.08483	1.6062	0.09403	1.6062	0.08831
1.6072	0.07705	1.6072	0.08525	1.6072	0.09432	1.6072	0.08856
1.6082	0.0773	1.6082	0.08558	1.6082	0.09461	1.6082	0.08874
1.6092	0.07764	1.6092	0.086	1.6092	0.0949	1.6092	0.08903
1.6102	0.07794	1.6102	0.0865	1.6102	0.09519	1.6102	0.08922
1.6112	0.07824	1.6112	0.08683	1.6112	0.0955	1.6112	0.08944
1.6122	0.07855	1.6122	0.08717	1.6122	0.09581	1.6122	0.08969
1.6132	0.07883	1.6132	0.0875	1.6132	0.09606	1.6132	0.08987
1.6142	0.07918	1.6142	0.08783	1.6142	0.09636	1.6142	0.09008
1.6152	0.07947	1.6152	0.08817	1.6152	0.09663	1.6152	0.0902
1.6162	0.07976	1.6162	0.0885	1.6162	0.09692	1.6162	0.0904
1.6172	0.08008	1.6172	0.08883	1.6172	0.09721	1.6172	0.09061
1.6182	0.08024	1.6182	0.08908	1.6182	0.09737	1.6182	0.09062
1.6192	0.08062	1.6192	0.0895	1.6192	0.09771	1.6192	0.0909
1.6202	0.08098	1.6202	0.08983	1.6202	0.09806	1.6202	0.09111
1.6212	0.08123	1.6212	0.09017	1.6212	0.09833	1.6212	0.09118
1.6222	0.08159	1.6222	0.09058	1.6222	0.09864	1.6222	0.09145
1.6232	0.08189	1.6232	0.09092	1.6232	0.0989	1.6232	0.09164
1.6242	0.08219	1.6242	0.09125	1.6242	0.09919	1.6242	0.09178
1.6252	0.08254	1.6252	0.09167	1.6252	0.09952	1.6252	0.09191
1.6262	0.08281	1.6262	0.09192	1.6262	0.0998	1.6262	0.09203
1.6272	0.08314	1.6272	0.09233	1.6272	0.1001	1.6272	0.09217
1.6282	0.08345	1.6282	0.09267	1.6282	0.1003	1.6282	0.0923
1.6292	0.08374	1.6292	0.093	1.6292	0.1006	1.6292	0.09239
1.6302	0.08405	1.6302	0.09342	1.6302	0.1009	1.6302	0.09251
1.6312	0.08429	1.6312	0.09367	1.6312	0.1011	1.6312	0.09257
1.6322	0.08468	1.6322	0.09408	1.6322	0.1014	1.6322	0.09273
1.6332	0.08505	1.6332	0.09442	1.6332	0.1017	1.6332	0.09286
1.6342	0.08534	1.6342	0.09475	1.6342	0.102	1.6342	0.09301
1.6352	0.08571	1.6352	0.09517	1.6352	0.1023	1.6352	0.09317
1.6362	0.08607	1.6362	0.09558	1.6362	0.1026	1.6362	0.09338
1.6372	0.08636	1.6372	0.096	1.6372	0.1029	1.6372	0.09351
1.6382	0.08675	1.6382	0.09642	1.6382	0.1032	1.6382	0.09366
1.6392	0.08711	1.6392	0.09675	1.6392	0.1035	1.6392	0.0938
1.6402	0.0874	1.6402	0.09717	1.6402	0.1037	1.6402	0.09395
1.6412	0.08778	1.6412	0.0975	1.6412	0.1041	1.6412	0.09414
1.6422	0.08812	1.6422	0.09783	1.6422	0.1043	1.6422	0.09421
1.6432	0.08841	1.6432	0.09817	1.6432	0.1046	1.6432	0.09426
1.6442	0.08873	1.6442	0.0985	1.6442	0.1048	1.6442	0.09442
1.6452	0.08915	1.6452	0.09883	1.6452	0.1051	1.6452	0.09452
1.6462	0.08959	1.6462	0.09925	1.6462	0.1055	1.6462	0.09469
1.6472	0.08992	1.6472	0.0995	1.6472	0.1057	1.6472	0.09483
1.6482	0.09029	1.6482	0.09983	1.6482	0.106	1.6482	0.09492
1.6492	0.09074	1.6492	0.10025	1.6492	0.1063	1.6492	0.09507
1.6502	0.09107	1.6502	0.10058	1.6502	0.1066	1.6502	0.0952
1.6512	0.0915	1.6512	0.10092	1.6512	0.1069	1.6512	0.09525
1.6522	0.09191	1.6522	0.10133	1.6522	0.1072	1.6522	0.09539
1.6532	0.09226	1.6532	0.10167	1.6532	0.1074	1.6532	0.09549
1.6542	0.09267	1.6542	0.10208	1.6542	0.1077	1.6542	0.09554
1.6552	0.09309	1.6552	0.10242	1.6552	0.108	1.6552	0.09567
1.6562	0.0934	1.6562	0.10275	1.6562	0.1082	1.6562	0.09569
1.6572	0.09381	1.6572	0.10308	1.6572	0.1085	1.6572	0.09581
1.6582	0.09422	1.6582	0.1035	1.6582	0.1088	1.6582	0.09598
1.6592	0.09462	1.6592	0.10392	1.6592	0.1091	1.6592	0.09605
1.6602	0.09502	1.6602	0.10425	1.6602	0.1094	1.6602	0.09608
1.6612	0.09539	1.6612	0.10467	1.6612	0.1097	1.6612	0.09623
1.6622	0.09584	1.6622	0.10508	1.6622	0.11	1.6622	0.09637
1.6632	0.09622	1.6632	0.1055	1.6632	0.1103	1.6632	0.0965
1.6642	0.09664	1.6642	0.10583	1.6642	0.1106	1.6642	0.09663
1.6652	0.09706	1.6652	0.10625	1.6652	0.1109	1.6652	0.09672
1.6662	0.09743	1.6662	0.10658	1.6662	0.1112	1.6662	0.09676
1.6672	0.09787	1.6672	0.107	1.6672	0.1115	1.6672	0.09697
1.6682	0.0983	1.6682	0.10733	1.6682	0.1118	1.6682	0.09709
1.6692	0.09857	1.6692	0.10767	1.6692	0.112	1.6692	0.09702
1.6702	0.09906	1.6702	0.10808	1.6702	0.1123	1.6702	0.09724
1.6712	0.09952	1.6712	0.1085	1.6712	0.1126	1.6712	0.09734
1.6722	0.09993	1.6722	0.10883	1.6722	0.113	1.6722	0.09743
1.6732	0.1004	1.6732	0.10933	1.6732	0.1133	1.6732	0.09754
1.6742	0.1008	1.6742	0.10967	1.6742	0.1135	1.6742	0.09763
1.6752	0.1013	1.6752	0.11008	1.6752	0.1139	1.6752	0.09773
1.6762	0.1018	1.6762	0.1105	1.6762	0.1142	1.6762	0.09786
1.6772	0.1022	1.6772	0.11092	1.6772	0.1145	1.6772	0.09796
1.6782	0.1026	1.6782	0.11133	1.6782	0.1148	1.6782	0.09804
1.6792	0.1031	1.6792	0.11175	1.6792	0.1151	1.6792	0.09811
1.6802	0.1036	1.6802	0.11208	1.6802	0.1155	1.6802	0.09827
1.6812	0.104	1.6812	0.11258	1.6812	0.1158	1.6812	0.09834
1.6822	0.1044	1.6822	0.11292	1.6822	0.116	1.6822	0.09832
1.6832	0.105	1.6832	0.11333	1.6832	0.1164	1.6832	0.09853
1.6842	0.1055	1.6842	0.11383	1.6842	0.1168	1.6842	0.09861
1.6852	0.106	1.6852	0.11417	1.6852	0.1171	1.6852	0.09867
1.6862	0.1065	1.6862	0.11467	1.6862	0.1174	1.6862	0.09892
1.6872	0.107	1.6872	0.11508	1.6872	0.1178	1.6872	0.09896
1.6882	0.1075	1.6882	0.1155	1.6882	0.1181	1.6882	0.09909
1.6892	0.1081	1.6892	0.116	1.6892	0.1185	1.6892	0.09928
1.6902	0.1086	1.6902	0.11642	1.6902	0.1188	1.6902	0.09935
1.6912	0.1091	1.6912	0.11683	1.6912	0.1192	1.6912	0.09944
1.6922	0.1096	1.6922	0.11725	1.6922	0.1195	1.6922	0.09957
1.6932	0.1101	1.6932	0.11767	1.6932	0.1199	1.6932	0.09964
1.6942	0.1106	1.6942	0.11817	1.6942	0.1202	1.6942	0.09982
1.6952	0.1111	1.6952	0.1185	1.6952	0.1205	1.6952	0.09977
1.6962	0.1117	1.6962	0.119	1.6962	0.1209	1.6962	0.09988
1.6972	0.1122	1.6972	0.1195	1.6972	0.1213	1.6972	0.1001
1.6982	0.1127	1.6982	0.11992	1.6982	0.1217	1.6982	0.1002
1.6992	0.1133	1.6992	0.12042	1.6992	0.1221	1.6992	0.1003
1.7002	0.1139	1.7002	0.12083	1.7002	0.1224	1.7002	0.1005
1.7012	0.1144	1.7012	0.12133	1.7012	0.1228	1.7012	0.1006
1.7022	0.115	1.7022	0.12175	1.7022	0.1232	1.7022	0.1007
1.7032	0.1155	1.7032	0.12225	1.7032	0.1236	1.7032	0.1007
1.7042	0.116	1.7042	0.12275	1.7042	0.124	1.7042	0.1008
1.7052	0.1166	1.7052	0.12317	1.7052	0.1244	1.7052	0.1011
1.7062	0.1172	1.7062	0.12367	1.7062	0.1247	1.7062	0.1011
1.7072	0.1176	1.7072	0.12408	1.7072	0.1251	1.7072	0.1012
1.7082	0.1182	1.7082	0.12458	1.7082	0.1254	1.7082	0.1013
1.7092	0.1188	1.7092	0.12508	1.7092	0.1258	1.7092	0.1015
1.7102	0.1194	1.7102	0.12558	1.7102	0.1263	1.7102	0.1016
1.7112	0.12	1.7112	0.12608	1.7112	0.1267	1.7112	0.1016
1.7122	0.1206	1.7122	0.12658	1.7122	0.1271	1.7122	0.1018
1.7132	0.1211	1.7132	0.12717	1.7132	0.1275	1.7132	0.102
1.7142	0.1217	1.7142	0.12767	1.7142	0.1279	1.7142	0.1021
1.7152	0.1223	1.7152	0.12817	1.7152	0.1284	1.7152	0.1022
1.7162	0.1229	1.7162	0.12867	1.7162	0.1288	1.7162	0.1024
1.7172	0.1235	1.7172	0.12917	1.7172	0.1292	1.7172	0.1025
1.7182	0.1241	1.7182	0.12975	1.7182	0.1297	1.7182	0.1026
1.7192	0.1247	1.7192	0.13025	1.7192	0.1301	1.7192	0.1028
1.7202	0.1252	1.7202	0.13075	1.7202	0.1305	1.7202	0.1028
1.7212	0.1259	1.7212	0.13125	1.7212	0.1309	1.7212	0.103
1.7222	0.1265	1.7222	0.13183	1.7222	0.1314	1.7222	0.1031
1.7232	0.1271	1.7232	0.13233	1.7232	0.1319	1.7232	0.1033
1.7242	0.1278	1.7242	0.13292	1.7242	0.1323	1.7242	0.1035
1.7252	0.1284	1.7252	0.1335	1.7252	0.1328	1.7252	0.1036
1.7262	0.129	1.7262	0.134	1.7262	0.1333	1.7262	0.1037
1.7272	0.1297	1.7272	0.13458	1.7272	0.1337	1.7272	0.1039
1.7282	0.1303	1.7282	0.13517	1.7282	0.1342	1.7282	0.1041
1.7292	0.131	1.7292	0.13583	1.7292	0.1347	1.7292	0.1043
1.7302	0.1315	1.7302	0.13633	1.7302	0.1352	1.7302	0.1043
1.7312	0.1322	1.7312	0.13692	1.7312	0.1357	1.7312	0.1044
1.7322	0.1328	1.7322	0.1375	1.7322	0.1362	1.7322	0.1047
1.7332	0.1334	1.7332	0.13792	1.7332	0.1365	1.7332	0.1047
1.7342	0.1341	1.7342	0.13858	1.7342	0.1371	1.7342	0.1049
1.7352	0.1347	1.7352	0.13917	1.7352	0.1376	1.7352	0.1051
1.7362	0.1354	1.7362	0.13967	1.7362	0.1381	1.7362	0.1052
1.7372	0.136	1.7372	0.14025	1.7372	0.1387	1.7372	0.1055
1.7382	0.1367	1.7382	0.14083	1.7382	0.1392	1.7382	0.1057
1.7392	0.1374	1.7392	0.14142	1.7392	0.1397	1.7392	0.1058
1.7402	0.138	1.7402	0.14192	1.7402	0.1402	1.7402	0.1059
1.7412	0.1387	1.7412	0.14242	1.7412	0.1407	1.7412	0.1061
1.7422	0.1394	1.7422	0.143	1.7422	0.1413	1.7422	0.1063
1.7432	0.14	1.7432	0.14358	1.7432	0.1417	1.7432	0.1065
1.7442	0.1407	1.7442	0.14417	1.7442	0.1423	1.7442	0.1067
1.7452	0.1414	1.7452	0.14475	1.7452	0.1428	1.7452	0.1068
1.7462	0.1419	1.7462	0.14517	1.7462	0.1432	1.7462	0.1069
1.7472	0.1426	1.7472	0.14583	1.7472	0.1438	1.7472	0.1072
1.7482	0.1434	1.7482	0.14642	1.7482	0.1444	1.7482	0.1073
1.7492	0.144	1.7492	0.147	1.7492	0.1449	1.7492	0.1075
1.7502	0.1447	1.7502	0.14758	1.7502	0.1454	1.7502	0.1077
1.7512	0.1454	1.7512	0.14817	1.7512	0.146	1.7512	0.1079
1.7522	0.1461	1.7522	0.14875	1.7522	0.1466	1.7522	0.1081
1.7532	0.1468	1.7532	0.14933	1.7532	0.1471	1.7532	0.1083
1.7542	0.1475	1.7542	0.14983	1.7542	0.1477	1.7542	0.1084
1.7552	0.1482	1.7552	0.15042	1.7552	0.1483	1.7552	0.1086
1.7562	0.1489	1.7562	0.151	1.7562	0.1488	1.7562	0.1088
1.7572	0.1496	1.7572	0.15158	1.7572	0.1494	1.7572	0.109
1.7582	0.1503	1.7582	0.15217	1.7582	0.15	1.7582	0.1093
1.7592	0.1509	1.7592	0.15267	1.7592	0.1505	1.7592	0.1093
1.7602	0.1517	1.7602	0.15333	1.7602	0.1511	1.7602	0.1095
1.7612	0.1525	1.7612	0.15392	1.7612	0.1517	1.7612	0.1098
1.7622	0.1532	1.7622	0.1545	1.7622	0.1523	1.7622	0.11
1.7632	0.1539	1.7632	0.15508	1.7632	0.1529	1.7632	0.1102
1.7642	0.1547	1.7642	0.15575	1.7642	0.1535	1.7642	0.1104
1.7652	0.1554	1.7652	0.15633	1.7652	0.154	1.7652	0.1106
1.7662	0.1561	1.7662	0.15692	1.7662	0.1547	1.7662	0.1109
1.7672	0.1569	1.7672	0.1575	1.7672	0.1552	1.7672	0.111
1.7682	0.1576	1.7682	0.15808	1.7682	0.1558	1.7682	0.1112
1.7692	0.1583	1.7692	0.15867	1.7692	0.1565	1.7692	0.1115
1.7702	0.1591	1.7702	0.15925	1.7702	0.157	1.7702	0.1116
1.7712	0.1598	1.7712	0.15983	1.7712	0.1576	1.7712	0.1118
1.7722	0.1605	1.7722	0.16042	1.7722	0.1582	1.7722	0.112
1.7732	0.1613	1.7732	0.161	1.7732	0.1588	1.7732	0.1122
1.7742	0.1621	1.7742	0.16158	1.7742	0.1595	1.7742	0.1125
1.7752	0.1628	1.7752	0.16217	1.7752	0.1601	1.7752	0.1127
1.7762	0.1635	1.7762	0.16275	1.7762	0.1607	1.7762	0.1129
1.7772	0.1644	1.7772	0.16333	1.7772	0.1613	1.7772	0.113
1.7782	0.1651	1.7782	0.16392	1.7782	0.1619	1.7782	0.1133
1.7792	0.1659	1.7792	0.16458	1.7792	0.1626	1.7792	0.1136
1.7802	0.1667	1.7802	0.16517	1.7802	0.1633	1.7802	0.1138
1.7812	0.1674	1.7812	0.16575	1.7812	0.1639	1.7812	0.114
1.7822	0.1682	1.7822	0.16633	1.7822	0.1645	1.7822	0.1143
1.7832	0.169	1.7832	0.16692	1.7832	0.1651	1.7832	0.1143
1.7842	0.1697	1.7842	0.1675	1.7842	0.1658	1.7842	0.1146
1.7852	0.1705	1.7852	0.16808	1.7852	0.1665	1.7852	0.1149
1.7862	0.1713	1.7862	0.16867	1.7862	0.1671	1.7862	0.1152
1.7872	0.172	1.7872	0.16933	1.7872	0.1677	1.7872	0.1153
1.7882	0.1728	1.7882	0.16992	1.7882	0.1684	1.7882	0.1154
1.7892	0.1736	1.7892	0.1705	1.7892	0.1691	1.7892	0.1157
1.7902	0.1744	1.7902	0.17108	1.7902	0.1698	1.7902	0.1161
1.7912	0.1752	1.7912	0.17167	1.7912	0.1704	1.7912	0.1163
1.7922	0.176	1.7922	0.17225	1.7922	0.1711	1.7922	0.1164
1.7932	0.1768	1.7932	0.17292	1.7932	0.1718	1.7932	0.1167
1.7942	0.1775	1.7942	0.17342	1.7942	0.1724	1.7942	0.1169
1.7952	0.1783	1.7952	0.174	1.7952	0.1731	1.7952	0.1171
1.7962	0.1791	1.7962	0.17458	1.7962	0.1738	1.7962	0.1174
1.7972	0.1798	1.7972	0.17508	1.7972	0.1744	1.7972	0.1175
1.7982	0.1806	1.7982	0.17575	1.7982	0.1751	1.7982	0.1178
1.7992	0.1815	1.7992	0.17633	1.7992	0.1758	1.7992	0.1179
1.8002	0.1822	1.8002	0.17692	1.8002	0.1765	1.8002	0.1182
1.8012	0.1831	1.8012	0.17758	1.8012	0.1772	1.8012	0.1186
1.8022	0.1838	1.8022	0.17817	1.8022	0.1779	1.8022	0.1187
1.8032	0.1846	1.8032	0.17875	1.8032	0.1786	1.8032	0.1189
1.8042	0.1855	1.8042	0.17933	1.8042	0.1793	1.8042	0.1192
1.8052	0.1862	1.8052	0.17992	1.8052	0.18	1.8052	0.1194
1.8062	0.1871	1.8062	0.1805	1.8062	0.1807	1.8062	0.1197
1.8072	0.1878	1.8072	0.18108	1.8072	0.1814	1.8072	0.1198
1.8082	0.1887	1.8082	0.18175	1.8082	0.1821	1.8082	0.1202
1.8092	0.1895	1.8092	0.18233	1.8092	0.1829	1.8092	0.1204
1.8102	0.1902	1.8102	0.18283	1.8102	0.1835	1.8102	0.1205
1.8112	0.191	1.8112	0.1835	1.8112	0.1843	1.8112	0.1209
1.8122	0.1919	1.8122	0.18408	1.8122	0.1851	1.8122	0.1211
1.8132	0.1927	1.8132	0.18467	1.8132	0.1857	1.8132	0.1213
1.8142	0.1935	1.8142	0.18533	1.8142	0.1865	1.8142	0.1216
1.8152	0.1944	1.8152	0.18592	1.8152	0.1872	1.8152	0.1219
1.8162	0.1952	1.8162	0.18658	1.8162	0.188	1.8162	0.1221
1.8172	0.1961	1.8172	0.18717	1.8172	0.1887	1.8172	0.1223
1.8182	0.1969	1.8182	0.18775	1.8182	0.1894	1.8182	0.1226
1.8192	0.1977	1.8192	0.18842	1.8192	0.1902	1.8192	0.1229
1.8202	0.1985	1.8202	0.189	1.8202	0.191	1.8202	0.1231
1.8212	0.1994	1.8212	0.18967	1.8212	0.1917	1.8212	0.1234
1.8222	0.2002	1.8222	0.19025	1.8222	0.1925	1.8222	0.1236
1.8232	0.201	1.8232	0.19083	1.8232	0.1932	1.8232	0.1237
1.8242	0.2018	1.8242	0.19142	1.8242	0.1939	1.8242	0.1241
1.8252	0.2027	1.8252	0.19208	1.8252	0.1947	1.8252	0.1244
1.8262	0.2035	1.8262	0.19267	1.8262	0.1955	1.8262	0.1246
1.8272	0.2044	1.8272	0.19333	1.8272	0.1963	1.8272	0.1249
1.8282	0.2053	1.8282	0.194	1.8282	0.1971	1.8282	0.1252
1.8292	0.2061	1.8292	0.19458	1.8292	0.1978	1.8292	0.1254
1.8302	0.207	1.8302	0.19525	1.8302	0.1987	1.8302	0.1257
1.8312	0.2078	1.8312	0.19592	1.8312	0.1995	1.8312	0.126
1.8322	0.2086	1.8322	0.19658	1.8322	0.2002	1.8322	0.1262
1.8332	0.2096	1.8332	0.19725	1.8332	0.201	1.8332	0.1265
1.8342	0.2104	1.8342	0.19783	1.8342	0.2019	1.8342	0.1267
1.8352	0.2112	1.8352	0.1985	1.8352	0.2026	1.8352	0.1269
1.8362	0.2121	1.8362	0.19908	1.8362	0.2034	1.8362	0.1272
1.8372	0.213	1.8372	0.19975	1.8372	0.2042	1.8372	0.1276
1.8382	0.2139	1.8382	0.20042	1.8382	0.205	1.8382	0.1278
1.8392	0.2147	1.8392	0.20108	1.8392	0.2058	1.8392	0.128
1.8402	0.2156	1.8402	0.20175	1.8402	0.2066	1.8402	0.1284
1.8412	0.2165	1.8412	0.20242	1.8412	0.2075	1.8412	0.1286
1.8422	0.2174	1.8422	0.20308	1.8422	0.2083	1.8422	0.1289
1.8432	0.2182	1.8432	0.20375	1.8432	0.2091	1.8432	0.1293
1.8442	0.2191	1.8442	0.20442	1.8442	0.21	1.8442	0.1294
1.8452	0.22	1.8452	0.20508	1.8452	0.2108	1.8452	0.1297
1.8462	0.2209	1.8462	0.20575	1.8462	0.2117	1.8462	0.13
1.8472	0.2218	1.8472	0.2065	1.8472	0.2125	1.8472	0.1302
1.8482	0.2226	1.8482	0.20708	1.8482	0.2132	1.8482	0.1305
1.8492	0.2235	1.8492	0.20775	1.8492	0.2141	1.8492	0.1308
1.8502	0.2244	1.8502	0.20842	1.8502	0.2149	1.8502	0.131
1.8512	0.2253	1.8512	0.20917	1.8512	0.2158	1.8512	0.1314
1.8522	0.2263	1.8522	0.20992	1.8522	0.2166	1.8522	0.1317
1.8532	0.2271	1.8532	0.21058	1.8532	0.2175	1.8532	0.1319
1.8542	0.228	1.8542	0.21125	1.8542	0.2184	1.8542	0.1323
1.8552	0.229	1.8552	0.212	1.8552	0.2193	1.8552	0.1326
1.8562	0.2299	1.8562	0.21267	1.8562	0.2201	1.8562	0.1329
1.8572	0.2308	1.8572	0.21342	1.8572	0.2211	1.8572	0.1332
1.8582	0.2317	1.8582	0.21408	1.8582	0.2219	1.8582	0.1334
1.8592	0.2326	1.8592	0.21483	1.8592	0.2228	1.8592	0.1337
1.8602	0.2335	1.8602	0.21558	1.8602	0.2237	1.8602	0.1342
1.8612	0.2343	1.8612	0.21617	1.8612	0.2245	1.8612	0.1342
1.8622	0.2353	1.8622	0.21692	1.8622	0.2254	1.8622	0.1346
1.8632	0.2362	1.8632	0.21775	1.8632	0.2264	1.8632	0.135
1.8642	0.2371	1.8642	0.21842	1.8642	0.2272	1.8642	0.1352
1.8652	0.2381	1.8652	0.21917	1.8652	0.2281	1.8652	0.1356
1.8662	0.239	1.8662	0.21992	1.8662	0.229	1.8662	0.1359
1.8672	0.2363	1.8672	0.21842	1.8672	0.2271	1.8672	0.1328
1.8662	0.2144	1.8662	0.20275	1.8662	0.2072	1.8662	0.1117
1.8652	0.1958	1.8652	0.18742	1.8652	0.1879	1.8652	0.09486
1.8642	0.1826	1.8642	0.17608	1.8642	0.1743	1.8642	0.08457
1.8632	0.1718	1.8632	0.16667	1.8632	0.1634	1.8632	0.07692
1.8622	0.162	1.8622	0.15825	1.8622	0.1539	1.8622	0.07049
1.8612	0.1532	1.8612	0.15058	1.8612	0.1454	1.8612	0.06484
1.8602	0.1452	1.8602	0.14367	1.8602	0.1377	1.8602	0.05988
1.8592	0.1376	1.8592	0.13708	1.8592	0.1306	1.8592	0.0553
1.8582	0.1306	1.8582	0.131	1.8582	0.1239	1.8582	0.05118
1.8572	0.124	1.8572	0.12517	1.8572	0.1177	1.8572	0.04734
1.8562	0.1178	1.8562	0.11958	1.8562	0.1118	1.8562	0.04381
1.8552	0.112	1.8552	0.11442	1.8552	0.1063	1.8552	0.04055
1.8542	0.1065	1.8542	0.10942	1.8542	0.1011	1.8542	0.03745
1.8532	0.1013	1.8532	0.10475	1.8532	0.09617	1.8532	0.03456
1.8522	0.09646	1.8522	0.10033	1.8522	0.09155	1.8522	0.03193
1.8512	0.09182	1.8512	0.09608	1.8512	0.08711	1.8512	0.02942
1.8502	0.08742	1.8502	0.09208	1.8502	0.08291	1.8502	0.02707
1.8492	0.08323	1.8492	0.08833	1.8492	0.07894	1.8492	0.0248
1.8482	0.07926	1.8482	0.08467	1.8482	0.07514	1.8482	0.02267
1.8472	0.07555	1.8472	0.0812	1.8472	0.07159	1.8472	0.02076
1.8462	0.07186	1.8462	0.07781	1.8462	0.06808	1.8462	0.01885
1.8452	0.06837	1.8452	0.07456	1.8452	0.06473	1.8452	0.01703
1.8442	0.06513	1.8442	0.07149	1.8442	0.06159	1.8442	0.01534
1.8432	0.06194	1.8432	0.0685	1.8432	0.05851	1.8432	0.01366
1.8422	0.05892	1.8422	0.06567	1.8422	0.05559	1.8422	0.01212
1.8412	0.05603	1.8412	0.06293	1.8412	0.05279	1.8412	0.01066
1.8402	0.05325	1.8402	0.06028	1.8402	0.0501	1.8402	0.0092
1.8392	0.05064	1.8392	0.05778	1.8392	0.04756	1.8392	0.00787
1.8382	0.04808	1.8382	0.05538	1.8382	0.04508	1.8382	0.00661
1.8372	0.04562	1.8372	0.05302	1.8372	0.0427	1.8372	0.00535
1.8362	0.04326	1.8362	0.05075	1.8362	0.04042	1.8362	0.0042
1.8352	0.04102	1.8352	0.04858	1.8352	0.03819	1.8352	0.00312
1.8342	0.03888	1.8342	0.04652	1.8342	0.03612	1.8342	0.00207
1.8332	0.03676	1.8332	0.04448	1.8332	0.03404	1.8332	0.00101
1.8322	0.03468	1.8322	0.0425	1.8322	0.03201	1.8322	-3.271e-05
1.8312	0.03279	1.8312	0.04064	1.8312	0.03014	1.8312	-0.001
1.8302	0.03089	1.8302	0.03892	1.8302	0.02828	1.8302	-0.00194
1.8292	0.02905	1.8292	0.03718	1.8292	0.02646	1.8292	-0.00285
1.8282	0.02732	1.8282	0.03547	1.8282	0.02474	1.8282	-0.0037
1.8272	0.02559	1.8272	0.03377	1.8272	0.02303	1.8272	-0.00454
1.8262	0.02396	1.8262	0.03214	1.8262	0.02142	1.8262	-0.00532
1.8252	0.02243	1.8252	0.03059	1.8252	0.01988	1.8252	-0.00608
1.8242	0.02086	1.8242	0.02906	1.8242	0.01834	1.8242	-0.00686
1.8232	0.0194	1.8232	0.02757	1.8232	0.01689	1.8232	-0.00757
1.8222	0.01803	1.8222	0.02619	1.8222	0.0155	1.8222	-0.00819
1.8212	0.01663	1.8212	0.02479	1.8212	0.01409	1.8212	-0.00889
1.8202	0.01527	1.8202	0.02341	1.8202	0.01272	1.8202	-0.00955
1.8192	0.01395	1.8192	0.022	1.8192	0.01137	1.8192	-0.01024
1.8182	0.01269	1.8182	0.02064	1.8182	0.01009	1.8182	-0.01085
1.8172	0.01148	1.8172	0.01938	1.8172	0.00884	1.8172	-0.01144
1.8162	0.0102	1.8162	0.01813	1.8162	0.00759	1.8162	-0.01208
1.8152	0.00905	1.8152	0.01697	1.8152	0.00642	1.8152	-0.01262
1.8142	0.00789	1.8142	0.01583	1.8142	0.00525	1.8142	-0.01316
1.8132	0.00675	1.8132	0.01468	1.8132	0.00414	1.8132	-0.0137
1.8122	0.00572	1.8122	0.01361	1.8122	0.00307	1.8122	-0.0142
1.8112	0.00463	1.8112	0.01251	1.8112	0.00197	1.8112	-0.01475
1.8102	0.00361	1.8102	0.01146	1.8102	0.0009208	1.8102	-0.01525
1.8092	0.0027	1.8092	0.01052	1.8092	-9.205e-06	1.8092	-0.01566
1.8082	0.0017	1.8082	0.00948	1.8082	-0.00104	1.8082	-0.01617
1.8072	0.0007395	1.8072	0.0085	1.8072	-0.00204	1.8072	-0.01662
1.8062	-0.0002093	1.8062	0.00753	1.8062	-0.00302	1.8062	-0.01709
1.8052	-0.00113	1.8052	0.00657	1.8052	-0.00395	1.8052	-0.01755
1.8042	-0.00197	1.8042	0.00567	1.8042	-0.00488	1.8042	-0.01795
1.8032	-0.00288	1.8032	0.00474	1.8032	-0.00581	1.8032	-0.01841
1.8022	-0.00371	1.8022	0.00385	1.8022	-0.0067	1.8022	-0.01883
1.8012	-0.00453	1.8012	0.003	1.8012	-0.00755	1.8012	-0.01922
1.8002	-0.00536	1.8002	0.00212	1.8002	-0.00843	1.8002	-0.01965
1.7992	-0.00613	1.7992	0.00132	1.7992	-0.00922	1.7992	-0.02001
1.7982	-0.00692	1.7982	0.000482583	1.7982	-0.01008	1.7982	-0.02043
1.7972	-0.00768	1.7972	-0.000332333	1.7972	-0.01091	1.7972	-0.0208
1.7962	-0.00831	1.7962	-0.00104	1.7962	-0.01158	1.7962	-0.02104
1.7952	-0.00912	1.7952	-0.00187	1.7952	-0.0124	1.7952	-0.02148
1.7942	-0.00985	1.7942	-0.00263	1.7942	-0.0132	1.7942	-0.02186
1.7932	-0.01054	1.7932	-0.00339	1.7932	-0.01394	1.7932	-0.02219
1.7922	-0.01125	1.7922	-0.00416	1.7922	-0.01472	1.7922	-0.02259
1.7912	-0.01193	1.7912	-0.00489	1.7912	-0.01545	1.7912	-0.02291
1.7902	-0.0126	1.7902	-0.00562	1.7902	-0.01621	1.7902	-0.02326
1.7892	-0.01327	1.7892	-0.00634	1.7892	-0.01694	1.7892	-0.0236
1.7882	-0.01387	1.7882	-0.00704	1.7882	-0.01764	1.7882	-0.02389
1.7872	-0.01453	1.7872	-0.00773	1.7872	-0.01837	1.7872	-0.02423
1.7862	-0.01515	1.7862	-0.00842	1.7862	-0.01905	1.7862	-0.02457
1.7852	-0.01576	1.7852	-0.00911	1.7852	-0.01973	1.7852	-0.02489
1.7842	-0.01641	1.7842	-0.00979	1.7842	-0.02042	1.7842	-0.02522
1.7832	-0.01697	1.7832	-0.01042	1.7832	-0.02104	1.7832	-0.02548
1.7822	-0.01756	1.7822	-0.01107	1.7822	-0.02173	1.7822	-0.02581
1.7812	-0.01817	1.7812	-0.01174	1.7812	-0.0224	1.7812	-0.02611
1.7802	-0.01872	1.7802	-0.01236	1.7802	-0.023	1.7802	-0.02635
1.7792	-0.01931	1.7792	-0.01302	1.7792	-0.02365	1.7792	-0.0267
1.7782	-0.0199	1.7782	-0.01365	1.7782	-0.0243	1.7782	-0.027
1.7772	-0.02045	1.7772	-0.01427	1.7772	-0.02492	1.7772	-0.02727
1.7762	-0.02103	1.7762	-0.01493	1.7762	-0.02557	1.7762	-0.02759
1.7752	-0.02155	1.7752	-0.01553	1.7752	-0.02616	1.7752	-0.02784
1.7742	-0.02208	1.7742	-0.01613	1.7742	-0.02677	1.7742	-0.02812
1.7732	-0.02265	1.7732	-0.01675	1.7732	-0.0274	1.7732	-0.02843
1.7722	-0.02318	1.7722	-0.01737	1.7722	-0.02797	1.7722	-0.02866
1.7712	-0.02368	1.7712	-0.01796	1.7712	-0.02852	1.7712	-0.02891
1.7702	-0.02418	1.7702	-0.0185	1.7702	-0.02904	1.7702	-0.02915
1.7692	-0.02471	1.7692	-0.01913	1.7692	-0.02969	1.7692	-0.02946
1.7682	-0.0253	1.7682	-0.01973	1.7682	-0.03032	1.7682	-0.02977
1.7672	-0.02577	1.7672	-0.0203	1.7672	-0.03087	1.7672	-0.02999
1.7662	-0.02631	1.7662	-0.02092	1.7662	-0.03148	1.7662	-0.0303
1.7652	-0.02685	1.7652	-0.02151	1.7652	-0.0321	1.7652	-0.03059
1.7642	-0.02733	1.7642	-0.02208	1.7642	-0.03263	1.7642	-0.03082
1.7632	-0.02785	1.7632	-0.02268	1.7632	-0.03323	1.7632	-0.03111
1.7622	-0.02835	1.7622	-0.02324	1.7622	-0.03378	1.7622	-0.03135
1.7612	-0.0288	1.7612	-0.02379	1.7612	-0.03433	1.7612	-0.03157
1.7602	-0.02934	1.7602	-0.02438	1.7602	-0.03491	1.7602	-0.03189
1.7592	-0.0298	1.7592	-0.02493	1.7592	-0.03549	1.7592	-0.03215
1.7582	-0.03023	1.7582	-0.02546	1.7582	-0.03601	1.7582	-0.03236
1.7572	-0.03071	1.7572	-0.02603	1.7572	-0.03655	1.7572	-0.0326
1.7562	-0.0312	1.7562	-0.0266	1.7562	-0.03711	1.7562	-0.03288
1.7552	-0.03172	1.7552	-0.02718	1.7552	-0.03771	1.7552	-0.03316
1.7542	-0.03219	1.7542	-0.02774	1.7542	-0.03825	1.7542	-0.0334
1.7532	-0.03269	1.7532	-0.02829	1.7532	-0.0388	1.7532	-0.03364
1.7522	-0.03322	1.7522	-0.02888	1.7522	-0.03939	1.7522	-0.03393
1.7512	-0.03368	1.7512	-0.02943	1.7512	-0.03995	1.7512	-0.03417
1.7502	-0.03416	1.7502	-0.03	1.7502	-0.0405	1.7502	-0.0344
1.7492	-0.03466	1.7492	-0.03058	1.7492	-0.04106	1.7492	-0.03469
1.7482	-0.03513	1.7482	-0.03111	1.7482	-0.04155	1.7482	-0.0349
1.7472	-0.03566	1.7472	-0.03169	1.7472	-0.04215	1.7472	-0.03517
1.7462	-0.03612	1.7462	-0.03225	1.7462	-0.04266	1.7462	-0.03542
1.7452	-0.0365	1.7452	-0.03272	1.7452	-0.04311	1.7452	-0.03558
1.7442	-0.03705	1.7442	-0.03332	1.7442	-0.04368	1.7442	-0.03588
1.7432	-0.03754	1.7432	-0.03388	1.7432	-0.04424	1.7432	-0.03613
1.7422	-0.03803	1.7422	-0.03446	1.7422	-0.04478	1.7422	-0.03638
1.7412	-0.03855	1.7412	-0.03503	1.7412	-0.04535	1.7412	-0.03667
1.7402	-0.039	1.7402	-0.0356	1.7402	-0.04588	1.7402	-0.0369
1.7392	-0.03952	1.7392	-0.03618	1.7392	-0.04647	1.7392	-0.0372
1.7382	-0.04	1.7382	-0.03673	1.7382	-0.04701	1.7382	-0.03746
1.7372	-0.04048	1.7372	-0.03729	1.7372	-0.04753	1.7372	-0.03766
1.7362	-0.041	1.7362	-0.03789	1.7362	-0.0481	1.7362	-0.03792
1.7352	-0.04146	1.7352	-0.03844	1.7352	-0.04862	1.7352	-0.03813
1.7342	-0.04198	1.7342	-0.03901	1.7342	-0.04919	1.7342	-0.03844
1.7332	-0.04249	1.7332	-0.03962	1.7332	-0.04974	1.7332	-0.03868
1.7322	-0.04286	1.7322	-0.04009	1.7322	-0.05017	1.7322	-0.03882
1.7312	-0.04342	1.7312	-0.04071	1.7312	-0.05077	1.7312	-0.03914
1.7302	-0.04393	1.7302	-0.0413	1.7302	-0.05133	1.7302	-0.03942
1.7292	-0.04442	1.7292	-0.04185	1.7292	-0.05187	1.7292	-0.03962
1.7282	-0.04495	1.7282	-0.04247	1.7282	-0.05245	1.7282	-0.03992
1.7272	-0.04544	1.7272	-0.04303	1.7272	-0.05299	1.7272	-0.04019
1.7262	-0.04594	1.7262	-0.04363	1.7262	-0.05356	1.7262	-0.04043
1.7252	-0.04647	1.7252	-0.04423	1.7252	-0.05412	1.7252	-0.04071
1.7242	-0.04693	1.7242	-0.04477	1.7242	-0.05466	1.7242	-0.04094
1.7232	-0.04747	1.7232	-0.04536	1.7232	-0.05522	1.7232	-0.04121
1.7222	-0.04799	1.7222	-0.04594	1.7222	-0.05576	1.7222	-0.04145
1.7212	-0.04849	1.7212	-0.04654	1.7212	-0.0563	1.7212	-0.04168
1.7202	-0.04899	1.7202	-0.04712	1.7202	-0.05686	1.7202	-0.04195
1.7192	-0.04942	1.7192	-0.04763	1.7192	-0.05732	1.7192	-0.04209
1.7182	-0.04997	1.7182	-0.04824	1.7182	-0.05792	1.7182	-0.04244
1.7172	-0.0505	1.7172	-0.04884	1.7172	-0.05852	1.7172	-0.04273
1.7162	-0.05101	1.7162	-0.04942	1.7162	-0.05904	1.7162	-0.04293
1.7152	-0.05156	1.7152	-0.05003	1.7152	-0.05964	1.7152	-0.04321
1.7142	-0.05207	1.7142	-0.05062	1.7142	-0.0602	1.7142	-0.04348
1.7132	-0.05259	1.7132	-0.05121	1.7132	-0.06073	1.7132	-0.04374
1.7122	-0.05314	1.7122	-0.05182	1.7122	-0.06132	1.7122	-0.044
1.7112	-0.05363	1.7112	-0.05238	1.7112	-0.06185	1.7112	-0.04426
1.7102	-0.05416	1.7102	-0.05297	1.7102	-0.06241	1.7102	-0.04453
1.7092	-0.05469	1.7092	-0.05357	1.7092	-0.06293	1.7092	-0.04481
1.7082	-0.0552	1.7082	-0.05416	1.7082	-0.06351	1.7082	-0.04504
1.7072	-0.0557	1.7072	-0.05474	1.7072	-0.06408	1.7072	-0.04529
1.7062	-0.05618	1.7062	-0.05528	1.7062	-0.0646	1.7062	-0.04551
1.7052	-0.05671	1.7052	-0.05591	1.7052	-0.06516	1.7052	-0.04579
1.7042	-0.0573	1.7042	-0.05653	1.7042	-0.06575	1.7042	-0.04606
1.7032	-0.05777	1.7032	-0.0571	1.7032	-0.06626	1.7032	-0.04632
1.7022	-0.05835	1.7022	-0.05772	1.7022	-0.06683	1.7022	-0.04662
1.7012	-0.05892	1.7012	-0.05834	1.7012	-0.06742	1.7012	-0.04691
1.7002	-0.05946	1.7002	-0.05893	1.7002	-0.06797	1.7002	-0.04715
1.6992	-0.06004	1.6992	-0.05956	1.6992	-0.06856	1.6992	-0.04745
1.6982	-0.06058	1.6982	-0.06015	1.6982	-0.06911	1.6982	-0.04771
1.6972	-0.06112	1.6972	-0.06076	1.6972	-0.06966	1.6972	-0.04795
1.6962	-0.06172	1.6962	-0.06138	1.6962	-0.07024	1.6962	-0.04826
1.6952	-0.06229	1.6952	-0.06199	1.6952	-0.07078	1.6952	-0.04852
1.6942	-0.06276	1.6942	-0.06253	1.6942	-0.07127	1.6942	-0.0487
1.6932	-0.06336	1.6932	-0.06313	1.6932	-0.07182	1.6932	-0.04899
1.6922	-0.06394	1.6922	-0.06373	1.6922	-0.0724	1.6922	-0.04929
1.6912	-0.06455	1.6912	-0.06439	1.6912	-0.07298	1.6912	-0.04961
1.6902	-0.06512	1.6902	-0.06498	1.6902	-0.07353	1.6902	-0.04987
1.6892	-0.06571	1.6892	-0.0656	1.6892	-0.07408	1.6892	-0.05013
1.6882	-0.0663	1.6882	-0.06623	1.6882	-0.07468	1.6882	-0.05045
1.6872	-0.06685	1.6872	-0.06683	1.6872	-0.0752	1.6872	-0.05074
1.6862	-0.06742	1.6862	-0.06746	1.6862	-0.07575	1.6862	-0.05102
1.6852	-0.06803	1.6852	-0.06809	1.6852	-0.0763	1.6852	-0.05132
1.6842	-0.06857	1.6842	-0.06866	1.6842	-0.07683	1.6842	-0.05156
1.6832	-0.06919	1.6832	-0.06931	1.6832	-0.07741	1.6832	-0.05189
1.6822	-0.06976	1.6822	-0.06994	1.6822	-0.07794	1.6822	-0.0522
1.6812	-0.07027	1.6812	-0.07048	1.6812	-0.07838	1.6812	-0.05235
1.6802	-0.07091	1.6802	-0.07113	1.6802	-0.07893	1.6802	-0.05266
1.6792	-0.07149	1.6792	-0.07175	1.6792	-0.07948	1.6792	-0.05297
1.6782	-0.07211	1.6782	-0.07236	1.6782	-0.08	1.6782	-0.05329
1.6772	-0.0727	1.6772	-0.07299	1.6772	-0.08056	1.6772	-0.05358
1.6762	-0.07325	1.6762	-0.07361	1.6762	-0.08107	1.6762	-0.05383
1.6752	-0.07387	1.6752	-0.07426	1.6752	-0.08161	1.6752	-0.05417
1.6742	-0.07444	1.6742	-0.07488	1.6742	-0.08214	1.6742	-0.05448
1.6732	-0.07498	1.6732	-0.07547	1.6732	-0.08265	1.6732	-0.05474
1.6722	-0.07562	1.6722	-0.07597	1.6722	-0.08318	1.6722	-0.05507
1.6712	-0.07617	1.6712	-0.07654	1.6712	-0.08367	1.6712	-0.05534
1.6702	-0.07674	1.6702	-0.07718	1.6702	-0.08421	1.6702	-0.05562
1.6692	-0.07737	1.6692	-0.07783	1.6692	-0.08473	1.6692	-0.05595
1.6682	-0.07783	1.6682	-0.07838	1.6682	-0.08509	1.6682	-0.05614
1.6672	-0.07846	1.6672	-0.07906	1.6672	-0.08562	1.6672	-0.05648
1.6662	-0.07908	1.6662	-0.0797	1.6662	-0.08614	1.6662	-0.05682
1.6652	-0.07964	1.6652	-0.08032	1.6652	-0.08663	1.6652	-0.05711
1.6642	-0.08027	1.6642	-0.08094	1.6642	-0.08715	1.6642	-0.05742
1.6632	-0.08086	1.6632	-0.08157	1.6632	-0.08763	1.6632	-0.05774
1.6622	-0.08147	1.6622	-0.08221	1.6622	-0.08813	1.6622	-0.05804
1.6612	-0.08209	1.6612	-0.08286	1.6612	-0.08863	1.6612	-0.05834
1.6602	-0.08266	1.6602	-0.08342	1.6602	-0.0891	1.6602	-0.05866
1.6592	-0.0833	1.6592	-0.08408	1.6592	-0.08956	1.6592	-0.05898
1.6582	-0.08391	1.6582	-0.08475	1.6582	-0.09	1.6582	-0.05926
1.6572	-0.08452	1.6572	-0.08533	1.6572	-0.09047	1.6572	-0.05952
1.6562	-0.08512	1.6562	-0.086	1.6562	-0.09094	1.6562	-0.05982
1.6552	-0.08564	1.6552	-0.08658	1.6552	-0.09128	1.6552	-0.06012
1.6542	-0.08628	1.6542	-0.08717	1.6542	-0.09179	1.6542	-0.06043
1.6532	-0.08692	1.6532	-0.08783	1.6532	-0.09225	1.6532	-0.06076
1.6522	-0.08748	1.6522	-0.08842	1.6522	-0.09265	1.6522	-0.06107
1.6512	-0.08814	1.6512	-0.08908	1.6512	-0.09312	1.6512	-0.06141
1.6502	-0.08872	1.6502	-0.08967	1.6502	-0.09355	1.6502	-0.06172
1.6492	-0.08932	1.6492	-0.09033	1.6492	-0.09397	1.6492	-0.06198
1.6482	-0.08994	1.6482	-0.091	1.6482	-0.09439	1.6482	-0.06233
1.6472	-0.09051	1.6472	-0.09158	1.6472	-0.09477	1.6472	-0.06266
1.6462	-0.0911	1.6462	-0.09225	1.6462	-0.09515	1.6462	-0.06294
1.6452	-0.09171	1.6452	-0.09283	1.6452	-0.09558	1.6452	-0.06324
1.6442	-0.09226	1.6442	-0.0935	1.6442	-0.09595	1.6442	-0.06355
1.6432	-0.0928	1.6432	-0.09408	1.6432	-0.09632	1.6432	-0.06387
1.6422	-0.09332	1.6422	-0.09458	1.6422	-0.09662	1.6422	-0.06416
1.6412	-0.09393	1.6412	-0.09517	1.6412	-0.09703	1.6412	-0.06447
1.6402	-0.09454	1.6402	-0.09575	1.6402	-0.09742	1.6402	-0.06481
1.6392	-0.09508	1.6392	-0.09625	1.6392	-0.09776	1.6392	-0.06515
1.6382	-0.09568	1.6382	-0.09683	1.6382	-0.09811	1.6382	-0.06542
1.6372	-0.09624	1.6372	-0.09742	1.6372	-0.0985	1.6372	-0.06579
1.6362	-0.09673	1.6362	-0.09792	1.6362	-0.09882	1.6362	-0.06608
1.6352	-0.09731	1.6352	-0.09858	1.6352	-0.09918	1.6352	-0.06644
1.6342	-0.09786	1.6342	-0.09908	1.6342	-0.09949	1.6342	-0.0667
1.6332	-0.09837	1.6332	-0.09958	1.6332	-0.09979	1.6332	-0.06701
1.6322	-0.09897	1.6322	-0.10017	1.6322	-0.1001	1.6322	-0.0674
1.6312	-0.09949	1.6312	-0.10075	1.6312	-0.1004	1.6312	-0.06769
1.6302	-0.09997	1.6302	-0.10125	1.6302	-0.1006	1.6302	-0.06793
1.6292	-0.1005	1.6292	-0.10175	1.6292	-0.1009	1.6292	-0.06825
1.6282	-0.101	1.6282	-0.10233	1.6282	-0.1012	1.6282	-0.06859
1.6272	-0.1016	1.6272	-0.10283	1.6272	-0.1015	1.6272	-0.0689
1.6262	-0.1021	1.6262	-0.10333	1.6262	-0.1017	1.6262	-0.06917
1.6252	-0.1026	1.6252	-0.10392	1.6252	-0.102	1.6252	-0.06953
1.6242	-0.1031	1.6242	-0.10442	1.6242	-0.1023	1.6242	-0.06988
1.6232	-0.1036	1.6232	-0.105	1.6232	-0.1025	1.6232	-0.07019
1.6222	-0.1041	1.6222	-0.10558	1.6222	-0.1027	1.6222	-0.07048
1.6212	-0.1046	1.6212	-0.10608	1.6212	-0.1029	1.6212	-0.07081
1.6202	-0.105	1.6202	-0.1065	1.6202	-0.1031	1.6202	-0.07113
1.6192	-0.1055	1.6192	-0.107	1.6192	-0.1033	1.6192	-0.0715
1.6182	-0.106	1.6182	-0.1075	1.6182	-0.1035	1.6182	-0.07177
1.6172	-0.1063	1.6172	-0.10792	1.6172	-0.1036	1.6172	-0.07195
1.6162	-0.1068	1.6162	-0.10833	1.6162	-0.1038	1.6162	-0.07232
1.6152	-0.1073	1.6152	-0.10883	1.6152	-0.1039	1.6152	-0.07267
1.6142	-0.1077	1.6142	-0.10925	1.6142	-0.1041	1.6142	-0.07295
1.6132	-0.1081	1.6132	-0.10975	1.6132	-0.1043	1.6132	-0.07324
1.6122	-0.1085	1.6122	-0.11008	1.6122	-0.1044	1.6122	-0.07358
1.6112	-0.109	1.6112	-0.11058	1.6112	-0.1045	1.6112	-0.07393
1.6102	-0.1093	1.6102	-0.111	1.6102	-0.1047	1.6102	-0.07422
1.6092	-0.1097	1.6092	-0.11133	1.6092	-0.1047	1.6092	-0.07453
1.6082	-0.1101	1.6082	-0.11175	1.6082	-0.1048	1.6082	-0.07485
1.6072	-0.1104	1.6072	-0.11208	1.6072	-0.1049	1.6072	-0.07511
1.6062	-0.1108	1.6062	-0.1125	1.6062	-0.105	1.6062	-0.07538
1.6052	-0.1111	1.6052	-0.11283	1.6052	-0.1051	1.6052	-0.07568
1.6042	-0.1114	1.6042	-0.11308	1.6042	-0.105	1.6042	-0.07594
1.6032	-0.1117	1.6032	-0.1135	1.6032	-0.1051	1.6032	-0.07629
1.6022	-0.112	1.6022	-0.11383	1.6022	-0.1051	1.6022	-0.0766
1.6012	-0.1123	1.6012	-0.11417	1.6012	-0.1051	1.6012	-0.07687
1.6002	-0.1126	1.6002	-0.1145	1.6002	-0.1052	1.6002	-0.0772
1.5992	-0.1128	1.5992	-0.11475	1.5992	-0.1052	1.5992	-0.07746
1.5982	-0.1131	1.5982	-0.115	1.5982	-0.1052	1.5982	-0.07778
1.5972	-0.1134	1.5972	-0.11533	1.5972	-0.1052	1.5972	-0.07809
1.5962	-0.1135	1.5962	-0.11558	1.5962	-0.1051	1.5962	-0.07834
1.5952	-0.1138	1.5952	-0.11583	1.5952	-0.1051	1.5952	-0.07864
1.5942	-0.114	1.5942	-0.116	1.5942	-0.1051	1.5942	-0.0789
1.5932	-0.1142	1.5932	-0.11625	1.5932	-0.105	1.5932	-0.07918
1.5922	-0.1143	1.5922	-0.11642	1.5922	-0.105	1.5922	-0.07946
1.5912	-0.1144	1.5912	-0.1165	1.5912	-0.1048	1.5912	-0.07965
1.5902	-0.1146	1.5902	-0.11675	1.5902	-0.1047	1.5902	-0.07994
1.5892	-0.1148	1.5892	-0.11692	1.5892	-0.1047	1.5892	-0.08026
1.5882	-0.1149	1.5882	-0.117	1.5882	-0.1046	1.5882	-0.08051
1.5872	-0.1151	1.5872	-0.11717	1.5872	-0.1045	1.5872	-0.08082
1.5862	-0.1152	1.5862	-0.11725	1.5862	-0.1044	1.5862	-0.0811
1.5852	-0.1152	1.5852	-0.11733	1.5852	-0.1042	1.5852	-0.08132
1.5842	-0.1154	1.5842	-0.1175	1.5842	-0.1041	1.5842	-0.08162
1.5832	-0.1154	1.5832	-0.1175	1.5832	-0.104	1.5832	-0.08189
1.5822	-0.1154	1.5822	-0.11758	1.5822	-0.1038	1.5822	-0.08215
1.5812	-0.1155	1.5812	-0.11767	1.5812	-0.1036	1.5812	-0.08239
1.5802	-0.1155	1.5802	-0.11767	1.5802	-0.1034	1.5802	-0.08266
1.5792	-0.1155	1.5792	-0.11775	1.5792	-0.1033	1.5792	-0.08294
1.5782	-0.1154	1.5782	-0.11775	1.5782	-0.1031	1.5782	-0.08317
1.5772	-0.1154	1.5772	-0.11775	1.5772	-0.1028	1.5772	-0.08335
1.5762	-0.1154	1.5762	-0.11775	1.5762	-0.1026	1.5762	-0.08362
1.5752	-0.1153	1.5752	-0.11767	1.5752	-0.1024	1.5752	-0.08388
1.5742	-0.1152	1.5742	-0.11758	1.5742	-0.1022	1.5742	-0.08413
1.5732	-0.1152	1.5732	-0.1175	1.5732	-0.1019	1.5732	-0.08438
1.5722	-0.115	1.5722	-0.11733	1.5722	-0.1017	1.5722	-0.0846
1.5712	-0.1149	1.5712	-0.11733	1.5712	-0.1014	1.5712	-0.08485
1.5702	-0.1148	1.5702	-0.11717	1.5702	-0.1012	1.5702	-0.08503
1.5692	-0.1146	1.5692	-0.117	1.5692	-0.1008	1.5692	-0.08518
1.5682	-0.1145	1.5682	-0.11692	1.5682	-0.1006	1.5682	-0.08549
1.5672	-0.1143	1.5672	-0.11675	1.5672	-0.1003	1.5672	-0.08567
1.5662	-0.1141	1.5662	-0.1165	1.5662	-0.09993	1.5662	-0.08583
1.5652	-0.1139	1.5652	-0.11633	1.5652	-0.09956	1.5652	-0.08606
1.5642	-0.1137	1.5642	-0.11617	1.5642	-0.09925	1.5642	-0.08621
1.5632	-0.1135	1.5632	-0.116	1.5632	-0.09898	1.5632	-0.08647
1.5622	-0.1132	1.5622	-0.11575	1.5622	-0.09862	1.5622	-0.08669
1.5612	-0.113	1.5612	-0.1155	1.5612	-0.09827	1.5612	-0.08688
1.5602	-0.1127	1.5602	-0.11525	1.5602	-0.09794	1.5602	-0.08711
1.5592	-0.1125	1.5592	-0.115	1.5592	-0.09756	1.5592	-0.08731
1.5582	-0.1122	1.5582	-0.11475	1.5582	-0.09717	1.5582	-0.08742
1.5572	-0.1118	1.5572	-0.11442	1.5572	-0.09681	1.5572	-0.08764
1.5562	-0.1115	1.5562	-0.11408	1.5562	-0.0964	1.5562	-0.08784
1.5552	-0.1112	1.5552	-0.11375	1.5552	-0.09603	1.5552	-0.088
1.5542	-0.1109	1.5542	-0.11333	1.5542	-0.09563	1.5542	-0.08816
1.5532	-0.1104	1.5532	-0.11283	1.5532	-0.09515	1.5532	-0.08827
1.5522	-0.1101	1.5522	-0.11242	1.5522	-0.09477	1.5522	-0.08844
1.5512	-0.1097	1.5512	-0.11192	1.5512	-0.09435	1.5512	-0.0886
1.5502	-0.1094	1.5502	-0.1115	1.5502	-0.09393	1.5502	-0.08874
1.5492	-0.109	1.5492	-0.11108	1.5492	-0.0935	1.5492	-0.0889
1.5482	-0.1086	1.5482	-0.11058	1.5482	-0.09306	1.5482	-0.08905
1.5472	-0.1082	1.5472	-0.11008	1.5472	-0.09265	1.5472	-0.08922
1.5462	-0.1078	1.5462	-0.10958	1.5462	-0.09222	1.5462	-0.08932
1.5452	-0.1073	1.5452	-0.109	1.5452	-0.09174	1.5452	-0.08941
1.5442	-0.1069	1.5442	-0.1085	1.5442	-0.09129	1.5442	-0.08957
1.5432	-0.1064	1.5432	-0.108	1.5432	-0.09078	1.5432	-0.08963
1.5422	-0.106	1.5422	-0.1075	1.5422	-0.09032	1.5422	-0.08976
1.5412	-0.1055	1.5412	-0.10692	1.5412	-0.08985	1.5412	-0.08989
1.5402	-0.1049	1.5402	-0.10625	1.5402	-0.08927	1.5402	-0.08987
1.5392	-0.1044	1.5392	-0.10567	1.5392	-0.08884	1.5392	-0.09001
1.5382	-0.1039	1.5382	-0.10508	1.5382	-0.08839	1.5382	-0.09007
1.5372	-0.1034	1.5372	-0.10442	1.5372	-0.08785	1.5372	-0.09015
1.5362	-0.1029	1.5362	-0.10383	1.5362	-0.08739	1.5362	-0.09028
1.5352	-0.1023	1.5352	-0.10325	1.5352	-0.08691	1.5352	-0.09029
1.5342	-0.1018	1.5342	-0.10258	1.5342	-0.08643	1.5342	-0.0904
1.5332	-0.1013	1.5332	-0.102	1.5332	-0.08593	1.5332	-0.09048
1.5322	-0.1007	1.5322	-0.10125	1.5322	-0.08542	1.5322	-0.09046
1.5312	-0.1002	1.5312	-0.10058	1.5312	-0.08495	1.5312	-0.09051
1.5302	-0.09957	1.5302	-0.09992	1.5302	-0.08446	1.5302	-0.09053
1.5292	-0.09897	1.5292	-0.09925	1.5292	-0.08396	1.5292	-0.09059
1.5282	-0.09838	1.5282	-0.0985	1.5282	-0.08345	1.5282	-0.09061
1.5272	-0.09767	1.5272	-0.09775	1.5272	-0.08284	1.5272	-0.09053
1.5262	-0.09712	1.5262	-0.09708	1.5262	-0.08239	1.5262	-0.09059
1.5252	-0.09653	1.5252	-0.09633	1.5252	-0.08192	1.5252	-0.09069
1.5242	-0.09586	1.5242	-0.09558	1.5242	-0.0814	1.5242	-0.09063
1.5232	-0.09527	1.5232	-0.09492	1.5232	-0.08095	1.5232	-0.09063
1.5222	-0.09462	1.5222	-0.09417	1.5222	-0.08047	1.5222	-0.09066
1.5212	-0.09396	1.5212	-0.09342	1.5212	-0.07998	1.5212	-0.09069
1.5202	-0.09333	1.5202	-0.09267	1.5202	-0.07949	1.5202	-0.09072
1.5192	-0.09263	1.5192	-0.09192	1.5192	-0.07896	1.5192	-0.09062
1.5182	-0.09197	1.5182	-0.09125	1.5182	-0.07846	1.5182	-0.09058
1.5172	-0.09136	1.5172	-0.0905	1.5172	-0.07799	1.5172	-0.09058
1.5162	-0.09067	1.5162	-0.08975	1.5162	-0.07745	1.5162	-0.09054
1.5152	-0.09003	1.5152	-0.089	1.5152	-0.07694	1.5152	-0.09043
1.5142	-0.08933	1.5142	-0.08817	1.5142	-0.07639	1.5142	-0.09028
1.5132	-0.08871	1.5132	-0.08742	1.5132	-0.07591	1.5132	-0.09034
1.5122	-0.08812	1.5122	-0.08667	1.5122	-0.07547	1.5122	-0.09033
1.5112	-0.08743	1.5112	-0.08583	1.5112	-0.07495	1.5112	-0.09017
1.5102	-0.0868	1.5102	-0.08508	1.5102	-0.0745	1.5102	-0.09017
1.5092	-0.0862	1.5092	-0.08433	1.5092	-0.07403	1.5092	-0.09009
1.5082	-0.0855	1.5082	-0.08358	1.5082	-0.07353	1.5082	-0.08996
1.5072	-0.08489	1.5072	-0.08282	1.5072	-0.07308	1.5072	-0.08992
1.5062	-0.08423	1.5062	-0.08205	1.5062	-0.07259	1.5062	-0.0898
1.5052	-0.08354	1.5052	-0.08126	1.5052	-0.07208	1.5052	-0.08961
1.5042	-0.08291	1.5042	-0.08048	1.5042	-0.07165	1.5042	-0.0896
1.5032	-0.08223	1.5032	-0.0797	1.5032	-0.07119	1.5032	-0.08952
1.5022	-0.08153	1.5022	-0.07892	1.5022	-0.07068	1.5022	-0.08932
1.5012	-0.08086	1.5012	-0.07816	1.5012	-0.07022	1.5012	-0.08925
1.5002	-0.08017	1.5002	-0.07737	1.5002	-0.06975	1.5002	-0.08914
1.4992	-0.07954	1.4992	-0.07667	1.4992	-0.06934	1.4992	-0.08907
1.4982	-0.07883	1.4982	-0.07593	1.4982	-0.06891	1.4982	-0.08891
1.4972	-0.07816	1.4972	-0.07522	1.4972	-0.06848	1.4972	-0.08882
1.4962	-0.07752	1.4962	-0.07457	1.4962	-0.06806	1.4962	-0.08876
1.4952	-0.07684	1.4952	-0.07386	1.4952	-0.06763	1.4952	-0.08862
1.4942	-0.07615	1.4942	-0.07319	1.4942	-0.06721	1.4942	-0.08842
1.4932	-0.07553	1.4932	-0.07251	1.4932	-0.0668	1.4932	-0.08836
1.4922	-0.07484	1.4922	-0.0718	1.4922	-0.06635	1.4922	-0.08826
1.4912	-0.07422	1.4912	-0.07115	1.4912	-0.06598	1.4912	-0.08816
1.4902	-0.07358	1.4902	-0.07049	1.4902	-0.06558	1.4902	-0.08801
1.4892	-0.07285	1.4892	-0.06975	1.4892	-0.06509	1.4892	-0.08775
1.4882	-0.07229	1.4882	-0.06912	1.4882	-0.06475	1.4882	-0.08771
1.4872	-0.07167	1.4872	-0.06848	1.4872	-0.06437	1.4872	-0.08757
1.4862	-0.07105	1.4862	-0.06788	1.4862	-0.06403	1.4862	-0.0874
1.4852	-0.07046	1.4852	-0.06727	1.4852	-0.06368	1.4852	-0.08725
1.4842	-0.06985	1.4842	-0.06667	1.4842	-0.06331	1.4842	-0.0871
1.4832	-0.06926	1.4832	-0.06609	1.4832	-0.06299	1.4832	-0.08699
1.4822	-0.06867	1.4822	-0.06551	1.4822	-0.06263	1.4822	-0.08677
1.4812	-0.06809	1.4812	-0.06493	1.4812	-0.06231	1.4812	-0.08653
1.4802	-0.06751	1.4802	-0.06438	1.4802	-0.06198	1.4802	-0.08638
1.4792	-0.06688	1.4792	-0.06381	1.4792	-0.06163	1.4792	-0.08617
1.4782	-0.06632	1.4782	-0.0633	1.4782	-0.06133	1.4782	-0.08604
1.4772	-0.06576	1.4772	-0.06279	1.4772	-0.06104	1.4772	-0.08584
1.4762	-0.06513	1.4762	-0.06223	1.4762	-0.06072	1.4762	-0.08558
1.4752	-0.0646	1.4752	-0.06177	1.4752	-0.06043	1.4752	-0.08547
1.4742	-0.06402	1.4742	-0.06126	1.4742	-0.06014	1.4742	-0.0853
1.4732	-0.06344	1.4732	-0.06077	1.4732	-0.05982	1.4732	-0.08505
1.4722	-0.06291	1.4722	-0.06032	1.4722	-0.05959	1.4722	-0.0849
1.4712	-0.06235	1.4712	-0.05985	1.4712	-0.0593	1.4712	-0.08472
1.4702	-0.06181	1.4702	-0.05942	1.4702	-0.05906	1.4702	-0.08455
1.4692	-0.06128	1.4692	-0.05899	1.4692	-0.0588	1.4692	-0.08437
1.4682	-0.06073	1.4682	-0.05855	1.4682	-0.05851	1.4682	-0.08412
1.4672	-0.06022	1.4672	-0.05814	1.4672	-0.05828	1.4672	-0.08398
1.4662	-0.05972	1.4662	-0.05772	1.4662	-0.05803	1.4662	-0.0838
1.4652	-0.0592	1.4652	-0.05733	1.4652	-0.0578	1.4652	-0.08359
1.4642	-0.05869	1.4642	-0.05693	1.4642	-0.05758	1.4642	-0.08335
1.4632	-0.05814	1.4632	-0.0565	1.4632	-0.05722	1.4632	-0.083
1.4622	-0.05772	1.4622	-0.05618	1.4622	-0.05705	1.4622	-0.08289
1.4612	-0.05725	1.4612	-0.05584	1.4612	-0.05686	1.4612	-0.08278
1.4602	-0.05674	1.4602	-0.05548	1.4602	-0.05661	1.4602	-0.08255
1.4592	-0.0563	1.4592	-0.05517	1.4592	-0.05644	1.4592	-0.08241
1.4582	-0.05588	1.4582	-0.05486	1.4582	-0.05621	1.4582	-0.08225
1.4572	-0.0554	1.4572	-0.05456	1.4572	-0.05602	1.4572	-0.08202
1.4562	-0.05499	1.4562	-0.05429	1.4562	-0.05584	1.4562	-0.08187
1.4552	-0.05455	1.4552	-0.05399	1.4552	-0.05561	1.4552	-0.08168
1.4542	-0.05411	1.4542	-0.05372	1.4542	-0.05543	1.4542	-0.08147
1.4532	-0.05372	1.4532	-0.05346	1.4532	-0.05522	1.4532	-0.08129
1.4522	-0.05329	1.4522	-0.05319	1.4522	-0.05502	1.4522	-0.0811
1.4512	-0.05286	1.4512	-0.05293	1.4512	-0.05483	1.4512	-0.08089
1.4502	-0.05243	1.4502	-0.05266	1.4502	-0.05458	1.4502	-0.08068
1.4492	-0.05205	1.4492	-0.05244	1.4492	-0.05442	1.4492	-0.08047
1.4482	-0.05169	1.4482	-0.05226	1.4482	-0.05426	1.4482	-0.08029
1.4472	-0.05127	1.4472	-0.05201	1.4472	-0.05406	1.4472	-0.08015
1.4462	-0.05093	1.4462	-0.05181	1.4462	-0.05391	1.4462	-0.07995
1.4452	-0.05061	1.4452	-0.05162	1.4452	-0.05374	1.4452	-0.07978
1.4442	-0.05023	1.4442	-0.05141	1.4442	-0.05355	1.4442	-0.07957
1.4432	-0.04993	1.4432	-0.05122	1.4432	-0.05339	1.4432	-0.07943
1.4422	-0.0496	1.4422	-0.05101	1.4422	-0.05319	1.4422	-0.07915
1.4412	-0.04924	1.4412	-0.05082	1.4412	-0.05301	1.4412	-0.07891
1.4402	-0.04897	1.4402	-0.05067	1.4402	-0.05286	1.4402	-0.07885
1.4392	-0.04863	1.4392	-0.05047	1.4392	-0.05267	1.4392	-0.07862
1.4382	-0.04825	1.4382	-0.05028	1.4382	-0.05246	1.4382	-0.07837
1.4372	-0.04797	1.4372	-0.05011	1.4372	-0.05229	1.4372	-0.07819
1.4362	-0.04766	1.4362	-0.04994	1.4362	-0.05213	1.4362	-0.07801
1.4352	-0.0474	1.4352	-0.04981	1.4352	-0.05198	1.4352	-0.07784
1.4342	-0.0471	1.4342	-0.04966	1.4342	-0.05181	1.4342	-0.07763
1.4332	-0.04683	1.4332	-0.04951	1.4332	-0.05166	1.4332	-0.07749
1.4322	-0.04661	1.4322	-0.04938	1.4322	-0.05152	1.4322	-0.07734
1.4312	-0.04632	1.4312	-0.04922	1.4312	-0.05135	1.4312	-0.0771
1.4302	-0.04606	1.4302	-0.04906	1.4302	-0.05117	1.4302	-0.07695
1.4292	-0.04581	1.4292	-0.04893	1.4292	-0.05102	1.4292	-0.07683
1.4282	-0.04552	1.4282	-0.04875	1.4282	-0.05082	1.4282	-0.07658
1.4272	-0.04533	1.4272	-0.04863	1.4272	-0.05068	1.4272	-0.07636
1.4262	-0.04509	1.4262	-0.04847	1.4262	-0.05053	1.4262	-0.07622
1.4252	-0.04475	1.4252	-0.04823	1.4252	-0.05031	1.4252	-0.07595
1.4242	-0.04458	1.4242	-0.04812	1.4242	-0.05019	1.4242	-0.07584
1.4232	-0.04437	1.4232	-0.04796	1.4232	-0.05002	1.4232	-0.07563
1.4222	-0.04414	1.4222	-0.0478	1.4222	-0.04987	1.4222	-0.07544
1.4212	-0.04393	1.4212	-0.04766	1.4212	-0.04972	1.4212	-0.0753
1.4202	-0.04369	1.4202	-0.04748	1.4202	-0.04958	1.4202	-0.07512
1.4192	-0.04351	1.4192	-0.04734	1.4192	-0.04946	1.4192	-0.07499
1.4182	-0.0433	1.4182	-0.04718	1.4182	-0.0493	1.4182	-0.07479
1.4172	-0.04307	1.4172	-0.04701	1.4172	-0.04916	1.4172	-0.07462
1.4162	-0.04289	1.4162	-0.04684	1.4162	-0.04905	1.4162	-0.07452
1.4152	-0.04267	1.4152	-0.04663	1.4152	-0.04888	1.4152	-0.07431
1.4142	-0.04247	1.4142	-0.04648	1.4142	-0.04875	1.4142	-0.07417
1.4132	-0.04227	1.4132	-0.04629	1.4132	-0.04865	1.4132	-0.07402
1.4122	-0.04199	1.4122	-0.04603	1.4122	-0.04842	1.4122	-0.07376
1.4112	-0.04188	1.4112	-0.04588	1.4112	-0.04836	1.4112	-0.07367
1.4102	-0.04171	1.4102	-0.04572	1.4102	-0.04825	1.4102	-0.07356
1.4092	-0.04149	1.4092	-0.04551	1.4092	-0.04811	1.4092	-0.07336
1.4082	-0.04134	1.4082	-0.04534	1.4082	-0.04805	1.4082	-0.07323
1.4072	-0.04115	1.4072	-0.04515	1.4072	-0.04793	1.4072	-0.07309
1.4062	-0.04095	1.4062	-0.04496	1.4062	-0.04784	1.4062	-0.07297
1.4052	-0.04078	1.4052	-0.04479	1.4052	-0.04774	1.4052	-0.07286
1.4042	-0.04057	1.4042	-0.04457	1.4042	-0.04763	1.4042	-0.07263
1.4032	-0.04042	1.4032	-0.04438	1.4032	-0.04757	1.4032	-0.07254
1.4022	-0.04026	1.4022	-0.04419	1.4022	-0.04744	1.4022	-0.07242
1.4012	-0.04011	1.4012	-0.044	1.4012	-0.04735	1.4012	-0.07229
1.4002	-0.03999	1.4002	-0.04382	1.4002	-0.04729	1.4002	-0.07213
1.3992	-0.03978	1.3992	-0.04356	1.3992	-0.04711	1.3992	-0.07191
1.3982	-0.03968	1.3982	-0.0434	1.3982	-0.04707	1.3982	-0.07188
1.3972	-0.03956	1.3972	-0.04323	1.3972	-0.04703	1.3972	-0.07175
1.3962	-0.03942	1.3962	-0.04303	1.3962	-0.04693	1.3962	-0.0716
1.3952	-0.03932	1.3952	-0.04288	1.3952	-0.04689	1.3952	-0.07156
1.3942	-0.03921	1.3942	-0.04268	1.3942	-0.04681	1.3942	-0.07137
1.3932	-0.03908	1.3932	-0.04249	1.3932	-0.04673	1.3932	-0.07123
1.3922	-0.03899	1.3922	-0.04235	1.3922	-0.04672	1.3922	-0.07125
1.3912	-0.03885	1.3912	-0.04216	1.3912	-0.04663	1.3912	-0.07112
1.3902	-0.03874	1.3902	-0.04197	1.3902	-0.04656	1.3902	-0.07096
1.3892	-0.03866	1.3892	-0.04183	1.3892	-0.04652	1.3892	-0.07088
1.3882	-0.03853	1.3882	-0.04166	1.3882	-0.04645	1.3882	-0.07076
1.3872	-0.03839	1.3872	-0.04146	1.3872	-0.04638	1.3872	-0.0706
1.3862	-0.03827	1.3862	-0.04122	1.3862	-0.04627	1.3862	-0.07037
1.3852	-0.03819	1.3852	-0.04106	1.3852	-0.04627	1.3852	-0.07029
1.3842	-0.0381	1.3842	-0.04094	1.3842	-0.04627	1.3842	-0.07032
1.3832	-0.03797	1.3832	-0.04076	1.3832	-0.04619	1.3832	-0.07015
1.3822	-0.03789	1.3822	-0.0406	1.3822	-0.04618	1.3822	-0.07006
1.3812	-0.03781	1.3812	-0.04047	1.3812	-0.04616	1.3812	-0.07001
1.3802	-0.03768	1.3802	-0.04029	1.3802	-0.0461	1.3802	-0.06986
1.3792	-0.03763	1.3792	-0.04016	1.3792	-0.04609	1.3792	-0.06979
1.3782	-0.03754	1.3782	-0.04002	1.3782	-0.04604	1.3782	-0.06968
1.3772	-0.03743	1.3772	-0.0399	1.3772	-0.04599	1.3772	-0.06957
1.3762	-0.03739	1.3762	-0.03979	1.3762	-0.04598	1.3762	-0.06954
1.3752	-0.03731	1.3752	-0.03967	1.3752	-0.04595	1.3752	-0.06937
1.3742	-0.03721	1.3742	-0.03954	1.3742	-0.0459	1.3742	-0.06929
1.3732	-0.03714	1.3732	-0.03943	1.3732	-0.0459	1.3732	-0.06922
1.3722	-0.03705	1.3722	-0.03931	1.3722	-0.04584	1.3722	-0.06911
1.3712	-0.037	1.3712	-0.03924	1.3712	-0.04583	1.3712	-0.06905
1.3702	-0.03694	1.3702	-0.03914	1.3702	-0.04582	1.3702	-0.06894
1.3692	-0.03687	1.3692	-0.03905	1.3692	-0.04579	1.3692	-0.06885
1.3682	-0.03684	1.3682	-0.03899	1.3682	-0.04582	1.3682	-0.06881
1.3672	-0.03676	1.3672	-0.03888	1.3672	-0.04578	1.3672	-0.06867
1.3662	-0.03672	1.3662	-0.03879	1.3662	-0.04576	1.3662	-0.06853
1.3652	-0.0367	1.3652	-0.0387	1.3652	-0.04576	1.3652	-0.06851
1.3642	-0.03661	1.3642	-0.03857	1.3642	-0.04572	1.3642	-0.06838
1.3632	-0.0366	1.3632	-0.0385	1.3632	-0.04574	1.3632	-0.06831
1.3622	-0.03656	1.3622	-0.03838	1.3622	-0.04573	1.3622	-0.06825
1.3612	-0.03642	1.3612	-0.03823	1.3612	-0.04562	1.3612	-0.06804
1.3602	-0.03643	1.3602	-0.0382	1.3602	-0.04566	1.3602	-0.06797
1.3592	-0.03642	1.3592	-0.03813	1.3592	-0.04567	1.3592	-0.06791
1.3582	-0.03638	1.3582	-0.03807	1.3582	-0.04569	1.3582	-0.06779
1.3572	-0.03637	1.3572	-0.03798	1.3572	-0.0457	1.3572	-0.06771
1.3562	-0.03633	1.3562	-0.03793	1.3562	-0.04566	1.3562	-0.06761
1.3552	-0.03633	1.3552	-0.03791	1.3552	-0.04572	1.3552	-0.06753
1.3542	-0.0363	1.3542	-0.03783	1.3542	-0.04573	1.3542	-0.06739
1.3532	-0.03626	1.3532	-0.03776	1.3532	-0.04571	1.3532	-0.06726
1.3522	-0.03625	1.3522	-0.03773	1.3522	-0.04575	1.3522	-0.06716
1.3512	-0.03618	1.3512	-0.03766	1.3512	-0.04574	1.3512	-0.06696
1.3502	-0.03617	1.3502	-0.03762	1.3502	-0.04576	1.3502	-0.06682
1.3492	-0.03615	1.3492	-0.03759	1.3492	-0.04577	1.3492	-0.06674
1.3482	-0.03603	1.3482	-0.03747	1.3482	-0.04569	1.3482	-0.06648
1.3472	-0.03607	1.3472	-0.03747	1.3472	-0.04575	1.3472	-0.06643
1.3462	-0.03607	1.3462	-0.03743	1.3462	-0.04579	1.3462	-0.06634
1.3452	-0.03602	1.3452	-0.03737	1.3452	-0.04578	1.3452	-0.06615
1.3442	-0.03605	1.3442	-0.03737	1.3442	-0.04583	1.3442	-0.06608
1.3432	-0.03604	1.3432	-0.03732	1.3432	-0.04583	1.3432	-0.06596
1.3422	-0.03604	1.3422	-0.03728	1.3422	-0.04585	1.3422	-0.06588
1.3412	-0.03604	1.3412	-0.03727	1.3412	-0.0459	1.3412	-0.06578
1.3402	-0.036	1.3402	-0.03723	1.3402	-0.04589	1.3402	-0.06559
1.3392	-0.03601	1.3392	-0.0372	1.3392	-0.04593	1.3392	-0.06544
1.3382	-0.03599	1.3382	-0.03718	1.3382	-0.04594	1.3382	-0.06534
1.3372	-0.03598	1.3372	-0.03716	1.3372	-0.04596	1.3372	-0.06522
1.3362	-0.03598	1.3362	-0.03715	1.3362	-0.04596	1.3362	-0.06511
1.3352	-0.03591	1.3352	-0.03703	1.3352	-0.04591	1.3352	-0.06481
1.3342	-0.03595	1.3342	-0.03707	1.3342	-0.04599	1.3342	-0.06476
1.3332	-0.03598	1.3332	-0.0371	1.3332	-0.04606	1.3332	-0.06471
1.3322	-0.03596	1.3322	-0.03705	1.3322	-0.04605	1.3322	-0.06452
1.3312	-0.03601	1.3312	-0.03705	1.3312	-0.0461	1.3312	-0.06439
1.3302	-0.03603	1.3302	-0.03703	1.3302	-0.04614	1.3302	-0.06425
1.3292	-0.03602	1.3292	-0.03701	1.3292	-0.04614	1.3292	-0.0641
1.3282	-0.03605	1.3282	-0.03702	1.3282	-0.04619	1.3282	-0.06394
1.3272	-0.03603	1.3272	-0.03699	1.3272	-0.04619	1.3272	-0.06377
1.3262	-0.03606	1.3262	-0.03698	1.3262	-0.04623	1.3262	-0.06362
1.3252	-0.03609	1.3252	-0.03698	1.3252	-0.04628	1.3252	-0.06346
1.3242	-0.03608	1.3242	-0.03695	1.3242	-0.04629	1.3242	-0.06325
1.3232	-0.03609	1.3232	-0.03693	1.3232	-0.0463	1.3232	-0.06306
1.3222	-0.03608	1.3222	-0.03691	1.3222	-0.04628	1.3222	-0.06284
1.3212	-0.0361	1.3212	-0.03692	1.3212	-0.04635	1.3212	-0.06272
1.3202	-0.03615	1.3202	-0.03693	1.3202	-0.04642	1.3202	-0.06259
1.3192	-0.03616	1.3192	-0.03692	1.3192	-0.04642	1.3192	-0.06239
1.3182	-0.03618	1.3182	-0.03692	1.3182	-0.04648	1.3182	-0.06224
1.3172	-0.03622	1.3172	-0.03693	1.3172	-0.04654	1.3172	-0.06212
1.3162	-0.03621	1.3162	-0.03692	1.3162	-0.04656	1.3162	-0.06189
1.3152	-0.03624	1.3152	-0.03695	1.3152	-0.04663	1.3152	-0.06176
1.3142	-0.03625	1.3142	-0.03694	1.3142	-0.04665	1.3142	-0.06159
1.3132	-0.03625	1.3132	-0.03693	1.3132	-0.04665	1.3132	-0.06144
1.3122	-0.03631	1.3122	-0.03695	1.3122	-0.04673	1.3122	-0.0613
1.3112	-0.03631	1.3112	-0.03694	1.3112	-0.04674	1.3112	-0.06107
1.3102	-0.03627	1.3102	-0.03691	1.3102	-0.04672	1.3102	-0.06083
1.3092	-0.03632	1.3092	-0.03692	1.3092	-0.04676	1.3092	-0.06067
1.3082	-0.03634	1.3082	-0.03693	1.3082	-0.04681	1.3082	-0.06054
1.3072	-0.03638	1.3072	-0.03697	1.3072	-0.04688	1.3072	-0.06038
1.3062	-0.0364	1.3062	-0.03698	1.3062	-0.04691	1.3062	-0.06017
1.3052	-0.03642	1.3052	-0.03697	1.3052	-0.04693	1.3052	-0.06005
1.3042	-0.03648	1.3042	-0.03698	1.3042	-0.04698	1.3042	-0.0599
1.3032	-0.03648	1.3032	-0.03697	1.3032	-0.04701	1.3032	-0.0597
1.3022	-0.03656	1.3022	-0.03698	1.3022	-0.04707	1.3022	-0.05957
1.3012	-0.03661	1.3012	-0.03699	1.3012	-0.04713	1.3012	-0.0594
1.3002	-0.03661	1.3002	-0.03698	1.3002	-0.04713	1.3002	-0.05916
1.2992	-0.03671	1.2992	-0.03699	1.2992	-0.04719	1.2992	-0.05905
1.2982	-0.03675	1.2982	-0.03701	1.2982	-0.04724	1.2982	-0.05888
1.2972	-0.03671	1.2972	-0.03696	1.2972	-0.04719	1.2972	-0.0586
1.2962	-0.03682	1.2962	-0.03702	1.2962	-0.04725	1.2962	-0.05848
1.2952	-0.03686	1.2952	-0.03703	1.2952	-0.0473	1.2952	-0.05835
1.2942	-0.03691	1.2942	-0.03707	1.2942	-0.04735	1.2942	-0.05816
1.2932	-0.03698	1.2932	-0.03712	1.2932	-0.0474	1.2932	-0.05798
1.2922	-0.03699	1.2922	-0.03713	1.2922	-0.04744	1.2922	-0.0578
1.2912	-0.0371	1.2912	-0.03719	1.2912	-0.04749	1.2912	-0.05773
1.2902	-0.03714	1.2902	-0.03725	1.2902	-0.04752	1.2902	-0.05751
1.2892	-0.03716	1.2892	-0.03728	1.2892	-0.04755	1.2892	-0.05735
1.2882	-0.03723	1.2882	-0.03732	1.2882	-0.04762	1.2882	-0.05725
1.2872	-0.03727	1.2872	-0.03736	1.2872	-0.04762	1.2872	-0.05703
1.2862	-0.03733	1.2862	-0.03741	1.2862	-0.04769	1.2862	-0.05693
1.2852	-0.0374	1.2852	-0.03748	1.2852	-0.04773	1.2852	-0.05678
1.2842	-0.03734	1.2842	-0.03743	1.2842	-0.04767	1.2842	-0.05645
1.2832	-0.03745	1.2832	-0.03753	1.2832	-0.04778	1.2832	-0.05634
1.2822	-0.03752	1.2822	-0.03762	1.2822	-0.04782	1.2822	-0.05626
1.2812	-0.03755	1.2812	-0.03765	1.2812	-0.04786	1.2812	-0.05615
1.2802	-0.03765	1.2802	-0.03773	1.2802	-0.04795	1.2802	-0.05602
1.2792	-0.03766	1.2792	-0.03778	1.2792	-0.04797	1.2792	-0.05587
1.2782	-0.03773	1.2782	-0.03785	1.2782	-0.04801	1.2782	-0.05574
1.2772	-0.03781	1.2772	-0.03792	1.2772	-0.04806	1.2772	-0.05563
1.2762	-0.03785	1.2762	-0.03794	1.2762	-0.04808	1.2762	-0.05545
1.2752	-0.03792	1.2752	-0.03801	1.2752	-0.04813	1.2752	-0.0553
1.2742	-0.038	1.2742	-0.03808	1.2742	-0.04817	1.2742	-0.05512
1.2732	-0.03809	1.2732	-0.03814	1.2732	-0.04822	1.2732	-0.05502
1.2722	-0.03817	1.2722	-0.03821	1.2722	-0.04827	1.2722	-0.05492
1.2712	-0.03817	1.2712	-0.03821	1.2712	-0.04821	1.2712	-0.05461
1.2702	-0.03831	1.2702	-0.03832	1.2702	-0.04831	1.2702	-0.05456
1.2692	-0.0384	1.2692	-0.0384	1.2692	-0.04839	1.2692	-0.0545
1.2682	-0.03844	1.2682	-0.03846	1.2682	-0.0484	1.2682	-0.05431
1.2672	-0.03853	1.2672	-0.03856	1.2672	-0.04846	1.2672	-0.05425
1.2662	-0.03861	1.2662	-0.03863	1.2662	-0.0485	1.2662	-0.05412
1.2652	-0.03871	1.2652	-0.0387	1.2652	-0.04854	1.2652	-0.05395
1.2642	-0.03882	1.2642	-0.03878	1.2642	-0.04863	1.2642	-0.05389
1.2632	-0.03889	1.2632	-0.03885	1.2632	-0.04864	1.2632	-0.05374
1.2622	-0.03896	1.2622	-0.03893	1.2622	-0.04869	1.2622	-0.05362
1.2612	-0.03909	1.2612	-0.03901	1.2612	-0.04874	1.2612	-0.05348
1.2602	-0.03915	1.2602	-0.03909	1.2602	-0.04878	1.2602	-0.05335
1.2592	-0.0392	1.2592	-0.03917	1.2592	-0.04881	1.2592	-0.05325
1.2582	-0.03929	1.2582	-0.03922	1.2582	-0.04878	1.2582	-0.05305
1.2572	-0.0394	1.2572	-0.03932	1.2572	-0.04885	1.2572	-0.05294
1.2562	-0.03954	1.2562	-0.03946	1.2562	-0.04894	1.2562	-0.05289
1.2552	-0.0396	1.2552	-0.03954	1.2552	-0.04894	1.2552	-0.05277
1.2542	-0.03971	1.2542	-0.03965	1.2542	-0.04902	1.2542	-0.05266
1.2532	-0.03984	1.2532	-0.03976	1.2532	-0.04908	1.2532	-0.05259
1.2522	-0.03992	1.2522	-0.03985	1.2522	-0.04908	1.2522	-0.05248
1.2512	-0.04005	1.2512	-0.03997	1.2512	-0.04915	1.2512	-0.05243
1.2502	-0.04015	1.2502	-0.04008	1.2502	-0.04919	1.2502	-0.05229
1.2492	-0.04021	1.2492	-0.04016	1.2492	-0.04923	1.2492	-0.0521
1.2482	-0.04038	1.2482	-0.04028	1.2482	-0.0493	1.2482	-0.05209
1.2472	-0.0405	1.2472	-0.0404	1.2472	-0.04934	1.2472	-0.05199
1.2462	-0.04056	1.2462	-0.04048	1.2462	-0.04934	1.2462	-0.05183
1.2452	-0.04069	1.2452	-0.04058	1.2452	-0.04937	1.2452	-0.05173
1.2442	-0.04081	1.2442	-0.04071	1.2442	-0.04942	1.2442	-0.05166
1.2432	-0.04095	1.2432	-0.04086	1.2432	-0.04947	1.2432	-0.0516
1.2422	-0.04109	1.2422	-0.04096	1.2422	-0.04951	1.2422	-0.05152
1.2412	-0.04119	1.2412	-0.04108	1.2412	-0.04954	1.2412	-0.05139
1.2402	-0.04137	1.2402	-0.04122	1.2402	-0.04961	1.2402	-0.05134
1.2392	-0.04148	1.2392	-0.04134	1.2392	-0.04963	1.2392	-0.05128
1.2382	-0.0416	1.2382	-0.04147	1.2382	-0.04968	1.2382	-0.05118
1.2372	-0.04176	1.2372	-0.04162	1.2372	-0.04973	1.2372	-0.0511
1.2362	-0.04185	1.2362	-0.04172	1.2362	-0.04973	1.2362	-0.05097
1.2352	-0.04205	1.2352	-0.04187	1.2352	-0.04981	1.2352	-0.05092
1.2342	-0.04219	1.2342	-0.042	1.2342	-0.04988	1.2342	-0.05085
1.2332	-0.04225	1.2332	-0.04204	1.2332	-0.04982	1.2332	-0.05066
1.2322	-0.04248	1.2322	-0.04221	1.2322	-0.04993	1.2322	-0.05064
1.2312	-0.04263	1.2312	-0.04233	1.2312	-0.05003	1.2312	-0.05055
1.2302	-0.04278	1.2302	-0.04247	1.2302	-0.05009	1.2302	-0.05052
1.2292	-0.04296	1.2292	-0.04263	1.2292	-0.05016	1.2292	-0.05049
1.2282	-0.04312	1.2282	-0.04274	1.2282	-0.05018	1.2282	-0.0504
1.2272	-0.04332	1.2272	-0.04292	1.2272	-0.05024	1.2272	-0.05036
1.2262	-0.04347	1.2262	-0.04303	1.2262	-0.05029	1.2262	-0.05028
1.2252	-0.04363	1.2252	-0.04317	1.2252	-0.05034	1.2252	-0.0502
1.2242	-0.04382	1.2242	-0.04333	1.2242	-0.05041	1.2242	-0.05016
1.2232	-0.04396	1.2232	-0.04343	1.2232	-0.05041	1.2232	-0.05005
1.2222	-0.04415	1.2222	-0.0436	1.2222	-0.05049	1.2222	-0.05004
1.2212	-0.04433	1.2212	-0.04376	1.2212	-0.05054	1.2212	-0.04997
1.2202	-0.0444	1.2202	-0.04381	1.2202	-0.05049	1.2202	-0.04975
1.2192	-0.04462	1.2192	-0.04398	1.2192	-0.05061	1.2192	-0.04976
1.2182	-0.04482	1.2182	-0.04412	1.2182	-0.05068	1.2182	-0.04974
1.2172	-0.04496	1.2172	-0.04427	1.2172	-0.05071	1.2172	-0.04962
1.2162	-0.04516	1.2162	-0.04442	1.2162	-0.05082	1.2162	-0.04962
1.2152	-0.04534	1.2152	-0.04454	1.2152	-0.05085	1.2152	-0.04957
1.2142	-0.0455	1.2142	-0.0447	1.2142	-0.05091	1.2142	-0.04953
1.2132	-0.04568	1.2132	-0.04486	1.2132	-0.05097	1.2132	-0.04947
1.2122	-0.04584	1.2122	-0.04498	1.2122	-0.051	1.2122	-0.04941
1.2112	-0.04603	1.2112	-0.04511	1.2112	-0.05106	1.2112	-0.04939
1.2102	-0.0462	1.2102	-0.04524	1.2102	-0.05111	1.2102	-0.04932
1.2092	-0.04638	1.2092	-0.04537	1.2092	-0.05114	1.2092	-0.04926
1.2082	-0.04651	1.2082	-0.04551	1.2082	-0.05121	1.2082	-0.0492
1.2072	-0.04658	1.2072	-0.04553	1.2072	-0.05115	1.2072	-0.04907
1.2062	-0.04679	1.2062	-0.0457	1.2062	-0.05127	1.2062	-0.0491
1.2052	-0.04695	1.2052	-0.04585	1.2052	-0.05135	1.2052	-0.04908
1.2042	-0.04705	1.2042	-0.04595	1.2042	-0.05136	1.2042	-0.04897
1.2032	-0.04725	1.2032	-0.0461	1.2032	-0.05146	1.2032	-0.04898
1.2022	-0.04743	1.2022	-0.04623	1.2022	-0.05152	1.2022	-0.04896
1.2012	-0.04756	1.2012	-0.04632	1.2012	-0.05157	1.2012	-0.0489
1.2002	-0.04776	1.2002	-0.04644	1.2002	-0.05165	1.2002	-0.0489
1.1992	-0.0479	1.1992	-0.04655	1.1992	-0.05168	1.1992	-0.04883
1.1982	-0.04805	1.1982	-0.04666	1.1982	-0.05174	1.1982	-0.0488
1.1972	-0.04825	1.1972	-0.04676	1.1972	-0.05179	1.1972	-0.04878
1.1962	-0.0484	1.1962	-0.04688	1.1962	-0.05182	1.1962	-0.04874
1.1952	-0.04853	1.1952	-0.04697	1.1952	-0.05187	1.1952	-0.0487
1.1942	-0.04864	1.1942	-0.04702	1.1942	-0.05186	1.1942	-0.04862
1.1932	-0.04881	1.1932	-0.04713	1.1932	-0.05194	1.1932	-0.04857
1.1922	-0.04898	1.1922	-0.04725	1.1922	-0.05204	1.1922	-0.0486
1.1912	-0.04907	1.1912	-0.04732	1.1912	-0.05205	1.1912	-0.04854
1.1902	-0.04924	1.1902	-0.04742	1.1902	-0.05212	1.1902	-0.0485
1.1892	-0.04941	1.1892	-0.04749	1.1892	-0.0522	1.1892	-0.04851
1.1882	-0.0495	1.1882	-0.04757	1.1882	-0.05222	1.1882	-0.04849
1.1872	-0.04968	1.1872	-0.04768	1.1872	-0.05228	1.1872	-0.04845
1.1862	-0.04978	1.1862	-0.04775	1.1862	-0.05232	1.1862	-0.04839
1.1852	-0.04989	1.1852	-0.04781	1.1852	-0.05234	1.1852	-0.04837
1.1842	-0.05005	1.1842	-0.04791	1.1842	-0.05242	1.1842	-0.0484
1.1832	-0.05016	1.1832	-0.04797	1.1832	-0.05248	1.1832	-0.04831
1.1822	-0.05022	1.1822	-0.04801	1.1822	-0.05248	1.1822	-0.04821
1.1812	-0.05033	1.1812	-0.04805	1.1812	-0.05251	1.1812	-0.04821
1.1802	-0.05045	1.1802	-0.04813	1.1802	-0.05258	1.1802	-0.04822
1.1792	-0.05058	1.1792	-0.04822	1.1792	-0.05271	1.1792	-0.04823
1.1782	-0.05068	1.1782	-0.04829	1.1782	-0.05277	1.1782	-0.0482
1.1772	-0.05078	1.1772	-0.04837	1.1772	-0.05284	1.1772	-0.04819
1.1762	-0.05091	1.1762	-0.04844	1.1762	-0.05294	1.1762	-0.04822
1.1752	-0.05096	1.1752	-0.0485	1.1752	-0.05297	1.1752	-0.04818
1.1742	-0.05103	1.1742	-0.04856	1.1742	-0.05304	1.1742	-0.04814
1.1732	-0.05114	1.1732	-0.04861	1.1732	-0.0531	1.1732	-0.04815
1.1722	-0.05116	1.1722	-0.04861	1.1722	-0.05314	1.1722	-0.0481
1.1712	-0.05126	1.1712	-0.04868	1.1712	-0.05323	1.1712	-0.04811
1.1702	-0.05135	1.1702	-0.04873	1.1702	-0.0533	1.1702	-0.04809
1.1692	-0.05138	1.1692	-0.04873	1.1692	-0.05331	1.1692	-0.04801
1.1682	-0.05144	1.1682	-0.04879	1.1682	-0.0534	1.1682	-0.04805
1.1672	-0.05151	1.1672	-0.04881	1.1672	-0.05345	1.1672	-0.04801
1.1662	-0.05158	1.1662	-0.04885	1.1662	-0.05349	1.1662	-0.04801
1.1652	-0.05164	1.1652	-0.04888	1.1652	-0.05357	1.1652	-0.04803
1.1642	-0.0517	1.1642	-0.04889	1.1642	-0.05363	1.1642	-0.048
1.1632	-0.05179	1.1632	-0.04895	1.1632	-0.05372	1.1632	-0.04804
1.1622	-0.05184	1.1622	-0.04897	1.1622	-0.05377	1.1622	-0.04801
1.1612	-0.05185	1.1612	-0.04898	1.1612	-0.05381	1.1612	-0.04801
1.1602	-0.05192	1.1602	-0.04903	1.1602	-0.0539	1.1602	-0.04807
1.1592	-0.05192	1.1592	-0.04902	1.1592	-0.05392	1.1592	-0.04801
1.1582	-0.05197	1.1582	-0.04908	1.1582	-0.054	1.1582	-0.04801
1.1572	-0.052	1.1572	-0.0491	1.1572	-0.05407	1.1572	-0.04803
1.1562	-0.05191	1.1562	-0.04902	1.1562	-0.05401	1.1562	-0.04787
1.1552	-0.05205	1.1552	-0.04908	1.1552	-0.05413	1.1552	-0.04795
1.1542	-0.05211	1.1542	-0.04913	1.1542	-0.05423	1.1542	-0.04798
1.1532	-0.05211	1.1532	-0.04913	1.1532	-0.05429	1.1532	-0.04799
1.1522	-0.05219	1.1522	-0.04919	1.1522	-0.05437	1.1522	-0.04803
1.1512	-0.0522	1.1512	-0.04919	1.1512	-0.0544	1.1512	-0.048
1.1502	-0.05223	1.1502	-0.04923	1.1502	-0.05447	1.1502	-0.04804
1.1492	-0.05229	1.1492	-0.04926	1.1492	-0.05456	1.1492	-0.04805
1.1482	-0.05226	1.1482	-0.04927	1.1482	-0.0546	1.1482	-0.04802
1.1472	-0.05233	1.1472	-0.0493	1.1472	-0.05468	1.1472	-0.04806
1.1462	-0.05236	1.1462	-0.04928	1.1462	-0.05472	1.1462	-0.04805
1.1452	-0.05237	1.1452	-0.04931	1.1452	-0.05481	1.1452	-0.04809
1.1442	-0.0524	1.1442	-0.04934	1.1442	-0.05488	1.1442	-0.04812
1.1432	-0.05235	1.1432	-0.0493	1.1432	-0.05486	1.1432	-0.04801
1.1422	-0.05243	1.1422	-0.04934	1.1422	-0.05498	1.1422	-0.04809
1.1412	-0.05249	1.1412	-0.04939	1.1412	-0.05506	1.1412	-0.04818
1.1402	-0.05248	1.1402	-0.04938	1.1402	-0.05508	1.1402	-0.04819
1.1392	-0.05253	1.1392	-0.04943	1.1392	-0.05521	1.1392	-0.04823
1.1382	-0.05256	1.1382	-0.04947	1.1382	-0.0553	1.1382	-0.04827
1.1372	-0.05256	1.1372	-0.04947	1.1372	-0.05535	1.1372	-0.0483
1.1362	-0.05263	1.1362	-0.04951	1.1362	-0.05544	1.1362	-0.04836
1.1352	-0.0526	1.1352	-0.04952	1.1352	-0.05551	1.1352	-0.04839
1.1342	-0.05262	1.1342	-0.04954	1.1342	-0.05559	1.1342	-0.04842
1.1332	-0.05267	1.1332	-0.04958	1.1332	-0.05566	1.1332	-0.04846
1.1322	-0.05267	1.1322	-0.04958	1.1322	-0.0557	1.1322	-0.04849
1.1312	-0.05269	1.1312	-0.04961	1.1312	-0.05574	1.1312	-0.04855
1.1302	-0.05268	1.1302	-0.04958	1.1302	-0.05574	1.1302	-0.04851
1.1292	-0.05277	1.1292	-0.04963	1.1292	-0.05584	1.1292	-0.04865
1.1282	-0.05286	1.1282	-0.04972	1.1282	-0.05597	1.1282	-0.04878
1.1272	-0.05286	1.1272	-0.04972	1.1272	-0.05602	1.1272	-0.04879
1.1262	-0.05292	1.1262	-0.04978	1.1262	-0.05613	1.1262	-0.04888
1.1252	-0.053	1.1252	-0.04982	1.1252	-0.05624	1.1252	-0.04899
1.1242	-0.053	1.1242	-0.04983	1.1242	-0.05629	1.1242	-0.04902
1.1232	-0.05305	1.1232	-0.0499	1.1232	-0.05638	1.1232	-0.0491
1.1222	-0.05311	1.1222	-0.04994	1.1222	-0.05647	1.1222	-0.04919
1.1212	-0.05313	1.1212	-0.04996	1.1212	-0.0565	1.1212	-0.04923
1.1202	-0.05325	1.1202	-0.05003	1.1202	-0.05661	1.1202	-0.04931
1.1192	-0.05332	1.1192	-0.05008	1.1192	-0.05668	1.1192	-0.04937
1.1182	-0.05332	1.1182	-0.05008	1.1182	-0.0567	1.1182	-0.0494
1.1172	-0.05343	1.1172	-0.05012	1.1172	-0.05678	1.1172	-0.04946
1.1162	-0.0535	1.1162	-0.05016	1.1162	-0.05689	1.1162	-0.04953
1.1152	-0.05363	1.1152	-0.05025	1.1152	-0.05702	1.1152	-0.04968
1.1142	-0.05368	1.1142	-0.05029	1.1142	-0.05708	1.1142	-0.04973
1.1132	-0.05372	1.1132	-0.05035	1.1132	-0.05717	1.1132	-0.0498
1.1122	-0.05382	1.1122	-0.05042	1.1122	-0.05728	1.1122	-0.04997
1.1112	-0.05381	1.1112	-0.05044	1.1112	-0.05734	1.1112	-0.05008
1.1102	-0.05386	1.1102	-0.05052	1.1102	-0.05741	1.1102	-0.0502
1.1092	-0.05397	1.1092	-0.05059	1.1092	-0.05751	1.1092	-0.0503
1.1082	-0.05404	1.1082	-0.05063	1.1082	-0.05756	1.1082	-0.05035
1.1072	-0.05418	1.1072	-0.05073	1.1072	-0.0577	1.1072	-0.05054
1.1062	-0.05431	1.1062	-0.0508	1.1062	-0.05778	1.1062	-0.05065
1.1052	-0.05428	1.1052	-0.0508	1.1052	-0.0578	1.1052	-0.05061
1.1042	-0.05447	1.1042	-0.0509	1.1042	-0.05793	1.1042	-0.05078
1.1032	-0.05461	1.1032	-0.05098	1.1032	-0.05806	1.1032	-0.05089
1.1022	-0.0547	1.1022	-0.05105	1.1022	-0.05817	1.1022	-0.05104
1.1012	-0.05479	1.1012	-0.05114	1.1012	-0.05826	1.1012	-0.05123
1.1002	-0.05489	1.1002	-0.05123	1.1002	-0.05835	1.1002	-0.0513
1.0992	-0.05504	1.0992	-0.05133	1.0992	-0.05851	1.0992	-0.05143
1.0982	-0.05515	1.0982	-0.05142	1.0982	-0.05861	1.0982	-0.05159
1.0972	-0.05527	1.0972	-0.05152	1.0972	-0.05871	1.0972	-0.05172
1.0962	-0.05544	1.0962	-0.05164	1.0962	-0.05884	1.0962	-0.05183
1.0952	-0.05552	1.0952	-0.05172	1.0952	-0.05893	1.0952	-0.05197
1.0942	-0.05566	1.0942	-0.05185	1.0942	-0.05905	1.0942	-0.05216
1.0932	-0.05581	1.0932	-0.05197	1.0932	-0.05918	1.0932	-0.05228
1.0922	-0.05583	1.0922	-0.052	1.0922	-0.05917	1.0922	-0.05235
1.0912	-0.05601	1.0912	-0.05217	1.0912	-0.05936	1.0912	-0.05257
1.0902	-0.05616	1.0902	-0.05228	1.0902	-0.05948	1.0902	-0.05276
1.0892	-0.05625	1.0892	-0.0524	1.0892	-0.05958	1.0892	-0.05293
1.0882	-0.05639	1.0882	-0.05257	1.0882	-0.05974	1.0882	-0.05314
1.0872	-0.05649	1.0872	-0.05269	1.0872	-0.05988	1.0872	-0.05328
1.0862	-0.05668	1.0862	-0.05284	1.0862	-0.06004	1.0862	-0.05348
1.0852	-0.05685	1.0852	-0.05301	1.0852	-0.06021	1.0852	-0.05367
1.0842	-0.05698	1.0842	-0.05316	1.0842	-0.06032	1.0842	-0.05381
1.0832	-0.05717	1.0832	-0.05332	1.0832	-0.06051	1.0832	-0.05401
1.0822	-0.05735	1.0822	-0.05347	1.0822	-0.06064	1.0822	-0.05421
1.0812	-0.05751	1.0812	-0.05362	1.0812	-0.06078	1.0812	-0.05445
1.0802	-0.05767	1.0802	-0.0538	1.0802	-0.06096	1.0802	-0.05468
1.0792	-0.05773	1.0792	-0.05389	1.0792	-0.06104	1.0792	-0.05473
1.0782	-0.05799	1.0782	-0.05412	1.0782	-0.06127	1.0782	-0.05509
1.0772	-0.05821	1.0772	-0.05433	1.0772	-0.06149	1.0772	-0.05541
1.0762	-0.05839	1.0762	-0.05449	1.0762	-0.06163	1.0762	-0.05561
1.0752	-0.05866	1.0752	-0.05473	1.0752	-0.06189	1.0752	-0.05595
1.0742	-0.05885	1.0742	-0.05494	1.0742	-0.06215	1.0742	-0.05621
1.0732	-0.05903	1.0732	-0.05513	1.0732	-0.06234	1.0732	-0.05645
1.0722	-0.05929	1.0722	-0.05538	1.0722	-0.0626	1.0722	-0.05679
1.0712	-0.05951	1.0712	-0.05558	1.0712	-0.06281	1.0712	-0.05702
1.0702	-0.05975	1.0702	-0.05579	1.0702	-0.063	1.0702	-0.05727
1.0692	-0.06002	1.0692	-0.05604	1.0692	-0.0632	1.0692	-0.05758
1.0682	-0.06026	1.0682	-0.05628	1.0682	-0.0634	1.0682	-0.05789
1.0672	-0.06055	1.0672	-0.05658	1.0672	-0.06371	1.0672	-0.05822
1.0662	-0.06081	1.0662	-0.05684	1.0662	-0.06402	1.0662	-0.05853
1.0652	-0.06106	1.0652	-0.05709	1.0652	-0.06426	1.0652	-0.05884
1.0642	-0.06136	1.0642	-0.05736	1.0642	-0.06449	1.0642	-0.05917
1.0632	-0.06159	1.0632	-0.05761	1.0632	-0.06468	1.0632	-0.05942
1.0622	-0.0619	1.0622	-0.05791	1.0622	-0.06491	1.0622	-0.0598
1.0612	-0.06221	1.0612	-0.05822	1.0612	-0.06517	1.0612	-0.06017
1.0602	-0.06247	1.0602	-0.05851	1.0602	-0.06539	1.0602	-0.06051
1.0592	-0.06279	1.0592	-0.05885	1.0592	-0.06569	1.0592	-0.0609
1.0582	-0.06309	1.0582	-0.05913	1.0582	-0.06596	1.0582	-0.06124
1.0572	-0.06335	1.0572	-0.05942	1.0572	-0.06625	1.0572	-0.0616
1.0562	-0.06372	1.0562	-0.05979	1.0562	-0.06658	1.0562	-0.06202
1.0552	-0.06404	1.0552	-0.06014	1.0552	-0.0669	1.0552	-0.06234
1.0542	-0.06431	1.0542	-0.06046	1.0542	-0.0672	1.0542	-0.06271
1.0532	-0.06465	1.0532	-0.06078	1.0532	-0.0675	1.0532	-0.06316
1.0522	-0.065	1.0522	-0.06118	1.0522	-0.06783	1.0522	-0.06353
1.0512	-0.06545	1.0512	-0.06158	1.0512	-0.06823	1.0512	-0.06402
1.0502	-0.06582	1.0502	-0.06197	1.0502	-0.06855	1.0502	-0.06449
1.0492	-0.06618	1.0492	-0.06238	1.0492	-0.0689	1.0492	-0.06494
1.0482	-0.06664	1.0482	-0.06278	1.0482	-0.0693	1.0482	-0.06544
1.0472	-0.06699	1.0472	-0.06319	1.0472	-0.06964	1.0472	-0.06593
1.0462	-0.0674	1.0462	-0.06363	1.0462	-0.07003	1.0462	-0.06641
1.0452	-0.06784	1.0452	-0.06409	1.0452	-0.07046	1.0452	-0.0669
1.0442	-0.06823	1.0442	-0.06452	1.0442	-0.07084	1.0442	-0.0674
1.0432	-0.06871	1.0432	-0.06502	1.0432	-0.07134	1.0432	-0.06796
1.0422	-0.06921	1.0422	-0.06549	1.0422	-0.0718	1.0422	-0.06853
1.0412	-0.06967	1.0412	-0.06592	1.0412	-0.07219	1.0412	-0.06893
1.0402	-0.07025	1.0402	-0.06643	1.0402	-0.07266	1.0402	-0.06945
1.0392	-0.07082	1.0392	-0.06694	1.0392	-0.07312	1.0392	-0.07004
1.0382	-0.07141	1.0382	-0.06749	1.0382	-0.07364	1.0382	-0.07061
1.0372	-0.07197	1.0372	-0.06802	1.0372	-0.07415	1.0372	-0.07116
1.0362	-0.07251	1.0362	-0.06855	1.0362	-0.07463	1.0362	-0.07166
1.0352	-0.07314	1.0352	-0.06916	1.0352	-0.07516	1.0352	-0.07229
1.0342	-0.07374	1.0342	-0.06972	1.0342	-0.07566	1.0342	-0.07289
1.0332	-0.07429	1.0332	-0.07031	1.0332	-0.07618	1.0332	-0.07337
1.0322	-0.07492	1.0322	-0.07091	1.0322	-0.07671	1.0322	-0.07401
1.0312	-0.0755	1.0312	-0.07148	1.0312	-0.0772	1.0312	-0.07457
1.0302	-0.07615	1.0302	-0.07213	1.0302	-0.07778	1.0302	-0.07522
1.0292	-0.07678	1.0292	-0.07278	1.0292	-0.07835	1.0292	-0.07575
1.0282	-0.07732	1.0282	-0.07332	1.0282	-0.0788	1.0282	-0.07617
1.0272	-0.07807	1.0272	-0.07403	1.0272	-0.07944	1.0272	-0.07687
1.0262	-0.07883	1.0262	-0.07474	1.0262	-0.08009	1.0262	-0.07753
1.0252	-0.07955	1.0252	-0.07543	1.0252	-0.08072	1.0252	-0.07812
1.0242	-0.08032	1.0242	-0.07615	1.0242	-0.08139	1.0242	-0.0787
1.0232	-0.08107	1.0232	-0.07686	1.0232	-0.08205	1.0232	-0.07932
1.0222	-0.08189	1.0222	-0.07763	1.0222	-0.08277	1.0222	-0.07998
1.0212	-0.08273	1.0212	-0.07839	1.0212	-0.08347	1.0212	-0.08065
1.0202	-0.08352	1.0202	-0.07914	1.0202	-0.08411	1.0202	-0.08112
1.0192	-0.0844	1.0192	-0.07995	1.0192	-0.08486	1.0192	-0.08175
1.0182	-0.08525	1.0182	-0.08073	1.0182	-0.08557	1.0182	-0.08244
1.0172	-0.08616	1.0172	-0.08155	1.0172	-0.08636	1.0172	-0.08303
1.0162	-0.08706	1.0162	-0.08241	1.0162	-0.08716	1.0162	-0.08364
1.0152	-0.08782	1.0152	-0.08313	1.0152	-0.08781	1.0152	-0.08414
1.0142	-0.08882	1.0142	-0.084	1.0142	-0.08864	1.0142	-0.08483
1.0132	-0.08985	1.0132	-0.08492	1.0132	-0.08947	1.0132	-0.08554
1.0122	-0.09077	1.0122	-0.08575	1.0122	-0.09027	1.0122	-0.08617
1.0112	-0.09184	1.0112	-0.08675	1.0112	-0.09113	1.0112	-0.08676
1.0102	-0.0929	1.0102	-0.08767	1.0102	-0.09198	1.0102	-0.08737
1.0092	-0.09398	1.0092	-0.08858	1.0092	-0.09285	1.0092	-0.08808
1.0082	-0.09508	1.0082	-0.08958	1.0082	-0.09378	1.0082	-0.08881
1.0072	-0.09609	1.0072	-0.0905	1.0072	-0.09468	1.0072	-0.08939
1.0062	-0.09725	1.0062	-0.0915	1.0062	-0.09558	1.0062	-0.08989
1.0052	-0.09841	1.0052	-0.09258	1.0052	-0.09654	1.0052	-0.09058
1.0042	-0.09955	1.0042	-0.0935	1.0042	-0.09752	1.0042	-0.09127
1.0032	-0.1007	1.0032	-0.09458	1.0032	-0.09848	1.0032	-0.09181
1.0022	-0.1018	1.0022	-0.0955	1.0022	-0.09936	1.0022	-0.09243
1.0012	-0.1031	1.0012	-0.09667	1.0012	-0.1004	1.0012	-0.09317
1.0002	-0.1044	1.0002	-0.09775	1.0002	-0.1014	1.0002	-0.09387
0.9992	-0.1056	0.9992	-0.09892	0.9992	-0.1024	0.9992	-0.09455
0.9982	-0.107	0.9982	-0.10008	0.9982	-0.1035	0.9982	-0.09535
0.9972	-0.1084	0.9972	-0.10125	0.9972	-0.1046	0.9972	-0.0961
0.9962	-0.1098	0.9962	-0.10233	0.9962	-0.1056	0.9962	-0.09667
0.9952	-0.1113	0.9952	-0.1035	0.9952	-0.1067	0.9952	-0.09737
0.9942	-0.1127	0.9942	-0.10467	0.9942	-0.1078	0.9942	-0.09814
0.9932	-0.1141	0.9932	-0.10592	0.9932	-0.1089	0.9932	-0.09892
0.9922	-0.1157	0.9922	-0.10708	0.9922	-0.1101	0.9922	-0.09968
0.9912	-0.1173	0.9912	-0.10833	0.9912	-0.1113	0.9912	-0.1004
0.9902	-0.1188	0.9902	-0.10958	0.9902	-0.1124	0.9902	-0.1011
0.9892	-0.1203	0.9892	-0.11075	0.9892	-0.1136	0.9892	-0.1017
0.9882	-0.122	0.9882	-0.11208	0.9882	-0.1148	0.9882	-0.1025
0.9872	-0.1237	0.9872	-0.11342	0.9872	-0.1161	0.9872	-0.1033
0.9862	-0.1253	0.9862	-0.11475	0.9862	-0.1173	0.9862	-0.104
0.9852	-0.1271	0.9852	-0.116	0.9852	-0.1186	0.9852	-0.1047
0.9842	-0.1289	0.9842	-0.11742	0.9842	-0.12	0.9842	-0.1054
0.9832	-0.1307	0.9832	-0.11875	0.9832	-0.1213	0.9832	-0.1062
0.9822	-0.1326	0.9822	-0.12008	0.9822	-0.1226	0.9822	-0.1069
0.9812	-0.1344	0.9812	-0.1215	0.9812	-0.1239	0.9812	-0.1076
0.9802	-0.1361	0.9802	-0.12283	0.9802	-0.1252	0.9802	-0.1082
0.9792	-0.1381	0.9792	-0.12425	0.9792	-0.1266	0.9792	-0.109
0.9782	-0.14	0.9782	-0.12567	0.9782	-0.128	0.9782	-0.1098
0.9772	-0.1418	0.9772	-0.12692	0.9772	-0.1292	0.9772	-0.1104
0.9762	-0.1437	0.9762	-0.12833	0.9762	-0.1307	0.9762	-0.1111
0.9752	-0.1457	0.9752	-0.12975	0.9752	-0.1321	0.9752	-0.1118
0.9742	-0.1477	0.9742	-0.13125	0.9742	-0.1336	0.9742	-0.1125
0.9732	-0.1496	0.9732	-0.13275	0.9732	-0.1351	0.9732	-0.1133
0.9722	-0.1517	0.9722	-0.13417	0.9722	-0.1366	0.9722	-0.1141
0.9712	-0.1537	0.9712	-0.13567	0.9712	-0.1381	0.9712	-0.1148
0.9702	-0.1557	0.9702	-0.13717	0.9702	-0.1396	0.9702	-0.1155
0.9692	-0.1577	0.9692	-0.13867	0.9692	-0.1411	0.9692	-0.1163
0.9682	-0.1598	0.9682	-0.14017	0.9682	-0.1426	0.9682	-0.1169
0.9672	-0.1618	0.9672	-0.14167	0.9672	-0.1441	0.9672	-0.1176
0.9662	-0.1639	0.9662	-0.14317	0.9662	-0.1457	0.9662	-0.1184
0.9652	-0.166	0.9652	-0.14467	0.9652	-0.1472	0.9652	-0.1191
0.9642	-0.1681	0.9642	-0.14617	0.9642	-0.1487	0.9642	-0.1197
0.9632	-0.1702	0.9632	-0.14767	0.9632	-0.1504	0.9632	-0.1204
0.9622	-0.1723	0.9622	-0.14925	0.9622	-0.152	0.9622	-0.1211
0.9612	-0.1743	0.9612	-0.15083	0.9612	-0.1535	0.9612	-0.1217
0.9602	-0.1764	0.9602	-0.15233	0.9602	-0.1552	0.9602	-0.1224
0.9592	-0.1785	0.9592	-0.15392	0.9592	-0.1568	0.9592	-0.123
0.9582	-0.1807	0.9582	-0.15542	0.9582	-0.1585	0.9582	-0.1237
0.9572	-0.1827	0.9572	-0.157	0.9572	-0.1601	0.9572	-0.1244
0.9562	-0.1848	0.9562	-0.15858	0.9562	-0.1617	0.9562	-0.1252
0.9552	-0.1868	0.9552	-0.16017	0.9552	-0.1633	0.9552	-0.1257
0.9542	-0.1888	0.9542	-0.16167	0.9542	-0.165	0.9542	-0.1263
0.9532	-0.1909	0.9532	-0.16325	0.9532	-0.1667	0.9532	-0.127
0.9522	-0.1928	0.9522	-0.16483	0.9522	-0.1683	0.9522	-0.1278
0.9512	-0.1947	0.9512	-0.16625	0.9512	-0.1698	0.9512	-0.1282
0.9502	-0.1967	0.9502	-0.16775	0.9502	-0.1716	0.9502	-0.1288
0.9492	-0.1988	0.9492	-0.16933	0.9492	-0.1732	0.9492	-0.1295
0.9482	-0.2007	0.9482	-0.17083	0.9482	-0.1749	0.9482	-0.1302
0.9472	-0.2028	0.9472	-0.1725	0.9472	-0.1766	0.9472	-0.131
0.9462	-0.2048	0.9462	-0.174	0.9462	-0.1783	0.9462	-0.1316
0.9452	-0.2067	0.9452	-0.17558	0.9452	-0.1799	0.9452	-0.1323
0.9442	-0.2087	0.9442	-0.17708	0.9442	-0.1816	0.9442	-0.133
0.9432	-0.2106	0.9432	-0.17858	0.9432	-0.1832	0.9432	-0.1336
0.9422	-0.2125	0.9422	-0.18008	0.9422	-0.1848	0.9422	-0.1343
0.9412	-0.2143	0.9412	-0.18158	0.9412	-0.1865	0.9412	-0.135
0.9402	-0.2161	0.9402	-0.18308	0.9402	-0.1881	0.9402	-0.1355
0.9392	-0.2179	0.9392	-0.1845	0.9392	-0.1897	0.9392	-0.1361
0.9382	-0.2194	0.9382	-0.18583	0.9382	-0.1912	0.9382	-0.1367
0.9372	-0.2211	0.9372	-0.18733	0.9372	-0.1928	0.9372	-0.1373
0.9362	-0.2229	0.9362	-0.18875	0.9362	-0.1944	0.9362	-0.1381
0.9352	-0.2244	0.9352	-0.19017	0.9352	-0.196	0.9352	-0.1388
0.9342	-0.226	0.9342	-0.19158	0.9342	-0.1976	0.9342	-0.1396
0.9332	-0.2276	0.9332	-0.193	0.9332	-0.1992	0.9332	-0.1402
0.9322	-0.229	0.9322	-0.19442	0.9322	-0.2008	0.9322	-0.1409
0.9312	-0.2303	0.9312	-0.19583	0.9312	-0.2024	0.9312	-0.1417
0.9302	-0.2317	0.9302	-0.19717	0.9302	-0.2039	0.9302	-0.1424
0.9292	-0.2329	0.9292	-0.1985	0.9292	-0.2054	0.9292	-0.1431
0.9282	-0.2341	0.9282	-0.19983	0.9282	-0.207	0.9282	-0.1438
0.9272	-0.2353	0.9272	-0.20117	0.9272	-0.2085	0.9272	-0.1446
0.9262	-0.2363	0.9262	-0.20233	0.9262	-0.2099	0.9262	-0.1452
0.9252	-0.2373	0.9252	-0.20358	0.9252	-0.2113	0.9252	-0.1458
0.9242	-0.2384	0.9242	-0.20483	0.9242	-0.2128	0.9242	-0.1466
0.9232	-0.2395	0.9232	-0.20608	0.9232	-0.2142	0.9232	-0.1476
0.9222	-0.2405	0.9222	-0.20725	0.9222	-0.2156	0.9222	-0.1484
0.9212	-0.2414	0.9212	-0.2085	0.9212	-0.2171	0.9212	-0.1492
[truncated: 103 more rows]

[truncated: 15 more sheets: Figure 4b, Figure 4c, Figure 4d, Figure 4e, Figure 5a, Figure 5b, Figure 5c, Figure 6b, Figure 6c, Figure 6d, Figure 6e, Figure 6f, Figure 6g, Figure 6h, Figure 6i]
